# Supplementary material for: Deep top-down proteomics revealed significant proteoform-level differences between metastatic and nonmetastatic colorectal cancer cells
Source: Sci Adv. 2022 Dec 21;8(51):eabq6348. doi: 10.1126/sciadv.abq6348 (PMC9770947; doi:10.1126/sciadv.abq6348)
Supplement: Supplementary file 2 — Lists of identified proteoforms [file sciadv.abq6348_list_of_identified_proteoforms.zip]

Archive with 1 entries (1 files):
- sciadv.abq6348_list_of_identified_proteoforms.xlsx
