# Supplementary material for: Deep top-down proteomics revealed significant proteoform-level differences between metastatic and nonmetastatic colorectal cancer cells
Source: Sci Adv. 2022 Dec 21;8(51):eabq6348. doi: 10.1126/sciadv.abq6348 (PMC9770947; doi:10.1126/sciadv.abq6348)
Supplement: Supplementary file 2 — Lists of identified proteoforms [file sciadv.abq6348_list_of_identified_proteoforms.zip › sciadv.abq6348_list_of_identified_proteoforms.xlsx]

## Sheet: Note
Proteoform ID_1: The list of identified proteoforms from SW480 and SW620 cells in all the CZE-MS/MS-based experiments 1, 2, 3, 4 and 5. Proteoform FDR <1%
Proteoform ID_2: The list of identified proteoforms from SW480 and SW620 cells in LC-CZE-MS/MS-based experiments 1, 2, 3, and 4. Proteoform FDR <1%
SW480_proteoform ID：The list of identified proteoforms from SW480 cells in all the CZE-MS/MS-based experiments. Proteoform FDR<1%
SW620_proteoform ID：The list of identified proteoforms from SW620 cells in all the CZE-MS/MS-based experiments. Proteoform FDR<1%
SW480_WNT_β-catenin: The list of identified proteoforms from SW480 cells related to WNT/β-catenin Signaling Pathway.
SW620_WNT_β-catenin: The list of identified proteoforms from SW620 cells related to WNT/β-catenin Signaling Pathway.
SW480_mTOR Signaling: The list of identified proteoforms from SW480 cells related to mTOR Signaling Pathway.
SW620_mTOR Signaling: The list of identified proteoforms from SW620 cells related to mTOR Signaling Pathway.
SW480_ERK_MAPK Signaling: The list of identified proteoforms from SW480 cells related to ERK/MAPK Signaling Pathway.
SW620_ERK_MAPK Signaling: The list of identified proteoforms from SW620 cells related to ERK/MAPK Signaling Pathway.
SW480_PI3K_AKT Signaling: The list of identified proteoforms from SW480 cells related to PI3K/AKT Signaling Pathway.
SW620_PI3K_AKT Signaling: The list of identified proteoforms from SW620 cells related to PI3K/AKT Signaling Pathway.
Proteoform Quan: The list of differentially expressed proteoforms between SW480 and SW620 cells from the experiment 4 (SEC-CZE-MS/MS). The proteoform feature intensities of each proteoform were normalized to the data of SW480_1, and log2 transformed. T-test was performed and FDR 0.05 (S0=1) was used to determine the statistically significantly differentially expressed proteoforms.
Proteoform_Quan_mTOR_pathway: The list of differentially expressed proteoforms between SW480 and SW620 cells related to mTOR Signaling Pathway.
SAAVs_SW480_1; SAAVs_SW480_2; SAAVs_SW480_3; SAAVs_SW620_1; SAAVs_SW620_2; SAAVs_SW620_3: Lists of proteoforms containing SAAVs from triplicate analyses of SW480 and SW620 cells using LC-CZE-MS/MS. Proteoform FDR 5% was used for filtering the identifications.

## Sheet: Proteoform ID_1
Data file name	Prsm ID	Spectrum ID	Fragmentation	Scan(s)	Retention time	#peaks	Charge	Precursor mass	Adjusted precursor mass	Proteoform ID	Feature intensity	Feature score	Protein accession	Protein description	First residue	Last residue	Proteoform	#unexpected modifications	MIScore	#variable PTMs	#matched peaks	#matched fragment ions	P-value	E-value	Q-value (spectral FDR)	Proteoform FDR
sw620/replicate_2/620_F3_02_ms2.msalign	-1	2003857	HCD	6287	5278.16	25	2	1239.63	1239.63	2952	55320	-1000	sp|Q86U42|PABP2_HUMAN	Polyadenylate-binding protein 2 OS=Homo sapiens OX=9606 GN=PABPN1 PE=1 SV=3	2	17	M.(A)[Acetyl]AAAAAAAAAGAAGGR.G	0	-	0	12	12	6.57959e-07	6.5796e-07	-	0
sw620/replicate_2/620_F4_02_ms2.msalign	-1	3004071	HCD	5016	4053.73	25	2	1272.56	1272.56	2226	14230000	-347.234	sp|P62851|RS25_HUMAN	40S ribosomal protein S25 OS=Homo sapiens OX=9606 GN=RPS25 PE=1 SV=1	112	125	R.NTKGGDAPAAGEDA.	0	-	0	13	11	3.38611e-09	3.38611e-09	-	0
sw620/replicate_3/620_F2_03_ms2.msalign	-1	1002324	HCD	4953	4171.02	25	2	1278.54	1278.57	2769	666500	-1000	sp|Q13151|ROA0_HUMAN	Heterogeneous nuclear ribonucleoprotein A0 OS=Homo sapiens OX=9606 GN=HNRNPA0 PE=1 SV=1	270	284	K.(S)[87.0716]GGGGGGGGSSWGGR.S	1	-	0	14	15	6.31457e-08	6.31457e-08	-	0
sw620/replicate_1/620_F5_01_ms2.msalign	-1	4001997	HCD	4209	3534.91	25	2	1322.65	1322.65	2865	3025000	-339.844	sp|P37802|TAGL2_HUMAN	Transgelin-2 OS=Homo sapiens OX=9606 GN=TAGLN2 PE=1 SV=3	189	199	G.(M)[57.0212]TGYGMPRQIL.	1	-	0	13	11	4.84005e-07	4.84005e-07	-	0
sw620/20220206_UreaExtracted_SW620_C4_CZE_03_ms2.msalign	-1	2239	HCD	5183	4570.67	22	2	1359.71	1358.7	337	486100	22.7937	sp|P14618|KPYM_HUMAN	Pyruvate kinase PKM OS=Homo sapiens OX=9606 GN=PKM PE=1 SV=4	44	56	R.NTGII(C)[Carbamidomethylation]TIGPASR.S	0	-	0	10	10	1.52939e-07	1.52939e-07	-	0
sw620/SW620_1_choose_ms2.msalign	-1	4000592	HCD	7132	6541.2	25	2	1368.73	1368.73	3326	1330000	-339.149	sp|P62249|RS16_HUMAN	40S ribosomal protein S16 OS=Homo sapiens OX=9606 GN=RPS16 PE=1 SV=2	74	86	K.GGGHVAQIYAIRQ.S	0	-	0	11	11	4.87583e-07	4.87584e-07	-	0
sw480/replicate_2/480_F2_02_ms2.msalign	-1	1002181	HCD	5224	4414.25	22	2	1380.64	1380.64	2282	1143000	-1000	sp|Q9Y3E1|HDGR3_HUMAN	Hepatoma-derived growth factor-related protein 3 OS=Homo sapiens OX=9606 GN=HDGFL3 PE=1 SV=1	191	203	R.NTTSDLQKTSEGT.	0	-	0	8	8	2.62136e-08	2.62136e-08	-	0
sw620/20220206_UreaExtracted_SW620_C4_CZE_02_ms2.msalign	-1	2048	HCD	5072	4491.36	25	2	1382.61	1382.61	110	7650000	54.3112	sp|P37802|TAGL2_HUMAN	Transgelin-2 OS=Homo sapiens OX=9606 GN=TAGLN2 PE=1 SV=3	183	197	R.GASQAGMTGYGMP(R)[-128.0568]Q.I	1	-	0	13	13	5.05437e-12	5.05437e-12	-	0
sw620/replicate_2/620_F2_02_ms2.msalign	-1	1002442	HCD	5449	4592.94	25	2	1387.73	1387.72	2948	15690000	-1000	sp|P16949|STMN1_HUMAN	Stathmin OS=Homo sapiens OX=9606 GN=STMN1 PE=1 SV=3	2	13	M.(A)[Acetyl]SSDIQVKELEK.R	0	-	0	12	10	6.47669e-07	6.47669e-07	-	0
sw620/20220206_UreaExtracted_SW620_C4_CZE_03_ms2.msalign	-1	1197	HCD	3851	3483.18	25	2	1403.86	1403.85	327	1452000	-337.249	sp|P09496|CLCA_HUMAN	Clathrin light chain A OS=Homo sapiens OX=9606 GN=CLTA PE=1 SV=1	236	248	R.SVLISLKQAPLVH.	0	-	0	17	15	8.75083e-08	8.75083e-08	-	0
sw480/replicate_3/480_F2_03_ms2.msalign	-1	1002214	HCD	5159	4352.02	17	2	1423.7	1423.69	2077	1976000	-1000	sp|Q5SSJ5|HP1B3_HUMAN	Heterochromatin protein 1-binding protein 3 OS=Homo sapiens OX=9606 GN=HP1BP3 PE=1 SV=1	2	14	M.(A)[Acetyl]TDTSQGELVHPK.A	0	-	0	7	7	2.38991e-08	2.38991e-08	-	0
sw480/replicate_3/480_F3_03_ms2.msalign	-1	2001087	HCD	2699	2377.04	25	2	1431.62	1431.62	1764	73170000	57.7779	sp|P62633|CNBP_HUMAN	Cellular nucleic acid-binding protein OS=Homo sapiens OX=9606 GN=CNBP PE=1 SV=1	140	152	R.(C)[Carbamidomethylation]GETGHVAIN(C)[Carbamidomethylation]SK.T	0	-	0	17	16	1.18528e-09	1.18528e-09	-	0
sw620/replicate_3/620_F1_03_ms2.msalign	-1	1242	HCD	3338	2838.27	25	2	1432.56	1432.56	2832	2463000	-339.269	sp|P39687|AN32A_HUMAN	Acidic leucine-rich nuclear phosphoprotein 32 family member A OS=Homo sapiens OX=9606 GN=ANP32A PE=1 SV=1	238	249	R.KREPEDEGEDDD.	0	-	0	12	11	9.646e-08	9.646e-08	-	0
sw620/replicate_3/620_F2_03_ms2.msalign	-1	1002521	HCD	5248	4411.67	25	2	1432.68	1432.67	2835	895600	-1000	sp|P21291|CSRP1_HUMAN	Cysteine and glycine-rich protein 1 OS=Homo sapiens OX=9606 GN=CSRP1 PE=1 SV=3	179	193	K.GFGFGQGAGALVHSE.	0	-	0	10	9	9.7494e-08	9.7494e-08	-	0
sw480/replicate_3/480_F3_03_ms2.msalign	-1	2003851	HCD	6121	5131.3	25	2	1432.69	1432.68	1828	21300000	55.2182	sp|O60869|EDF1_HUMAN	Endothelial differentiation-related factor 1 OS=Homo sapiens OX=9606 GN=EDF1 PE=1 SV=1	2	13	M.(A)[Acetyl]ESDWDTVTVLR.K	0	-	0	11	11	2.31285e-09	2.31285e-09	-	0
sw480/replicate_2/480_F3_02_ms2.msalign	-1	2002637	HCD	4540	3842.41	25	2	1454.68	1454.68	2785	9192000	-339.192	sp|Q02543|RL18A_HUMAN	60S ribosomal protein L18a OS=Homo sapiens OX=9606 GN=RPL18A PE=1 SV=2	99	111	R.DLTTAGAVTQ(C)[Carbamidomethylation]YR.D	0	-	0	12	10	1.42101e-06	1.42101e-06	-	0
sw620/replicate_3/620_F6_03_ms2.msalign	-1	5002678	HCD	5368	4518.58	21	2	1458.68	1459.68	2697	129300	-1000	sp|P49915|GUAA_HUMAN	GMP synthase [glutamine-hydrolyzing] OS=Homo sapiens OX=9606 GN=GMPS PE=1 SV=1	681	693	Y.DLTSKPPGTTEWE.	0	-	0	7	6	3.91407e-08	3.91407e-08	-	0
sw480/SW480_6_choose_ms2.msalign	-1	9001752	HCD	4444	3793.39	25	2	1460.69	1460.69	3258	2158000	-1000	sp|P05787|K2C8_HUMAN	Keratin, type II cytoskeletal 8 OS=Homo sapiens OX=9606 GN=KRT8 PE=1 SV=7	33	46	R.ISSSSFSRVGSSNF.R	0	-	0	11	10	1.07208e-06	1.07208e-06	-	0
sw620/replicate_2/620_F5_02_ms2.msalign	-1	4002523	HCD	4717	3929.03	25	2	1460.74	1460.74	2828	9053000	-339.361	sp|P20962|PTMS_HUMAN	Parathymosin OS=Homo sapiens OX=9606 GN=PTMS PE=1 SV=2	1	15	.(MS)[-89.0301]EKSVEAAAELSAK.D	1	-	0	14	14	2.93593e-07	2.93593e-07	-	0
sw620/SW620_11_choose_ms2.msalign	-1	2002473	HCD	6834	5981.69	25	2	1465.68	1465.68	2842	27950000	-1000	sp|P06454|PTMA_HUMAN	Prothymosin alpha OS=Homo sapiens OX=9606 GN=PTMA PE=1 SV=2	2	15	M.(S)[Acetyl]DAAVDTSSEITTK.D	0	-	0	13	12	9.01402e-09	9.01402e-09	-	0
sw620/replicate_1/620_F1_01_ms2.msalign	-1	1202	HCD	3412	2904.93	25	2	1472.78	1472.77	2615	8909000	-339.272	sp|P05787|K2C8_HUMAN	Keratin, type II cytoskeletal 8 OS=Homo sapiens OX=9606 GN=KRT8 PE=1 SV=7	470	483	R.DGKLVSESSDVLPK.	0	-	0	17	17	7.69548e-08	7.69548e-08	-	0
sw480/replicate_2/480_F3_02_ms2.msalign	-1	2002266	HCD	4082	3474.07	25	2	1481.71	1481.71	2574	1094000	-1000	sp|O14639|ABLM1_HUMAN	Actin-binding LIM protein 1 OS=Homo sapiens OX=9606 GN=ABLIM1 PE=1 SV=3	450	463	R.STSQGSINSPVYSR.H	0	-	0	10	10	2.63452e-07	2.63452e-07	-	0
sw620/replicate_3/620_F3_03_ms2.msalign	-1	2002504	HCD	4580	3904.98	25	2	1489.71	1489.75	3232	28400000	-340.697	sp|P07305|H10_HUMAN	Histone H1.0 OS=Homo sapiens OX=9606 GN=H1F0 PE=1 SV=3	1	14	.(M)[58.0475]TENSTSAPAAKPK.R	1	-	0	10	9	1.62678e-06	1.62678e-06	-	0
sw620/replicate_2/620_F2_02_ms2.msalign	-1	1002411	HCD	5386	4540.72	25	2	1518.7	1518.7	2945	714600	-1000	sp|P05787|K2C8_HUMAN	Keratin, type II cytoskeletal 8 OS=Homo sapiens OX=9606 GN=KRT8 PE=1 SV=7	24	38	R.SYTSGPGSRISSSSF.S	0	-	0	12	9	6.44478e-07	6.44478e-07	-	0
sw620/replicate_1/620_F2_01_ms2.msalign	-1	1002598	HCD	5943	5002.94	25	2	1535.73	1535.72	2379	3213000	-1000	sp|Q86V81|THOC4_HUMAN	THO complex subunit 4 OS=Homo sapiens OX=9606 GN=ALYREF PE=1 SV=3	2	14	M.(A)[Acetyl]DKMDMSLDDIIK.L	0	-	0	13	13	1.39003e-08	1.39003e-08	-	0
sw620/replicate_3/620_F5_03_ms2.msalign	-1	4002817	HCD	5027	4176.21	25	2	1536.74	1536.73	2193	233600	-1000	sp|P52292|IMA1_HUMAN	Importin subunit alpha-1 OS=Homo sapiens OX=9606 GN=KPNA2 PE=1 SV=1	2	15	M.(S)[Acetyl]TNENANTPAARLH.R	0	-	0	10	9	8.31028e-10	8.31028e-10	-	0
sw620/20220206_UreaExtracted_SW620_C4_CZE_02_ms2.msalign	-1	1369	HCD	4107	3690.15	25	2	1547.67	1547.66	258	387200	-339.288	sp|P16949|STMN1_HUMAN	Stathmin OS=Homo sapiens OX=9606 GN=STMN1 PE=1 SV=3	136	149	K.NKESKDPADETEAD.	0	-	0	12	11	9.90306e-08	9.90306e-08	-	0
./480_F5_01_ms2.msalign	-1	4003574	HCD	6412	5330.19	25	2	1558.59	1558.59	1003	12710000	-339.004	sp|P10809|CH60_HUMAN	60 kDa heat shock protein, mitochondrial OS=Homo sapiens OX=9606 GN=HSPD1 PE=1 SV=2	556	573	D.PGMGAMGGMGGGMGGGMF.	0	-	0	14	13	7.7845e-13	7.7845e-13	-	0
sw480/SW480_11_choose_ms2.msalign	-1	2002142	HCD	5536	4684.66	25	2	1559.7	1559.7	2963	1158000	-1000	sp|P07602|SAP_HUMAN	Prosaposin OS=Homo sapiens OX=9606 GN=PSAP PE=1 SV=2	312	323	S.DVY(C)[Carbamidomethylation]EV(C)[Carbamidomethylation]EFLVK.E	0	-	0	11	9	1.13989e-07	1.13989e-07	-	0
sw480/SW480_1_choose_ms2.msalign	-1	4002124	HCD	5322	4567.02	26	2	1562.8	1562.8	3169	4280000	-337.145	sp|P62937|PPIA_HUMAN	Peptidyl-prolyl cis-trans isomerase A OS=Homo sapiens OX=9606 GN=PPIA PE=1 SV=2	152	165	K.TSKKITIAD(C)[Carbamidomethylation]GQLE.	0	-	0	12	12	5.35196e-07	5.35196e-07	-	0
sw480/replicate_2/480_F2_02_ms2.msalign	-1	1002267	HCD	5518	4662.71	20	2	1565.75	1565.74	2712	1135000	-1000	sp|P02545|LMNA_HUMAN	Prelamin-A/C OS=Homo sapiens OX=9606 GN=LMNA PE=1 SV=1	628	644	R.SVGGSGGGSFGDNLVTR.S	0	-	0	12	11	7.78742e-07	7.78742e-07	-	0
sw620/20220206_UreaExtracted_SW620_C4_CZE_03_ms2.msalign	-1	2647	HCD	5703	4995.4	26	2	1565.78	1565.77	364	7964000	-339.039	sp|Q9UK76|JUPI1_HUMAN	Jupiter microtubule associated homolog 1 OS=Homo sapiens OX=9606 GN=JPT1 PE=1 SV=3	2	15	M.(T)[Acetyl]TTTTFKGVDPNSR.N	0	-	0	11	10	3.99384e-07	3.99384e-07	-	0
sw620/replicate_1/620_F1_01_ms2.msalign	-1	2036	HCD	4415	3709.59	26	2	1572.69	1572.69	2214	6266000	-339.314	sp|P23588|IF4B_HUMAN	Eukaryotic translation initiation factor 4B OS=Homo sapiens OX=9606 GN=EIF4B PE=1 SV=2	420	435	R.TGSESSQTGTSTTSSR.N	0	-	0	14	14	4.09678e-09	4.09678e-09	-	0
sw620/replicate_2/620_F3_02_ms2.msalign	-1	2003101	HCD	5325	4499.84	26	2	1575.78	1575.77	2737	2028000	-1000	sp|O60664|PLIN3_HUMAN	Perilipin-3 OS=Homo sapiens OX=9606 GN=PLIN3 PE=1 SV=3	141	155	K.DTVATQLSEAVDATR.G	0	-	0	14	14	1.70053e-07	1.70053e-07	-	0
../study_2_1.3.4/sw480/replicate_3/CRC_SW480_SEC3_RPLC15_3_ms2.msalign	-1	36000037	HCD	432	369.87	18	2	1597.73	1597.74	3553	148500000	-1000	sp|A0A075B759|PAL4E_HUMAN	Peptidyl-prolyl cis-trans isomerase A-like 4E OS=Homo sapiens OX=9606 GN=PPIAL4E PE=3 SV=1	56	69	R.IIPGFM(C)[Carbamidomethylation]QGGDFTR.P	0	-	0	8	7	2.1208e-06	2.12081e-06	-	0
sw480/replicate_2/480_F2_02_ms2.msalign	-1	1002372	HCD	5897	4984.23	18	2	1598.79	1597.78	2216	45130	-1000	sp|P16401|H15_HUMAN	Histone H1.5 OS=Homo sapiens OX=9606 GN=HIST1H1B PE=1 SV=3	2	17	M.SETAPAETATPAPVEK.S	0	-	0	10	8	1.507e-08	1.507e-08	-	0
sw620/20220206_UreaExtracted_SW620_C4_CZE_01_ms2.msalign	-1	2433	HCD	5620	4959.95	26	2	1597.85	1597.84	265	12730000	-339.772	sp|P07741|APT_HUMAN	Adenine phosphoribosyltransferase OS=Homo sapiens OX=9606 GN=APRT PE=1 SV=2	2	14	M.(A)[Acetyl]DSELQLVEQRIR.S	0	-	0	13	13	2.55659e-08	2.55659e-08	-	0
sw620/replicate_1/620_F5_01_ms2.msalign	-1	4002434	HCD	4739	3960.07	26	2	1615.77	1615.77	2597	2055000	-339.149	sp|Q15819|UB2V2_HUMAN	Ubiquitin-conjugating enzyme E2 variant 2 OS=Homo sapiens OX=9606 GN=UBE2V2 PE=1 SV=4	132	145	N.MKLPQPPEGQTYNN.	0	-	0	12	12	6.78369e-08	6.78369e-08	-	0
./480_F3_01_ms2.msalign	-1	2002298	HCD	4196	3524.33	26	2	1619.57	1619.57	2399	22780000	40.1024	sp|Q96C01|F136A_HUMAN	Protein FAM136A OS=Homo sapiens OX=9606 GN=FAM136A PE=1 SV=1	35	48	R.(C)[Carbamidomethylation]SAS(C)[Carbamidomethylation](C)[Carbamidomethylation]EDSQASMK.Q	0	-	0	16	15	1.14306e-06	1.14306e-06	-	0
sw620/SW620_11_choose_ms2.msalign	-1	2002257	HCD	6268	5511.66	27	2	1620.82	1620.82	2725	10120000	-340.446	sp|P60174|TPIS_HUMAN	Triosephosphate isomerase OS=Homo sapiens OX=9606 GN=TPI1 PE=1 SV=3	107	122	K.VTNGAFTGEISPGMIK.D	0	-	0	13	13	3.87449e-09	3.87449e-09	-	0
sw480/replicate_3/480_F5_03_ms2.msalign	-1	4001950	HCD	3644	3042.68	27	2	1622.78	1622.78	2403	474100	-1000	sp|P32969|RL9_HUMAN	60S ribosomal protein L9 OS=Homo sapiens OX=9606 GN=RPL9 PE=1 SV=1	178	192	D.GIYVSEKGTVQQADE.	0	-	0	15	13	3.72862e-07	3.72862e-07	-	0
sw620/SW620_12_choose_ms2.msalign	-1	3001415	HCD	5127	4586.85	27	2	1627.78	1627.77	3509	13130000	-339.146	sp|P09651|ROA1_HUMAN	Heterogeneous nuclear ribonucleoprotein A1 OS=Homo sapiens OX=9606 GN=HNRNPA1 PE=1 SV=5	337	352	R.SSGPYGGGGQYFAKPR.N	0	-	0	8	8	1.4344e-06	1.4344e-06	-	0
sw620/SW620_11_choose_ms2.msalign	-1	2002269	HCD	6286	5526.33	27	2	1634.83	1634.83	3067	14830000	-339.249	sp|P00338|LDHA_HUMAN	L-lactate dehydrogenase A chain OS=Homo sapiens OX=9606 GN=LDHA PE=1 SV=2	319	332	K.SADTLWGIQKELQF.	0	-	0	14	11	6.01657e-08	6.01657e-08	-	0
sw480/replicate_3/480_F3_03_ms2.msalign	-1	2002732	HCD	4703	3983	27	2	1644.74	1644.73	1871	1103000	-1000	sp|Q9NQA3|WASH6_HUMAN	WAS protein family homolog 6 OS=Homo sapiens OX=9606 GN=WASH6P PE=1 SV=3	319	335	R.QDDGSSSASPSVQGAPR.E	0	-	0	10	10	3.73586e-09	3.73586e-09	-	0
sw620/replicate_2/620_F3_02_ms2.msalign	-1	2003028	HCD	5226	4419.1	16	1	1646.42	1646.47	2949	488900	-1000	sp|P22626|ROA2_HUMAN	Heterogeneous nuclear ribonucleoproteins A2/B1 OS=Homo sapiens OX=9606 GN=HNRNPA2B1 PE=1 SV=2	332	350	Y.(G)[76.8127]GGNYGPGGSGGSGGYGGR.S	1	-	0	10	10	6.5147e-07	6.5147e-07	-	0
sw620/replicate_2/620_F2_02_ms2.msalign	-1	1002635	HCD	5847	4923.14	22	2	1653.77	1653.77	3116	1474000	-1000	sp|Q9BW30|TPPP3_HUMAN	Tubulin polymerization-promoting protein family member 3 OS=Homo sapiens OX=9606 GN=TPPP3 PE=1 SV=1	2	16	M.(A)[Acetyl]ASTDMAGLEESFRK.F	0	-	0	9	8	2.06114e-06	2.06114e-06	-	0
sw480/replicate_3/480_F3_03_ms2.msalign	-1	2002506	HCD	4420	3755.02	27	2	1667.86	1666.86	1287	4818000	-344.94	sp|Q6P1L8|RM14_HUMAN	39S ribosomal protein L14, mitochondrial OS=Homo sapiens OX=9606 GN=MRPL14 PE=1 SV=1	131	145	R.EGEYSKVLAIAQNFV.	0	-	0	12	11	9.8013e-12	9.8013e-12	-	0
../study_2_1.3.4/sw480/replicate_3/CRC_SW480_SEC2_RPLC15_3_ms2.msalign	-1	19001278	HCD	4558	3976.15	27	2	1670.76	1670.76	2166	134000000	-339.088	sp|Q15181|IPYR_HUMAN	Inorganic pyrophosphatase OS=Homo sapiens OX=9606 GN=PPA1 PE=1 SV=2	239	253	K.GIS(C)[Carbamidomethylation]MNTTLSESPFK.C	0	-	0	14	13	8.8366e-10	8.8366e-10	-	0
sw620/replicate_3/620_F5_03_ms2.msalign	-1	4002940	HCD	5179	4298.79	24	2	1689.85	1689.84	2261	1722000	-340.585	sp|P55072|TERA_HUMAN	Transitional endoplasmic reticulum ATPase OS=Homo sapiens OX=9606 GN=VCP PE=1 SV=4	2	18	M.(A)[Acetyl]SGADSKGDDLSTAILK.Q	0	-	0	11	9	1.39108e-09	1.39108e-09	-	0
./480_F4_01_ms2.msalign	-1	3004349	HCD	6131	4982.29	28	2	1693.69	1693.69	1797	51070000	-339.168	sp|P09651|ROA1_HUMAN	Heterogeneous nuclear ribonucleoprotein A1 OS=Homo sapiens OX=9606 GN=HNRNPA1 PE=1 SV=5	353	370	R.NQGGYGGSSSSSSYGSGR.R	0	-	0	18	17	6.14178e-09	6.14178e-09	-	0
sw480/replicate_2/480_F3_02_ms2.msalign	-1	2002571	HCD	4460	3777.96	28	2	1697.8	1697.79	2388	72510000	-339.146	sp|Q9UKY7|CDV3_HUMAN	Protein CDV3 homolog OS=Homo sapiens OX=9606 GN=CDV3 PE=1 SV=1	2	15	M.(A)[Acetyl]ETEERSLDNFFAK.R	0	-	0	9	8	5.80576e-08	5.80576e-08	-	0
sw480/SW480_1_choose_ms2.msalign	-1	4002139	HCD	5340	4581.48	28	2	1705.87	1705.86	2970	3630000	-338.458	sp|O00115|DNS2A_HUMAN	Deoxyribonuclease-2-alpha OS=Homo sapiens OX=9606 GN=DNASE2 PE=1 SV=2	335	348	W.KAFQPLVKNYQP(C)[Carbamidomethylation]N.G	0	-	0	8	8	1.16197e-07	1.16197e-07	-	0
sw480/SW480_4_choose_ms2.msalign	-1	7002793	HCD	6111	5178.32	28	2	1711.86	1711.85	3324	5430000	-342.718	sp|P83916|CBX1_HUMAN	Chromobox protein homolog 1 OS=Homo sapiens OX=9606 GN=CBX1 PE=1 SV=1	122	137	R.IIGATDSSGELMFLMK.W	0	-	0	12	11	1.66296e-06	1.66296e-06	-	0
sw480/replicate_3/480_F5_03_ms2.msalign	-1	4002162	HCD	3909	3256.44	28	2	1725.73	1725.72	2487	566900	-1000	sp|P11387|TOP1_HUMAN	DNA topoisomerase 1 OS=Homo sapiens OX=9606 GN=TOP1 PE=1 SV=2	2	16	M.(S)[Acetyl]GDHLHNDSQIEADF.R	0	-	0	13	11	6.87232e-07	6.87232e-07	-	0
sw620/replicate_3/SW620_02_03_ms2.msalign	-1	1001523	HCD	3391	2916.25	29	2	1742.82	1742.81	454	263600000	-339.127	sp|O60814|H2B1K_HUMAN	Histone H2B type 1-K OS=Homo sapiens OX=9606 GN=HIST1H2BK PE=1 SV=3	59	73	K.AMGIMNSFVNDIFER.I	0	-	0	18	17	8.79717e-12	8.79717e-12	-	0
sw620/replicate_3/620_F3_03_ms2.msalign	-1	2002625	HCD	4736	4031.17	29	2	1753.83	1753.83	3043	2243000	-347.053	sp|Q9UNZ2|NSF1C_HUMAN	NSFL1 cofactor p47 OS=Homo sapiens OX=9606 GN=NSFL1C PE=1 SV=2	200	214	R.SYQDPSNAQFLESIR.R	0	-	0	14	12	4.25738e-07	4.25738e-07	-	0
sw620/replicate_1/620_F5_01_ms2.msalign	-1	4003170	HCD	5648	4693.19	24	2	1759.88	1759.88	2588	398700	-1000	sp|P16278|BGAL_HUMAN	Beta-galactosidase OS=Homo sapiens OX=9606 GN=GLB1 PE=1 SV=2	630	645	D.DPEL((C)[Carbamidomethylation])[-27.0089]AVTFVDRPVIG.S	1	-	0	11	11	6.45728e-08	6.45728e-08	-	0
sw480/SW480_8_choose_ms2.msalign	-1	11002090	HCD	4938	4299.25	13	1	1779.53	1779.58	3252	775300	-1000	sp|Q96AE4|FUBP1_HUMAN	Far upstream element-binding protein 1 OS=Homo sapiens OX=9606 GN=FUBP1 PE=1 SV=3	628	644	A.(QTS)[-5.2505]PQGMPQHPPAPQGQ.	1	-	0	6	6	1.04188e-06	1.04188e-06	-	0
sw480/SW480_11_choose_ms2.msalign	-1	2002089	HCD	5387	4561.08	29	2	1782.89	1782.88	2624	19210000	-338.536	sp|P62081|RS7_HUMAN	40S ribosomal protein S7 OS=Homo sapiens OX=9606 GN=RPS7 PE=1 SV=1	180	194	K.LTGKDVNFEFPEFQL.	0	-	0	15	14	8.13195e-09	8.13195e-09	-	0
sw620/20220206_UreaExtracted_SW620_C4_CZE_03_ms2.msalign	-1	2838	HCD	5985	5228.88	28	2	1787.95	1787.95	336	4096000	-338.425	sp|P23526|SAHH_HUMAN	Adenosylhomocysteinase OS=Homo sapiens OX=9606 GN=AHCY PE=1 SV=4	2	17	M.(S)[Acetyl]DKLPYKVADIGLAAW.G	0	-	0	13	13	1.44008e-07	1.44008e-07	-	0
sw620/replicate_1/620_F1_01_ms2.msalign	-1	2203	HCD	4633	3886.74	20	2	1789.91	1789.9	3027	6297000	-336.465	sp|Q32MZ4|LRRF1_HUMAN	Leucine-rich repeat flightless-interacting protein 1 OS=Homo sapiens OX=9606 GN=LRRFIP1 PE=1 SV=2	99	117	R.NMPGLSAATLASLGGTSSR.R	0	-	0	7	7	1.53583e-06	1.53583e-06	-	0
sw620/20220206_UreaExtracted_SW620_C4_CZE_02_ms2.msalign	-1	2543	HCD	5870	5157.71	27	2	1790.73	1790.72	233	1998000	-338.055	sp|P35527|K1C9_HUMAN	Keratin, type I cytoskeletal 9 OS=Homo sapiens OX=9606 GN=KRT9 PE=1 SV=3	491	513	R.GGSGGSYGGGGSGGGYGGGSGSR.G	0	-	0	12	11	2.67027e-08	2.67027e-08	-	0
./480_F3_01_ms2.msalign	-1	2003017	HCD	5093	4246.67	29	2	1792.78	1792.78	1608	1978000	-1000	sp|Q18PE1|DOK7_HUMAN	Protein Dok-7 OS=Homo sapiens OX=9606 GN=DOK7 PE=1 SV=1	433	450	R.DSGGQTSAG(C)[Carbamidomethylation]PSGWLGTR.R	0	-	0	13	13	1.26909e-09	1.26909e-09	-	0
sw480/replicate_3/480_F3_03_ms2.msalign	-1	2002843	HCD	4837	4090.71	29	2	1794.82	1794.82	2140	17980000	-338.345	sp|P16989|YBOX3_HUMAN	Y-box-binding protein 3 OS=Homo sapiens OX=9606 GN=YBX3 PE=1 SV=4	134	150	R.SVGDGETVEFDVVEGEK.G	0	-	0	15	14	4.09819e-08	4.09819e-08	-	0
sw480/replicate_2/480_F4_02_ms2.msalign	-1	3005598	HCD	6752	5419.41	29	2	1799.8	1799.79	2347	179800	-1000	sp|P19338|NUCL_HUMAN	Nucleolin OS=Homo sapiens OX=9606 GN=NCL PE=1 SV=3	578	593	K.GLSEDTTEETLKESFD.G	0	-	0	10	10	3.9663e-08	3.9663e-08	-	0
sw620/20220206_UreaExtracted_SW620_C4_CZE_01_ms2.msalign	-1	2778	HCD	6091	5349.28	29	2	1799.98	1799.97	281	4767000	61.0523	sp|P62750|RL23A_HUMAN	60S ribosomal protein L23a OS=Homo sapiens OX=9606 GN=RPL23A PE=1 SV=1	140	156	R.LAPDYDALDVANKIGII.	0	-	0	10	10	5.36e-08	5.36e-08	-	0
sw480/replicate_3/480_F5_03_ms2.msalign	-1	4002135	HCD	3873	3227.29	26	2	1800.87	1800.87	1679	250700	-1000	sp|P23511|NFYA_HUMAN	Nuclear transcription factor Y subunit alpha OS=Homo sapiens OX=9606 GN=NFYA PE=1 SV=2	332	347	D.PNQADEEAMTQIIRVS.	0	-	0	13	13	5.93928e-10	5.93928e-10	-	0
sw620/replicate_1/620_F3_01_ms2.msalign	-1	2002919	HCD	5056	4269.06	30	2	1803.84	1803.84	3032	2441000	-1000	sp|Q13951|PEBB_HUMAN	Core-binding factor subunit beta OS=Homo sapiens OX=9606 GN=CBFB PE=1 SV=2	132	147	R.AQQEDALAQQAFEEAR.R	0	-	0	11	11	1.61122e-06	1.61122e-06	-	0
./480_F3_01_ms2.msalign	-1	2004244	HCD	6615	5476.48	30	3	1810.82	1810.82	2088	4806000	-1000	sp|P63220|RS21_HUMAN	40S ribosomal protein S21 OS=Homo sapiens OX=9606 GN=RPS21 PE=1 SV=1	1	15	.(M)[58.0036]QNDAGEFVDLYVPR.K	1	-	0	11	11	7.30996e-08	7.30996e-08	-	0
../study_2_1.3.4/sw620/replicate_2/CRC_SW620_SEC4_RPLC7_2_ms2.msalign	-1	48001220	HCD	3884	3292.76	30	3	1811.85	1811.85	1695	95840000	57.4899	sp|P35527|K1C9_HUMAN	Keratin, type I cytoskeletal 9 OS=Homo sapiens OX=9606 GN=KRT9 PE=1 SV=3	12	32	L.SRSGGGGGGGLGSGGSIRSSY.S	0	-	0	18	15	5.70671e-07	5.70672e-07	-	0
sw620/replicate_3/620_F3_03_ms2.msalign	-1	2002548	HCD	4640	3953.86	30	2	1812.34	1812.39	2765	1316000	-1000	sp|P68431|H31_HUMAN	Histone H3.1 OS=Homo sapiens OX=9606 GN=H3C1 PE=1 SV=2	101	116	Y.(L)[12.4611]VGLFEDTNL(C)[Carbamidomethylation]AIHAK.R	1	-	0	12	11	6.15338e-08	6.15338e-08	-	0
sw480/replicate_2/480_F2_02_ms2.msalign	-1	1002378	HCD	5931	5013.43	28	2	1815.85	1815.84	1224	6837000	-1000	sp|P02545|LMNA_HUMAN	Prelamin-A/C OS=Homo sapiens OX=9606 GN=LMNA PE=1 SV=1	628	646	R.SVGGSGGGSFGDNLVTRSY.L	0	-	0	14	14	1.0804e-12	1.0804e-12	-	0
sw480/replicate_3/480_F3_03_ms2.msalign	-1	2001477	HCD	3167	2749.53	28	2	1816.94	1816.94	2222	1074000000	58.7937	sp|P20962|PTMS_HUMAN	Parathymosin OS=Homo sapiens OX=9606 GN=PTMS PE=1 SV=2	2	18	M.(S)[Acetyl]EKSVEAAAELSAKDLK.E	0	-	0	14	12	8.4838e-08	8.4838e-08	-	0
sw480/replicate_3/480_F5_03_ms2.msalign	-1	4001972	HCD	3672	3065.37	30	2	1819.81	1819.8	2247	93480	-1000	sp|P13647|K2C5_HUMAN	Keratin, type II cytoskeletal 5 OS=Homo sapiens OX=9606 GN=KRT5 PE=1 SV=3	85	105	R.NRFGAGAGGGYGFGGGAGSGF.G	0	-	0	11	11	1.05094e-07	1.05094e-07	-	0
sw480/20220203_UreaExtracted_SW480_10kDaFilter_CZE_03_ms2.msalign	-1	1835	HCD	3436	2953.19	21	2	1821.9	1821.88	94	891700	-1000	sp|P06454|PTMA_HUMAN	Prothymosin alpha OS=Homo sapiens OX=9606 GN=PTMA PE=1 SV=2	2	18	M.(S)[Acetyl]DAAVDTSSEITTKDLK.E	0	-	0	17	14	4.75415e-10	4.75415e-10	-	0
./SW480_04_02_ms2.msalign	-1	3000948	HCD	2222	1917.17	30	3	1825.83	1824.82	550	2494000	-357.008	sp|O60220|TIM8A_HUMAN	Mitochondrial import inner membrane translocase subunit Tim8 A OS=Homo sapiens OX=9606 GN=TIMM8A PE=1 SV=1	55	69	K.LDSRAEA(C)[Carbamidomethylation]FVN(C)[Carbamidomethylation]VER.F	0	-	0	19	13	1.69981e-11	1.69981e-11	-	0
../study_2_1.3.4/sw620/replicate_3/CRC_SW620_SEC4_RPLC7_3_ms2.msalign	-1	48000546	HCD	2629	2396.7	30	3	1828.06	1828.06	1105	5684000	45.5594	sp|P63173|RL38_HUMAN	60S ribosomal protein L38 OS=Homo sapiens OX=9606 GN=RPL38 PE=1 SV=2	2	16	M.PRKIEEIKDFLLTAR.R	0	-	0	20	18	2.20091e-08	2.20091e-08	-	0
sw620/SW620_0_choose_ms2.msalign	-1	442	HCD	2748	2440.15	30	3	1830.14	1830.19	3172	1964000000	-321.74	sp|P05204|HMGN2_HUMAN	Non-histone chromosomal protein HMG-17 OS=Homo sapiens OX=9606 GN=HMGN2 PE=1 SV=3	70	90	P.(AEN)[-243.7615]GDAKTDQAQKAEGAGDAK.	1	-	0	8	8	1.49564e-07	1.49564e-07	-	0
../study_2_1.3.4/sw480/replicate_1/CRC_SW480_SEC3_RPLC15_ms2.msalign	-1	36001895	HCD	3769	3149.83	30	3	1833.88	1833.88	3086	8338000	-342.173	sp|Q9NPE2|NGRN_HUMAN	Neugrin OS=Homo sapiens OX=9606 GN=NGRN PE=1 SV=2	277	291	R.GREFFDSNGNFLYRI.	0	-	0	11	11	3.19558e-08	3.19558e-08	-	0
sw480/replicate_2/480_F3_02_ms2.msalign	-1	2002737	HCD	4666	3943.9	29	2	1837.91	1837.91	2422	4516000	-1000	sp|P35908|K22E_HUMAN	Keratin, type II cytoskeletal 2 epidermal OS=Homo sapiens OX=9606 GN=KRT2 PE=1 SV=2	71	92	K.SISISVAGGGGGFGAAGGFGGR.G	0	-	0	11	11	7.93212e-08	7.93212e-08	-	0
sw480/SW480_9_choose_ms2.msalign	-1	12003367	HCD	6456	5334.1	13	2	1846.88	1846.87	3098	1674000	-1000	sp|P49591|SYSC_HUMAN	Serine--tRNA ligase, cytoplasmic OS=Homo sapiens OX=9606 GN=SARS PE=1 SV=3	499	514	R.DVTLENRLQNMEVTDA.	0	-	0	5	5	2.97848e-07	2.97848e-07	-	0
sw620/replicate_3/620_F3_03_ms2.msalign	-1	2002700	HCD	4830	4107.02	30	2	1857.86	1857.86	2475	3877000	-1000	sp|Q96KR1|ZFR_HUMAN	Zinc finger RNA-binding protein OS=Homo sapiens OX=9606 GN=ZFR PE=1 SV=2	192	208	K.AGYSQGATQYTQAQQTR.Q	0	-	0	14	13	7.22969e-09	7.22969e-09	-	0
sw620/20220206_UreaExtracted_SW620_C4_CZE_01_ms2.msalign	-1	2665	HCD	5947	5231.25	25	2	1861.98	1861.96	296	2511000	-338.228	sp|O75607|NPM3_HUMAN	Nucleoplasmin-3 OS=Homo sapiens OX=9606 GN=NPM3 PE=1 SV=3	2	19	M.(A)[Acetyl]AGTAAALAFLSQESRTR.A	0	-	0	9	9	1.36725e-07	1.36725e-07	-	0
../study_2_1.3.4/sw620/replicate_2/CRC_SW620_SEC4_RPLC7_2_ms2.msalign	-1	48001632	HCD	4441	3744.79	28	3	1862.1	1862.1	1229	9610000	28.4493	sp|P61353|RL27_HUMAN	60S ribosomal protein L27 OS=Homo sapiens OX=9606 GN=RPL27 PE=1 SV=2	2	18	M.GKFMKPGKVVLVLAGRY.S	0	-	0	18	18	6.44744e-09	6.44744e-09	-	0
sw620/replicate_3/SW620_04_04_ms2.msalign	-1	3000737	HCD	2053	1752.06	31	3	1870.07	1870.06	576	2029000	-1000	sp|P13639|EF2_HUMAN	Elongation factor 2 OS=Homo sapiens OX=9606 GN=EEF2 PE=1 SV=4	842	858	R.KGLKEGIPALDNFLDKL.	0	-	0	14	12	3.32038e-10	3.32039e-10	-	0
sw620/replicate_1/620_F3_01_ms2.msalign	-1	2002948	HCD	5093	4298.7	31	2	1875.96	1874.96	2620	269600	-1000	sp|Q14839|CHD4_HUMAN	Chromodomain-helicase-DNA-binding protein 4 OS=Homo sapiens OX=9606 GN=CHD4 PE=1 SV=2	1896	1912	R.LANRAPEPTPQQVAQQQ.	0	-	0	10	10	7.82119e-08	7.82119e-08	-	0
sw480/replicate_2/480_F3_02_ms2.msalign	-1	2001408	HCD	3046	2646.11	31	3	1875.95	1875.94	2763	48220000	51.4037	sp|P84103|SRSF3_HUMAN	Serine/arginine-rich splicing factor 3 OS=Homo sapiens OX=9606 GN=SRSF3 PE=1 SV=1	12	28	K.VYVGNLGNNGNKTELER.A	0	-	0	14	13	1.16459e-06	1.16459e-06	-	0
sw620/replicate_2/620_F6_02_ms2.msalign	-1	5002771	HCD	5619	4759.53	16	2	1876.93	1876.92	2502	398600	-339.167	sp|P29323|EPHB2_HUMAN	Ephrin type-B receptor 2 OS=Homo sapiens OX=9606 GN=EPHB2 PE=1 SV=5	224	240	R.GS(C)[Carbamidomethylation]IANAEEVDVPIKLY.C	0	-	0	9	9	3.2547e-08	3.2547e-08	-	0
./480_F3_01_ms2.msalign	-1	2002674	HCD	4660	3897.71	31	2	1884.86	1884.85	2208	1226000	-1000	sp|P15104|GLNA_HUMAN	Glutamine synthetase OS=Homo sapiens OX=9606 GN=GLUL PE=1 SV=4	358	373	R.(T(C)[Carbamidomethylation]LL)[-43.0078]NETGDEPFQYKN.	1	-	0	13	13	2.33263e-07	2.33263e-07	-	0
sw480/replicate_3/480_F6_03_ms2.msalign	-1	5003230	HCD	6207	5200.26	31	3	1886.97	1886.97	2408	1103000	20.6436	sp|P06744|G6PI_HUMAN	Glucose-6-phosphate isomerase OS=Homo sapiens OX=9606 GN=GPI PE=1 SV=4	2	16	M.(A)[Acetyl]ALTRDPQFQKLQQ(W)[15.9976].Y	1	-	0	14	14	3.81687e-07	3.81687e-07	-	0
sw620/replicate_3/620_F5_03_ms2.msalign	-1	4001532	HCD	3482	2937.3	31	3	1890.92	1890.91	3018	25090000	-339.084	sp|Q92734|TFG_HUMAN	Protein TFG OS=Homo sapiens OX=9606 GN=TFG PE=1 SV=2	384	400	R.NRPPFGQGYTQPGPGYR.	0	-	0	18	13	3.64873e-07	3.64873e-07	-	0
sw480/SW480_10_choose_ms2.msalign	-1	1002249	HCD	4004	3291.65	31	3	1891.99	1891.99	2725	28200000	-337.032	sp|P14618|KPYM_HUMAN	Pyruvate kinase PKM OS=Homo sapiens OX=9606 GN=PKM PE=1 SV=4	57	73	R.SVETLKEMIKSGMNVAR.L	0	-	0	18	16	1.89652e-08	1.89652e-08	-	0
../study_2_1.3.4/sw480/replicate_2/CRC_SW480_SEC2_RPLC15_2_ms2.msalign	-1	19000597	HCD	2280	1967.02	31	3	1896	1896	3554	4234000	-337.34	sp|Q86SX6|GLRX5_HUMAN	Glutaredoxin-related protein 5, mitochondrial OS=Homo sapiens OX=9606 GN=GLRX5 PE=1 SV=2	141	157	K.LGIHSALLDEKKDQDSK.	0	-	0	11	10	8.60894e-07	8.60894e-07	-	0
sw480/replicate_3/480_F3_03_ms2.msalign	-1	2002975	HCD	5000	4222.36	28	2	1898.97	1898.96	2174	147700	-1000	sp|Q16555|DPYL2_HUMAN	Dihydropyrimidinase-related protein 2 OS=Homo sapiens OX=9606 GN=DPYSL2 PE=1 SV=1	401	418	R.IAVGSDADLVIWDPDSVK.T	0	-	0	11	11	5.69758e-08	5.69758e-08	-	0
./480_F5_01_ms2.msalign	-1	4002663	HCD	4815	4011.24	18	2	1902.9	1902.89	2302	2724000	-1000	sp|Q15084|PDIA6_HUMAN	Protein disulfide-isomerase A6 OS=Homo sapiens OX=9606 GN=PDIA6 PE=1 SV=1	424	440	D.DIDLSDVELDDLGKDEL.	0	-	0	8	8	4.67967e-07	4.67968e-07	-	0
./480_F2_01_ms2.msalign	-1	1002630	HCD	6144	5158.58	11	2	1909.79	1909.78	1973	944700	-1000	sp|P51991|ROA3_HUMAN	Heterogeneous nuclear ribonucleoprotein A3 OS=Homo sapiens OX=9606 GN=HNRNPA3 PE=1 SV=2	355	376	R.SSGSPYGGGYGSGGGSGGYGSR.R	0	-	0	7	6	2.88669e-08	2.88669e-08	-	0
sw620/SW620_5_choose_ms2.msalign	-1	8002887	HCD	6192	5327.18	29	3	1915.01	1915.01	2988	7439000	-1000	sp|P16403|H12_HUMAN	Histone H1.2 OS=Homo sapiens OX=9606 GN=HIST1H1C PE=1 SV=2	2	21	M.(S)[Acetyl]ETAPAAPAAAPPAEKAPVK.K	0	-	0	13	10	3.21646e-08	3.21646e-08	-	0
sw480/SW480_7_choose_ms2.msalign	-1	10002643	HCD	6701	5736.19	27	3	1921	1920	2065	92270	-1000	sp|Q99497|PARK7_HUMAN	Protein/nucleic acid deglycase DJ-1 OS=Homo sapiens OX=9606 GN=PARK7 PE=1 SV=2	157	175	R.GPGTSFEFALAIVEALNGK.E	0	-	0	15	11	5.16044e-11	5.16044e-11	-	0
sw620/20220206_UreaExtracted_SW620_C4_CZE_01_ms2.msalign	-1	2966	HCD	6324	5539.88	32	2	1922.93	1922.92	139	6034000	58.2006	sp|P63220|RS21_HUMAN	40S ribosomal protein S21 OS=Homo sapiens OX=9606 GN=RPS21 PE=1 SV=1	1	16	.(M)[Acetyl]QNDAGEFVDLYVPRK.C	0	-	0	19	18	4.60469e-12	4.60469e-12	-	0
sw620/replicate_3/620_F3_03_ms2.msalign	-1	2000602	HCD	2279	2068.61	32	3	1923.04	1923.03	1699	7102000	-351.257	sp|O60739|EIF1B_HUMAN	Eukaryotic translation initiation factor 1b OS=Homo sapiens OX=9606 GN=EIF1B PE=1 SV=2	42	58	R.KTLTTVQGIADDYDKKK.L	0	-	0	20	17	1.4934e-11	1.4934e-11	-	0
sw480/replicate_3/480_F5_03_ms2.msalign	-1	4000782	HCD	2229	1907.28	32	3	1925.1	1925.09	2231	9709000	-345.564	sp|P0C0S8|H2A1_HUMAN	Histone H2A type 1 OS=Homo sapiens OX=9606 GN=H2AC11 PE=1 SV=2	87	103	L.AIRNDEELNKLLGKVTI.A	0	-	0	21	19	8.63308e-08	8.63308e-08	-	0
../study_2_1.3.4/sw620/replicate_1/CRC_SW620_SEC1_RPLC7_ms2.msalign	-1	11000673	HCD	3362	2866.09	32	3	1930.99	1930.99	1269	16890000	-1000	sp|Q9H910|JUPI2_HUMAN	Jupiter microtubule associated homolog 2 OS=Homo sapiens OX=9606 GN=JPT2 PE=1 SV=1	173	190	R.SHNKVLNPPGGKSSISFY.	0	-	0	16	13	1.71083e-08	1.71083e-08	-	0
sw620/replicate_2/620_F1_02_ms2.msalign	-1	2494	HCD	4949	4146.53	19	2	1938.92	1938.92	2792	1918000	-1000	sp|P63220|RS21_HUMAN	40S ribosomal protein S21 OS=Homo sapiens OX=9606 GN=RPS21 PE=1 SV=1	1	16	.(MQND)[58.0068]AGEFVDLYVPRK.C	1	-	0	13	12	2.30596e-07	2.30596e-07	-	0
sw620/replicate_1/620_F3_01_ms2.msalign	-1	2003252	HCD	5475	4606	32	2	1943	1943	1090	3019000	-1000	sp|Q15785|TOM34_HUMAN	Mitochondrial import receptor subunit TOM34 OS=Homo sapiens OX=9606 GN=TOMM34 PE=1 SV=2	110	127	K.TVLQIDDNVTSAVEGINR.M	0	-	0	21	21	4.52212e-14	4.52212e-14	-	0
sw480/SW480_1_choose_ms2.msalign	-1	4001278	HCD	4226	3683.89	32	3	1945.01	1945	2878	3206000	-350.582	sp|O60783|RT14_HUMAN	28S ribosomal protein S14, mitochondrial OS=Homo sapiens OX=9606 GN=MRPS14 PE=1 SV=1	112	128	F.RHLADHGQLSGIQRATW.	0	-	0	15	14	5.72295e-08	5.72295e-08	-	0
sw620/SW620_6_choose_ms2.msalign	-1	9002597	HCD	6037	5184.95	31	3	1945.02	1945.02	3385	16510000	-1000	sp|P10412|H14_HUMAN	Histone H1.4 OS=Homo sapiens OX=9606 GN=HIST1H1E PE=1 SV=2	2	21	M.(S)[Acetyl]ETAPAAPAAPAPAEKTPVK.K	0	-	0	15	11	6.98544e-07	6.98544e-07	-	0
sw480/replicate_2/480_F6_02_ms2.msalign	-1	5003027	HCD	6031	5070.11	20	2	1953.9	1953.89	2586	2974000	-116.759	sp|Q9NPE3|NOP10_HUMAN	H/ACA ribonucleoprotein complex subunit 3 OS=Homo sapiens OX=9606 GN=NOP10 PE=1 SV=1	1	15	.(MF)[15.9959]LQYYLNEQGDRVY.T	1	-	0	15	15	2.90545e-07	2.90545e-07	-	0
sw620/replicate_3/620_F1_03_ms2.msalign	-1	2805	HCD	5328	4445.75	26	2	1954.1	1954.1	2953	2054000	-1000	sp|P36542|ATPG_HUMAN	ATP synthase subunit gamma, mitochondrial OS=Homo sapiens OX=9606 GN=ATP5F1C PE=1 SV=1	280	298	R.QAVITKELIEIISGAAALD.	0	-	0	14	12	2.48198e-07	2.48198e-07	-	0
../study_2_1.3.4/sw620/replicate_3/CRC_SW620_SEC2_RPLC16_3_ms2.msalign	-1	20000597	HCD	2618	2289.62	32	3	1967.02	1967.02	1012	2600000	-349.038	sp|P30040|ERP29_HUMAN	Endoplasmic reticulum resident protein 29 OS=Homo sapiens OX=9606 GN=ERP29 PE=1 SV=4	108	122	K.YKLDKESYPVFYLFR.D	0	-	0	19	15	7.11677e-09	7.11677e-09	-	0
./480_F1_01_ms2.msalign	-1	2490	HCD	5240	4398.06	25	2	1968.96	1968.96	2213	550800	-1000	sp|Q9Y3X0|CCDC9_HUMAN	Coiled-coil domain-containing protein 9 OS=Homo sapiens OX=9606 GN=CCDC9 PE=1 SV=1	513	531	R.TTHLAGALSPGEAWPFESV.	0	-	0	13	13	2.4048e-07	2.4048e-07	-	0
../study_2_1.3.4/sw480/replicate_2/CRC_SW480_SEC1_RPLC1_2_ms2.msalign	-1	7001376	HCD	3857	3274.86	32	3	1969.01	1969.01	2900	16030000	46.0419	sp|P05089|ARGI1_HUMAN	Arginase-1 OS=Homo sapiens OX=9606 GN=ARG1 PE=1 SV=2	277	294	M.EVNPSLGKTPEEVTRTVN.T	0	-	0	14	11	3.00387e-08	3.00387e-08	-	0
./480_F5_01_ms2.msalign	-1	4001257	HCD	2862	2421.09	32	3	1976.97	1975.97	1752	5443000	-353.491	sp|P82909|RT36_HUMAN	28S ribosomal protein S36, mitochondrial OS=Homo sapiens OX=9606 GN=MRPS36 PE=1 SV=2	87	103	R.KLVSQEEMEFIQRGGPE.	0	-	0	19	14	4.02591e-09	4.02591e-09	-	0
sw620/20220206_UreaExtracted_SW620_C4_CZE_03_ms2.msalign	-1	2156	HCD	5084	4490.76	32	2	1976.9	1976.88	238	6704000	54.6806	sp|P14625|ENPL_HUMAN	Endoplasmin OS=Homo sapiens OX=9606 GN=HSP90B1 PE=1 SV=1	22	39	A.DDEVDVDGTVEEDLGKSR.E	0	-	0	21	19	1.18509e-09	1.18509e-09	-	0
sw620/replicate_2/620_F5_02_ms2.msalign	-1	4002829	HCD	5085	4224.93	21	2	1978.95	1978.94	2166	492300	-1000	sp|P08727|K1C19_HUMAN	Keratin, type I cytoskeletal 19 OS=Homo sapiens OX=9606 GN=KRT19 PE=1 SV=4	51	71	A.RFVSSSSSGAYGGGYGGVLTA.S	0	-	0	13	13	2.18341e-09	2.18341e-09	-	0
sw480/SW480_1_choose_ms2.msalign	-1	4002598	HCD	5902	5033.2	32	3	1979.89	1979.89	2120	2628000	58.784	sp|P60709|ACTB_HUMAN	Actin, cytoplasmic 1 OS=Homo sapiens OX=9606 GN=ACTB PE=1 SV=1	9	28	L.VVDNGSGM((C)[Carbamidomethylation]K)[-43.0031]AGFAGDDAPR.A	1	-	0	15	15	9.36205e-11	9.36205e-11	-	0
../study_2_1.3.4/sw480/replicate_1/CRC_SW480_SEC4_RPLC5_ms2.msalign	-1	50000000	HCD	64	56.41	27	2	1987	1987.01	2514	18260000	-339.156	sp|P62937|PPIA_HUMAN	Peptidyl-prolyl cis-trans isomerase A OS=Homo sapiens OX=9606 GN=PPIA PE=1 SV=2	2	19	M.(V)[Acetyl]NPTVFFDIAVDGEPLGR.V	0	-	0	12	12	1.33417e-09	1.33417e-09	-	0
sw620/SW620_9_choose_ms2.msalign	-1	12001582	HCD	4536	3922.81	33	3	1989	1989	3167	82800000	51.4617	sp|Q07021|C1QBP_HUMAN	Complement component 1 Q subcomponent-binding protein, mitochondrial OS=Homo sapiens OX=9606 GN=C1QBP PE=1 SV=1	105	122	K.MSGGWELELNGTEAKLVR.K	0	-	0	14	12	1.42272e-07	1.42272e-07	-	0
sw620/replicate_1/620_F5_01_ms2.msalign	-1	4003240	HCD	5742	4769.48	24	2	1995.81	1995.8	2930	639100	-1000	sp|P10599|THIO_HUMAN	Thioredoxin OS=Homo sapiens OX=9606 GN=TXN PE=1 SV=3	56	72	L.EVDVDD(C)[Carbamidomethylation]QDVASE(C)[Carbamidomethylation]EVK.C	0	-	0	13	13	6.88888e-07	6.88889e-07	-	0
../study_2_1.3.4/sw620/replicate_3/CRC_SW620_SEC4_RPLC7_3_ms2.msalign	-1	48000974	HCD	3265	2920.55	33	3	1996.13	1996.13	1312	188300000	50.4213	sp|P0C0S8|H2A1_HUMAN	Histone H2A type 1 OS=Homo sapiens OX=9606 GN=H2AC11 PE=1 SV=2	87	104	L.AIRNDEELNKLLGKVTIA.Q	0	-	0	18	16	2.06718e-07	2.06718e-07	-	0
../study_2_1.3.4/sw620/replicate_3/CRC_SW620_SEC2_RPLC13_3_ms2.msalign	-1	17000986	HCD	4034	3485.25	27	3	1998.17	1998.17	1259	6639000	-340.567	sp|P10412|H14_HUMAN	Histone H1.4 OS=Homo sapiens OX=9606 GN=HIST1H1E PE=1 SV=2	6	25	A.PAAPAAPAPAEKTPVKKKAR.K	0	-	0	14	11	1.14447e-07	1.14447e-07	-	0
sw620/replicate_1/620_F3_01_ms2.msalign	-1	2003346	HCD	5588	4696.99	32	2	1998.93	1998.92	2018	10940000	-339.133	sp|Q9BXP5|SRRT_HUMAN	Serrate RNA effector molecule homolog OS=Homo sapiens OX=9606 GN=SRRT PE=1 SV=1	860	876	R.AIVEYRDLDAPDDVDFF.	0	-	0	14	12	7.39039e-10	7.39039e-10	-	0
sw620/replicate_3/620_F3_03_ms2.msalign	-1	2003179	HCD	5442	4601.11	31	2	2008	2008	2968	495500	-1000	sp|Q99459|CDC5L_HUMAN	Cell division cycle 5-like protein OS=Homo sapiens OX=9606 GN=CDC5L PE=1 SV=2	272	290	K.ESDLPSAILQTSGVSEFTK.K	0	-	0	17	16	2.74311e-07	2.74311e-07	-	0
sw620/SW620_12_choose_ms2.msalign	-1	3001770	HCD	5657	5018.96	29	3	2008.93	2008.92	3451	1236000	-1000	sp|P13645|K1C10_HUMAN	Keratin, type I cytoskeletal 10 OS=Homo sapiens OX=9606 GN=KRT10 PE=1 SV=6	38	59	S.SSKGSLGGGFSSGGFSGGSFSR.G	0	-	0	9	9	1.04327e-06	1.04327e-06	-	0
./480_F6_01_ms2.msalign	-1	5001990	HCD	4848	4116.57	30	3	2028.04	2028.03	2138	446500	-1000	sp|Q02218|ODO1_HUMAN	2-oxoglutarate dehydrogenase, mitochondrial OS=Homo sapiens OX=9606 GN=OGDH PE=1 SV=3	1007	1023	L.QRLLDTAFDLDVFKNFS.	0	-	0	10	10	1.26468e-07	1.26468e-07	-	0
sw480/replicate_2/480_F3_02_ms2.msalign	-1	2002995	HCD	4983	4198.93	29	2	2029.03	2029.03	2530	705000	-1000	sp|Q92974|ARHG2_HUMAN	Rho guanine nucleotide exchange factor 2 OS=Homo sapiens OX=9606 GN=ARHGEF2 PE=1 SV=4	886	904	R.SLPAGDALYLSFNPPQPSR.G	0	-	0	11	11	1.92486e-07	1.92486e-07	-	0
sw480/replicate_2/480_F3_02_ms2.msalign	-1	2000958	HCD	2506	2216.27	33	3	2029.05	2029.05	2419	3884000	-355.245	sp|P62241|RS8_HUMAN	40S ribosomal protein S8 OS=Homo sapiens OX=9606 GN=RPS8 PE=1 SV=2	185	201	R.ADGYVLEGKELEFYLRK.I	0	-	0	16	15	7.85332e-08	7.85332e-08	-	0
./480_F2_01_ms2.msalign	-1	1002712	HCD	6375	5352.06	16	2	2033.97	2033.97	2000	2508000	-1000	sp|Q86V81|THOC4_HUMAN	THO complex subunit 4 OS=Homo sapiens OX=9606 GN=ALYREF PE=1 SV=3	236	257	K.QQLSAEELDAQLDA(YNARMDTS)[-434.1460].	1	-	0	10	10	3.71605e-08	3.71605e-08	-	0
../study_2_1.3.4/sw620/replicate_1/CRC_SW620_SEC4_RPLC7_ms2.msalign	-1	48000787	HCD	3326	2911.24	34	3	2041	2041	1127	1339000	-339.951	sp|P23396|RS3_HUMAN	40S ribosomal protein S3 OS=Homo sapiens OX=9606 GN=RPS3 PE=1 SV=2	159	176	I.HSGDPVNYYVDTAVRHVL.L	0	-	0	16	15	3.32025e-09	3.32025e-09	-	0
sw620/replicate_3/620_F5_03_ms2.msalign	-1	4001780	HCD	3779	3174.41	34	3	2041.1	2041.1	1298	255300000	-338.42	sp|P39019|RS19_HUMAN	40S ribosomal protein S19 OS=Homo sapiens OX=9606 GN=RPS19 PE=1 SV=2	2	20	M.PGVTVKDVNQQEFVRALAA.F	0	-	0	21	17	3.54346e-13	3.54346e-13	-	0
sw620/replicate_3/620_F4_03_ms2.msalign	-1	3004082	HCD	4977	4017.24	33	3	2043.1	2043.1	2787	16760000	-339.165	sp|P16403|H12_HUMAN	Histone H1.2 OS=Homo sapiens OX=9606 GN=HIST1H1C PE=1 SV=2	2	22	M.(S)[Acetyl]ETAPAAPAAAPPAEKAPVKK.K	0	-	0	14	10	7.22155e-08	7.22155e-08	-	0
sw480/SW480_7_choose_ms2.msalign	-1	10002172	HCD	5748	4952.75	32	3	2051.04	2051.04	3048	3402000	-1000	sp|Q9HAN9|NMNA1_HUMAN	Nicotinamide/nicotinic acid mononucleotide adenylyltransferase 1 OS=Homo sapiens OX=9606 GN=NMNAT1 PE=1 SV=1	171	188	K.SEDITQIVANYGLI(C)[Carbamidomethylation]VTR.A	0	-	0	14	13	2.14092e-07	2.14092e-07	-	0
../study_2_1.3.4/sw620/replicate_1/CRC_SW620_SEC4_RPLC8_ms2.msalign	-1	49000825	HCD	3515	3026.84	34	3	2067.91	2067.91	1195	7157000	53.1967	sp|P04406|G3P_HUMAN	Glyceraldehyde-3-phosphate dehydrogenase OS=Homo sapiens OX=9606 GN=GAPDH PE=1 SV=3	315	332	Y.DNEFGYSNRVVDLMAHMA.S	0	-	0	16	15	7.25115e-09	7.25115e-09	-	0
sw620/replicate_1/620_F3_01_ms2.msalign	-1	2002178	HCD	4136	3530.54	34	2	2073.11	2073.11	2565	1484000000	57.7568	sp|P10412|H14_HUMAN	Histone H1.4 OS=Homo sapiens OX=9606 GN=HIST1H1E PE=1 SV=2	2	22	M.(S)[Acetyl]ETAPAAPAAPAPAEKTPVKK.K	0	-	0	14	11	5.57484e-08	5.57484e-08	-	0
sw480/SW480_4_choose_ms2.msalign	-1	7003045	HCD	6830	5780.77	21	3	2076.05	2076.04	3350	3009000	-1000	sp|P62937|PPIA_HUMAN	Peptidyl-prolyl cis-trans isomerase A OS=Homo sapiens OX=9606 GN=PPIA PE=1 SV=2	1	19	.MVNPTVFFDIAVDGEPLGR.V	0	-	0	7	7	1.95063e-06	1.95063e-06	-	0
sw620/replicate_3/620_F3_03_ms2.msalign	-1	2003000	HCD	5219	4421.14	34	2	2077.01	2077.01	2885	1377000000	59.5833	sp|P46778|RL21_HUMAN	60S ribosomal protein L21 OS=Homo sapiens OX=9606 GN=RPL21 PE=1 SV=2	143	160	R.TNGKEPELLEPIPYEFMA.	0	-	0	10	10	1.32809e-07	1.32809e-07	-	0
sw620/SW620_11_choose_ms2.msalign	-1	2001981	HCD	5644	4996.03	34	3	2079.03	2079.02	3182	35560000	-338.881	sp|P06454|PTMA_HUMAN	Prothymosin alpha OS=Homo sapiens OX=9606 GN=PTMA PE=1 SV=2	2	20	M.(S)[Acetyl]DAAVDTSSEITTKDLKEK.K	0	-	0	13	13	1.62429e-07	1.62429e-07	-	0
../study_2_1.3.4/sw480/replicate_1/CRC_SW480_SEC3_RPLC16_ms2.msalign	-1	37001195	HCD	3011	2557.24	34	3	2086.07	2086.07	2542	5743000	-1000	sp|P07437|TBB5_HUMAN	Tubulin beta chain OS=Homo sapiens OX=9606 GN=TUBB PE=1 SV=2	104	122	K.GHYTEGAELVDSVLDVVRK.E	0	-	0	16	14	1.63759e-09	1.63759e-09	-	0
./480_F4_01_ms2.msalign	-1	3003096	HCD	4628	3786.19	34	3	2091.78	2091.77	663	251700000	61.8118	sp|P02795|MT2_HUMAN	Metallothionein-2 OS=Homo sapiens OX=9606 GN=MT2A PE=1 SV=1	44	61	K.(C)[Carbamidomethylation]AQG(C)[Carbamidomethylation]I(C)[Carbamidomethylation]KGASDK(C)[Carbamidomethylation]S(C)[Carbamidomethylation](C)[Carbamidomethylation]A.	0	-	0	20	17	9.07654e-16	9.07654e-16	-	0
../study_2_1.3.4/sw620/replicate_1/CRC_SW620_SEC4_RPLC3_ms2.msalign	-1	44001315	HCD	3379	2914.66	34	3	2095.06	2095.06	497	64510000	37.5903	sp|P55769|NH2L1_HUMAN	NHP2-like protein 1 OS=Homo sapiens OX=9606 GN=SNU13 PE=1 SV=3	2	20	M.(T)[Acetyl]EADVNPKAYPLADAHLTK.K	0	-	0	23	19	7.74124e-14	7.74124e-14	-	0
sw620/20220206_UreaExtracted_SW620_C4_CZE_03_ms2.msalign	-1	1594	HCD	4329	3871.07	30	3	2095.97	2095.96	275	1535000	47.0228	sp|P13645|K1C10_HUMAN	Keratin, type I cytoskeletal 10 OS=Homo sapiens OX=9606 GN=KRT10 PE=1 SV=6	37	59	I.SSSKGSLGGGFSSGGFSGGSFSR.G	0	-	0	12	12	6.70547e-09	6.70547e-09	-	0
sw620/replicate_1/620_F5_01_ms2.msalign	-1	4003177	HCD	5661	4703.87	34	2	2097.09	2097.09	2894	22950000	54.5076	sp|P30041|PRDX6_HUMAN	Peroxiredoxin-6 OS=Homo sapiens OX=9606 GN=PRDX6 PE=1 SV=3	2	22	M.PGGLLLGDVAPNFEANTTVGR.I	0	-	0	14	14	5.5108e-07	5.5108e-07	-	0
sw620/20220206_UreaExtracted_SW620_C4_CZE_02_ms2.msalign	-1	469	HCD	3007	2796.24	35	3	2100.16	2100.14	237	651400	-338.821	sp|P05787|K2C8_HUMAN	Keratin, type II cytoskeletal 8 OS=Homo sapiens OX=9606 GN=KRT8 PE=1 SV=7	465	483	K.KIETRDGKLVSESSDVLPK.	0	-	0	15	15	3.62422e-08	3.62422e-08	-	0
sw620/replicate_2/620_F3_02_ms2.msalign	-1	2003546	HCD	5874	4942.03	35	2	2102.97	2102.96	2436	151500000	56.4202	sp|Q8NC51|PAIRB_HUMAN	Plasminogen activator inhibitor 1 RNA-binding protein OS=Homo sapiens OX=9606 GN=SERBP1 PE=1 SV=2	388	408	R.TDKSSASAPDVDDPEAFPALA.	0	-	0	13	13	1.87958e-08	1.87958e-08	-	0
sw620/20220206_UreaExtracted_SW620_C4_CZE_03_ms2.msalign	-1	808	HCD	3384	3104.61	26	3	2109.07	2109.06	260	938900	-340.724	sp|P04350|TBB4A_HUMAN	Tubulin beta-4A chain OS=Homo sapiens OX=9606 GN=TUBB4A PE=1 SV=2	1	19	.MREIVHLQAGQ(C)[Carbamidomethylation]GNQIGAK.F	0	-	0	14	13	3.00009e-09	3.00009e-09	-	0
../study_2_1.3.4/sw620/replicate_2/CRC_SW620_SEC4_RPLC8_2_ms2.msalign	-1	49000661	HCD	3126	2691.72	35	3	2110.09	2110.09	1742	14230000	-341.06	sp|P26599|PTBP1_HUMAN	Polypyrimidine tract-binding protein 1 OS=Homo sapiens OX=9606 GN=PTBP1 PE=1 SV=1	457	475	L.HLSNIPPSVSEEDLKVLFS.S	0	-	0	13	12	9.11008e-07	9.11009e-07	-	0
../study_2_1.3.4/sw620/replicate_1/CRC_SW620_SEC2_RPLC4_ms2.msalign	-1	26000968	HCD	2759	2393.7	35	3	2112.07	2112.07	740	5684000	-339.408	sp|P62328|TYB4_HUMAN	Thymosin beta-4 OS=Homo sapiens OX=9606 GN=TMSB4X PE=1 SV=2	26	44	E.KNPLPSKETIEQEKQAGES.	0	-	0	18	18	1.35002e-11	1.35002e-11	-	0
sw620/replicate_3/620_F3_03_ms2.msalign	-1	2003324	HCD	5618	4742.57	35	2	2126.01	2126	2627	11200000	-1000	sp|O75367|H2AY_HUMAN	Core histone macro-H2A.1 OS=Homo sapiens OX=9606 GN=H2AFY PE=1 SV=4	168	189	K.AASADSTTEGTPADGFTVLSTK.S	0	-	0	13	13	2.41808e-08	2.41808e-08	-	0
sw480/SW480_5_choose_ms2.msalign	-1	8000813	HCD	3076	2741.06	35	3	2132.08	2132.07	2967	865300	-342.989	sp|P82909|RT36_HUMAN	28S ribosomal protein S36, mitochondrial OS=Homo sapiens OX=9606 GN=MRPS36 PE=1 SV=2	86	103	R.RKLVSQEEMEFIQRGGPE.	0	-	0	20	17	1.15608e-07	1.15608e-07	-	0
../study_2_1.3.4/sw480/replicate_2/CRC_SW480_SEC3_RPLC14_2_ms2.msalign	-1	35001953	HCD	4486	3726	23	3	2132.13	2133.13	2066	3429000	-1000	sp|P23528|COF1_HUMAN	Cofilin-1 OS=Homo sapiens OX=9606 GN=CFL1 PE=1 SV=3	2	21	M.(A)[Acetyl]SGVAVSDGVIKVFNDMKVR.K	0	-	0	12	10	1.72008e-10	1.72008e-10	-	0
sw620/replicate_1/620_F1_01_ms2.msalign	-1	2576	HCD	5217	4367.77	23	2	2134.07	2134.07	2635	962200	-1000	sp|P48637|GSHB_HUMAN	Glutathione synthetase OS=Homo sapiens OX=9606 GN=GSS PE=1 SV=1	453	474	K.AIEHADGGVAAGVAVLDNPYPV.	0	-	0	12	12	8.68393e-08	8.68393e-08	-	0
sw620/replicate_3/620_F3_03_ms2.msalign	-1	2001631	HCD	3514	3051.35	35	3	2142.01	2142	2807	10070000	-344.099	sp|Q99584|S10AD_HUMAN	Protein S100-A13 OS=Homo sapiens OX=9606 GN=S100A13 PE=1 SV=1	62	78	K.SLDVNQDSELKFNEYWR.L	0	-	0	16	14	8.11131e-08	8.11131e-08	-	0
../study_2_1.3.4/sw620/replicate_3/CRC_SW620_SEC4_RPLC3_3_ms2.msalign	-1	44001168	HCD	3359	2951.89	19	3	2142.05	2142.05	1518	4210000	-342.974	sp|P32969|RL9_HUMAN	60S ribosomal protein L9 OS=Homo sapiens OX=9606 GN=RPL9 PE=1 SV=1	174	192	R.KFLDGI(Y)[15.9964]VSEKGTVQQADE.	1	-	0	10	10	1.69004e-06	1.69005e-06	-	0
../study_2_1.3.4/sw480/replicate_3/CRC_SW480_SEC3_RPLC15_3_ms2.msalign	-1	36000745	HCD	2293	1923.58	35	2	2144.01	2144.07	2846	986200	-1000	sp|P0DP23|CALM1_HUMAN	Calmodulin-1 OS=Homo sapiens OX=9606 GN=CALM1 PE=1 SV=1	131	149	D.(IDGD)[-29.8968]GQVNYEEFVQMMTAK.	1	-	0	10	10	5.30555e-08	5.30555e-08	-	0
../study_2_1.3.4/sw620/replicate_1/CRC_SW620_SEC4_RPLC8_ms2.msalign	-1	49000722	HCD	3373	2911.94	27	3	2146.15	2145.15	1390	167200	-349.988	sp|Q7Z7H8|RM10_HUMAN	39S ribosomal protein L10, mitochondrial OS=Homo sapiens OX=9606 GN=MRPL10 PE=1 SV=3	127	144	F.PNQVLKPFLEDSKYQNLL.P	0	-	0	11	10	5.40886e-08	5.40886e-08	-	0
../study_2_1.3.4/sw480/replicate_3/CRC_SW480_SEC1_RPLC8_3_ms2.msalign	-1	12000930	HCD	4769	4069.14	24	3	2145.18	2145.18	3051	51710000	-1000	sp|P60174|TPIS_HUMAN	Triosephosphate isomerase OS=Homo sapiens OX=9606 GN=TPI1 PE=1 SV=3	267	286	G.FLVGGASLKPEFVDIINAKQ.	0	-	0	10	9	1.59479e-07	1.59479e-07	-	0
../study_2_1.3.4/sw620/replicate_1/CRC_SW620_SEC4_RPLC8_ms2.msalign	-1	49001068	HCD	3876	3320.95	33	3	2147.11	2147.11	1703	3155000	-338.141	sp|P10599|THIO_HUMAN	Thioredoxin OS=Homo sapiens OX=9606 GN=TXN PE=1 SV=3	86	105	K.VGEFSGANKEKLEATINELV.	0	-	0	10	8	1.39721e-06	1.39721e-06	-	0
sw620/replicate_2/620_F5_02_ms2.msalign	-1	4003399	HCD	5796	4799.19	34	3	2151.13	2151.12	2291	3941000	59.1393	sp|P05141|ADT2_HUMAN	ADP/ATP translocase 2 OS=Homo sapiens OX=9606 GN=SLC25A5 PE=1 SV=7	2	23	M.(T)[Acetyl]DAAVSFAKDFLAGGVAAAISK.T	0	-	0	17	15	5.90614e-09	5.90614e-09	-	0
sw620/SW620_9_choose_ms2.msalign	-1	12001757	HCD	4755	4098.28	35	2	2154.06	2154.05	3267	9638000	29.3184	sp|P09211|GSTP1_HUMAN	Glutathione S-transferase P OS=Homo sapiens OX=9606 GN=GSTP1 PE=1 SV=2	104	121	K.YISLIYTNYEAGKDDYVK.A	0	-	0	11	11	2.81652e-07	2.81652e-07	-	0
sw620/SW620_9_choose_ms2.msalign	-1	12001120	HCD	3980	3479.24	36	3	2160	2160	1591	13820000	-337.87	sp|P63241|IF5A1_HUMAN	Eukaryotic translation initiation factor 5A-1 OS=Homo sapiens OX=9606 GN=EIF5A PE=1 SV=2	68	85	K.KYEDI(C)[Carbamidomethylation]PSTHNMDVPNIK.R	0	-	0	21	19	7.61346e-14	7.61346e-14	-	0
sw480/SW480_8_choose_ms2.msalign	-1	11002739	HCD	6288	5410.8	31	2	2163.15	2162.15	2698	82400	-1000	sp|P0C0S5|H2AZ_HUMAN	Histone H2A.Z OS=Homo sapiens OX=9606 GN=H2AFZ PE=1 SV=2	55	75	Y.SAAILEYLTAEVLELAGNASK.D	0	-	0	10	10	1.58329e-08	1.58329e-08	-	0
./480_F3_01_ms2.msalign	-1	2001896	HCD	3709	3134.65	36	3	2166.09	2167.09	2005	730800	-1000	sp|P14678|RSMB_HUMAN	Small nuclear ribonucleoprotein-associated proteins B and B' OS=Homo sapiens OX=9606 GN=SNRPB PE=1 SV=2	74	94	R.GENLVSMTVEGPPPKDTGIAR.V	0	-	0	13	12	3.96015e-08	3.96015e-08	-	0
sw480/replicate_2/480_F3_02_ms2.msalign	-1	2002963	HCD	4944	4167.46	36	2	2175.01	2175.01	1895	17410000	-1000	sp|Q9HD15|SRA1_HUMAN	Steroid receptor RNA activator 1 OS=Homo sapiens OX=9606 GN=SRA1 PE=1 SV=1	26	45	R.GWNDPPQFSYGLQTQAGGPR.R	0	-	0	17	16	9.79171e-10	9.79171e-10	-	0
sw480/replicate_3/480_F5_03_ms2.msalign	-1	4002321	HCD	4114	3422.45	21	2	2181	2181	2391	438700	-1000	sp|P05787|K2C8_HUMAN	Keratin, type II cytoskeletal 8 OS=Homo sapiens OX=9606 GN=KRT8 PE=1 SV=7	432	454	T.SPGLSYSLGSSFGSGAGSSSFSR.T	0	-	0	9	9	3.50123e-07	3.50123e-07	-	0
../study_2_1.3.4/sw480/replicate_2/CRC_SW480_SEC4_RPLC8_2_ms2.msalign	-1	53000224	HCD	2597	2274.24	36	3	2184.01	2183.01	2749	1629000	-338.776	sp|P04406|G3P_HUMAN	Glyceraldehyde-3-phosphate dehydrogenase OS=Homo sapiens OX=9606 GN=GAPDH PE=1 SV=3	317	335	N.EFGYSNRVVDLMAHMASKE.	0	-	0	9	9	1.32944e-08	1.32944e-08	-	0
sw480/SW480_4_choose_ms2.msalign	-1	7001783	HCD	4802	4125.32	36	3	2184.03	2184.03	2271	5625000	-338.545	sp|Q7Z5L9|I2BP2_HUMAN	Interferon regulatory factor 2-binding protein 2 OS=Homo sapiens OX=9606 GN=IRF2BP2 PE=1 SV=2	39	57	R.G(C)[Carbamidomethylation]VNYEGADRVEFVIETAR.Q	0	-	0	13	13	3.45202e-10	3.45202e-10	-	0
sw620/replicate_2/620_F4_02_ms2.msalign	-1	3004909	HCD	6022	4854.83	36	3	2188.9	2188.9	980	97420000	55.2715	sp|P22626|ROA2_HUMAN	Heterogeneous nuclear ribonucleoproteins A2/B1 OS=Homo sapiens OX=9606 GN=HNRNPA2B1 PE=1 SV=2	326	350	R.NMGGPYGGGNYGPGGSGGSGGYGGR.S	0	-	0	19	17	9.99277e-15	9.99277e-15	-	0
sw620/replicate_1/620_F3_01_ms2.msalign	-1	2003475	HCD	5744	4822.18	36	2	2207.04	2207.03	1347	26130000	55.085	sp|Q15785|TOM34_HUMAN	Mitochondrial import receptor subunit TOM34 OS=Homo sapiens OX=9606 GN=TOMM34 PE=1 SV=2	38	57	R.VLQAQGSSDPEEESVLYSNR.A	0	-	0	19	18	1.21513e-12	1.21513e-12	-	0
sw480/replicate_2/480_F3_02_ms2.msalign	-1	2003355	HCD	5424	4554.4	36	2	2209.02	2209.01	1250	11410000	-1000	sp|P16989|YBOX3_HUMAN	Y-box-binding protein 3 OS=Homo sapiens OX=9606 GN=YBX3 PE=1 SV=4	351	372	K.EAKAGEAPTENPAPPTQQSSAE.	0	-	0	14	14	1.45226e-12	1.45226e-12	-	0
sw480/SW480_10_choose_ms2.msalign	-1	1003316	HCD	5344	4364.75	36	3	2210.16	2211.16	2711	1210000	-1000	sp|P53634|CATC_HUMAN	Dipeptidyl peptidase 1 OS=Homo sapiens OX=9606 GN=CTSC PE=1 SV=2	443	463	R.RGTDE(C)[Carbamidomethylation]AIESIAVAATPIPKL.	0	-	0	9	9	1.77793e-08	1.77793e-08	-	0
sw480/SW480_11_choose_ms2.msalign	-1	2002258	HCD	5816	4916.2	35	3	2212	2212	3121	5788000	-1000	sp|P62072|TIM10_HUMAN	Mitochondrial import inner membrane translocase subunit Tim10 OS=Homo sapiens OX=9606 GN=TIMM10 PE=1 SV=1	6	24	R.AQQLAAELEVEMMADMYNR.M	0	-	0	11	11	3.57805e-07	3.57806e-07	-	0
sw620/20220203_UreaExtracted_SW620_10kDaFilter_CZE_02_ms2.msalign	-1	2173	HCD	3739	3180.57	20	3	2213.11	2213.17	121	649200	-1000	sp|P23528|COF1_HUMAN	Cofilin-1 OS=Homo sapiens OX=9606 GN=CFL1 PE=1 SV=3	2	21	M.(ASG)[122.0582]VAVSDGVIKVFNDMKVR.K	1	-	0	12	11	6.93541e-09	6.93541e-09	-	0
sw620/SW620_2_choose_ms2.msalign	-1	5002579	HCD	6475	5683.79	36	3	2219.07	2219.06	2056	20470000	53.9531	sp|P22626|ROA2_HUMAN	Heterogeneous nuclear ribonucleoproteins A2/B1 OS=Homo sapiens OX=9606 GN=HNRNPA2B1 PE=1 SV=2	130	147	R.DYFEEYGKIDTIEIITDR.Q	0	-	0	20	18	9.3614e-12	9.3614e-12	-	0
sw480/SW480_10_choose_ms2.msalign	-1	1002601	HCD	4426	3628.15	37	3	2223.16	2223.15	2223	10310000	-339.618	sp|P55769|NH2L1_HUMAN	NHP2-like protein 1 OS=Homo sapiens OX=9606 GN=SNU13 PE=1 SV=3	2	21	M.(T)[Acetyl]EADVNPKAYPLADAHLTKK.L	0	-	0	16	15	2.089e-10	2.089e-10	-	0
sw480/replicate_2/480_F3_02_ms2.msalign	-1	2003161	HCD	5183	4360.38	37	3	2224.14	2224.14	2554	5882000	-1000	sp|Q99623|PHB2_HUMAN	Prohibitin-2 OS=Homo sapiens OX=9606 GN=PHB2 PE=1 SV=2	271	289	R.IYLTADNLVLNLQDESFTR.G	0	-	0	13	12	2.1635e-07	2.1635e-07	-	0
sw620/replicate_2/620_F5_02_ms2.msalign	-1	4003191	HCD	5530	4583.75	26	2	2227.02	2227.02	1950	604400	-1000	sp|P04075|ALDOA_HUMAN	Fructose-bisphosphate aldolase A OS=Homo sapiens OX=9606 GN=ALDOA PE=1 SV=2	343	364	K.YTPSGQAGAAASESLFVSNHAY.	0	-	0	14	14	3.53592e-10	3.53592e-10	-	0
../study_2_1.3.4/sw480/replicate_3/CRC_SW480_SEC2_RPLC16_3_ms2.msalign	-1	20000878	HCD	3204	2770.82	27	3	2245.01	2245.01	3354	496000	-1000	sp|P20962|PTMS_HUMAN	Parathymosin OS=Homo sapiens OX=9606 GN=PTMS PE=1 SV=2	82	102	R.AAEEEDEADPKRQKTENGASA.	0	-	0	8	8	8.28746e-07	8.28747e-07	-	0
./480_F4_01_ms2.msalign	-1	3003872	HCD	5559	4527.11	36	3	2250.85	2250.85	1579	158700000	49.205	sp|P28799|GRN_HUMAN	Progranulin OS=Homo sapiens OX=9606 GN=GRN PE=1 SV=2	281	298	G.DVK(C)[Carbamidomethylation]DMEVS(C)[Carbamidomethylation]PDGYT(C)[Carbamidomethylation](C)[Carbamidomethylation]R.L	0	-	0	19	15	9.7187e-10	9.7187e-10	-	0
sw480/SW480_11_choose_ms2.msalign	-1	2002266	HCD	5846	4941.34	37	2	2252.81	2252.88	3116	13110000	-1000	sp|P25398|RS12_HUMAN	40S ribosomal protein S12 OS=Homo sapiens OX=9606 GN=RPS12 PE=1 SV=3	2	23	M.(A)[Acetyl]EEG(I)[-3.2534]AAGGVMDVNTALQEVLK.T	1	-	0	10	10	3.47727e-07	3.47727e-07	-	0
sw620/replicate_3/620_F5_03_ms2.msalign	-1	4003560	HCD	5984	4951.83	21	2	2253.89	2253.88	1205	426100	-1000	sp|P09661|RU2A_HUMAN	U2 small nuclear ribonucleoprotein A' OS=Homo sapiens OX=9606 GN=SNRPA1 PE=1 SV=2	235	255	R.RSGPTDDGEEEMEEDTVTNGS.	0	-	0	13	12	1.59305e-13	1.59305e-13	-	0
sw480/SW480_11_choose_ms2.msalign	-1	2002299	HCD	5938	5017.85	31	3	2256.14	2256.13	2334	70450000	-1000	sp|P25398|RS12_HUMAN	40S ribosomal protein S12 OS=Homo sapiens OX=9606 GN=RPS12 PE=1 SV=3	2	23	M.(A)[Acetyl]EEGIAAGGVMDVNTALQEVLK.T	0	-	0	16	16	5.94492e-10	5.94492e-10	-	0
sw620/SW620_8_choose_ms2.msalign	-1	11000640	HCD	3186	2925.51	37	3	2258.11	2258.1	3543	20250000	22.9998	sp|P26447|S10A4_HUMAN	Protein S100-A4 OS=Homo sapiens OX=9606 GN=S100A4 PE=1 SV=1	8	27	K.ALDVMVSTFHKYSGKEGDKF.K	0	-	0	13	12	1.71396e-06	1.71396e-06	-	0
sw620/SW620_7_choose_ms2.msalign	-1	10001725	HCD	5314	4602.58	37	3	2259.12	2259.12	2999	68940000	-1000	sp|Q9H2H8|PPIL3_HUMAN	Peptidyl-prolyl cis-trans isomerase-like 3 OS=Homo sapiens OX=9606 GN=PPIL3 PE=1 SV=1	2	20	M.(S)[Acetyl]VTLHTDVGDIKIEVF(C)[Carbamidomethylation]ER.T	0	-	0	15	15	3.51265e-08	3.51265e-08	-	0
sw620/replicate_3/620_F6_03_ms2.msalign	-1	5003168	HCD	6187	5193.44	22	2	2263.05	2263.04	1851	5007000	-339.135	sp|Q9BVP2|GNL3_HUMAN	Guanine nucleotide-binding protein-like 3 OS=Homo sapiens OX=9606 GN=GNL3 PE=1 SV=2	531	549	F.ILDKIIEEDDAYDFSTDYV.	0	-	0	10	10	5.4895e-11	5.4895e-11	-	0
sw620/replicate_2/620_F3_02_ms2.msalign	-1	2003289	HCD	5553	4683.34	37	2	2269.06	2269.06	2367	31130000	55.0395	sp|Q92945|FUBP2_HUMAN	Far upstream element-binding protein 2 OS=Homo sapiens OX=9606 GN=KHSRP PE=1 SV=4	41	70	R.GGGGPGGGGPGGGSAGGPSQPPGGGGPGIR.K	0	-	0	13	12	1.07452e-08	1.07452e-08	-	0
../study_2_1.3.4/sw480/replicate_2/CRC_SW480_SEC3_RPLC16_2_ms2.msalign	-1	37002018	HCD	4624	3828.04	37	3	2269.98	2269.98	2286	7029000	-1000	sp|P22626|ROA2_HUMAN	Heterogeneous nuclear ribonucleoproteins A2/B1 OS=Homo sapiens OX=9606 GN=HNRNPA2B1 PE=1 SV=2	214	238	R.GGGGNFGPGPGSNFRGGSDGYGSGR.G	0	-	0	16	16	8.59196e-10	8.59196e-10	-	0
sw480/replicate_2/480_F3_02_ms2.msalign	-1	2003887	HCD	6115	5114.09	34	3	2272.13	2272.13	2764	22610000	-1000	sp|P25398|RS12_HUMAN	40S ribosomal protein S12 OS=Homo sapiens OX=9606 GN=RPS12 PE=1 SV=3	2	23	M.(A)[Acetyl]EEGIAAGGV(M)[15.9978]DVNTALQEVLK.T	1	-	0	14	14	1.18328e-06	1.18328e-06	-	0
sw620/SW620_11_choose_ms2.msalign	-1	2001903	HCD	5504	4881.22	37	3	2272.23	2272.22	2951	25800000	-339.018	sp|P09211|GSTP1_HUMAN	Glutathione S-transferase P OS=Homo sapiens OX=9606 GN=GSTP1 PE=1 SV=2	190	210	K.LKAFLASPEYVNLPINGNGKQ.	0	-	0	16	12	2.52968e-08	2.52968e-08	-	0
../study_2_1.3.4/sw480/replicate_1/CRC_SW480_SEC3_RPLC16_ms2.msalign	-1	37001400	HCD	3317	2805.78	38	3	2282.97	2282.97	2467	6518000	-1000	sp|Q9H444|CHM4B_HUMAN	Charged multivesicular body protein 4b OS=Homo sapiens OX=9606 GN=CHMP4B PE=1 SV=1	206	224	K.KKEEEDDDMKELENWAGSM.	0	-	0	13	12	1.01139e-09	1.01139e-09	-	0
sw620/SW620_12_choose_ms2.msalign	-1	3001472	HCD	5198	4644.02	37	3	2288.05	2288.04	3280	603800	-1000	sp|P25786|PSA1_HUMAN	Proteasome subunit alpha type-1 OS=Homo sapiens OX=9606 GN=PSMA1 PE=1 SV=1	243	263	R.KAQPAQPADEPAEKADEPMEH.	0	-	0	11	11	3.1551e-07	3.1551e-07	-	0
sw620/SW620_0_choose_ms2.msalign	-1	1543	HCD	4263	3658.65	38	3	2294.08	2294.08	2708	299800000	45.1322	sp|P25398|RS12_HUMAN	40S ribosomal protein S12 OS=Homo sapiens OX=9606 GN=RPS12 PE=1 SV=3	2	23	M.(A)[Acetyl]EEGIAA(GGVMD)[37.9516]VNTALQEVLK.T	1	-	0	18	18	3.46574e-09	3.46574e-09	-	0
sw480/replicate_3/480_F3_03_ms2.msalign	-1	2003207	HCD	5279	4447.28	23	2	2301.13	2302.13	665	758200	-1000	sp|Q9H6F5|CCD86_HUMAN	Coiled-coil domain-containing protein 86 OS=Homo sapiens OX=9606 GN=CCDC86 PE=1 SV=1	72	94	R.LQQGAGLESPQGQPEPGAASPQR.Q	0	-	0	12	12	6.05502e-16	6.05502e-16	-	0
sw480/SW480_6_choose_ms2.msalign	-1	9000859	HCD	3147	2743.66	38	3	2303.15	2303.15	3287	15730000	-340.32	sp|P06748|NPM_HUMAN	Nucleophosmin OS=Homo sapiens OX=9606 GN=NPM1 PE=1 SV=2	277	294	F.RMTDQEAIQDLWQWRKSL.	0	-	0	13	12	1.33413e-06	1.33413e-06	-	0
sw620/SW620_8_choose_ms2.msalign	-1	11001474	HCD	4249	3774.35	38	3	2303.19	2303.19	2861	66440000	-338.615	sp|P00558|PGK1_HUMAN	Phosphoglycerate kinase 1 OS=Homo sapiens OX=9606 GN=PGK1 PE=1 SV=3	331	350	R.AKQIVWNGPVGVFEWEAFAR.G	0	-	0	15	13	1.07762e-08	1.07762e-08	-	0
sw480/SW480_9_choose_ms2.msalign	-1	12003838	HCD	7204	5943.99	32	3	2305.02	2305.02	3050	4492000	-1000	sp|P68402|PA1B2_HUMAN	Platelet-activating factor acetylhydrolase IB subunit beta OS=Homo sapiens OX=9606 GN=PAFAH1B2 PE=1 SV=1	2	23	M.(S)[Acetyl]QGDSNPAAIPHAAEDIQGDDR.W	0	-	0	12	11	2.16543e-07	2.16543e-07	-	0
../study_2_1.3.4/sw480/replicate_2/CRC_SW480_SEC2_RPLC15_2_ms2.msalign	-1	19001545	HCD	3880	3269.9	38	3	2307.2	2307.2	3049	27960000	-343.986	sp|Q9Y3D0|CIA2B_HUMAN	Cytosolic iron-sulfur assembly component 2B OS=Homo sapiens OX=9606 GN=CIAO2B PE=1 SV=1	142	162	R.VAAALENTHLLEVVNQ(C)[Carbamidomethylation]LSAR.S	0	-	0	15	13	6.90267e-08	6.90267e-08	-	0
../study_2_1.3.4/sw480/replicate_2/CRC_SW480_SEC2_RPLC15_2_ms2.msalign	-1	19001577	HCD	4141	3492.27	38	3	2308.1	2309.1	2007	1436000	-1000	sp|Q92945|FUBP2_HUMAN	Far upstream element-binding protein 2 OS=Homo sapiens OX=9606 GN=KHSRP PE=1 SV=4	88	110	K.IGGDAATTVNNSTPDFGFGGQKR.Q	0	-	0	15	14	1.16812e-10	1.16812e-10	-	0
sw620/SW620_6_choose_ms2.msalign	-1	9002725	HCD	6526	5595.68	38	3	2315.17	2315.17	2980	12140000	-1000	sp|P46782|RS5_HUMAN	40S ribosomal protein S5 OS=Homo sapiens OX=9606 GN=RPS5 PE=1 SV=4	2	22	M.(T)[Acetyl]EWETAAPAVAETPDIKLFGK.W	0	-	0	14	13	3.09623e-08	3.09623e-08	-	0
../study_2_1.3.4/sw620/replicate_1/CRC_SW620_SEC3_RPLC7_ms2.msalign	-1	41000575	HCD	3409	2938.82	37	3	2323.27	2323.26	1085	7702000	-339.118	sp|Q8NCC3|PAG15_HUMAN	Group XV phospholipase A2 OS=Homo sapiens OX=9606 GN=PLA2G15 PE=1 SV=2	35	56	A.GRHPPVVLVPGDLGNQLEAKLD.K	0	-	0	22	19	2.22541e-09	2.22541e-09	-	0
sw620/20220206_UreaExtracted_SW620_C4_CZE_03_ms2.msalign	-1	2023	HCD	4924	4361.49	24	3	2325.27	2325.25	225	764100	-339.727	sp|P10809|CH60_HUMAN	60 kDa heat shock protein, mitochondrial OS=Homo sapiens OX=9606 GN=HSPD1 PE=1 SV=2	38	60	R.ALMLQGVDLLADAVAVTMGPKGR.T	0	-	0	17	16	4.89835e-10	4.89835e-10	-	0
sw620/replicate_2/620_F5_02_ms2.msalign	-1	4003496	HCD	5919	4898.49	20	2	2328.96	2328.95	2772	253700	-1000	sp|P35268|RL22_HUMAN	60S ribosomal protein L22 OS=Homo sapiens OX=9606 GN=RPL22 PE=1 SV=2	111	128	Y.ELRYFQINQDEEEEEDED.	0	-	0	6	6	2.067e-07	2.067e-07	-	0
sw620/replicate_3/620_F3_03_ms2.msalign	-1	2001809	HCD	3728	3221.85	38	3	2331.09	2331.09	917	331000000	58.4675	sp|P36578|RL4_HUMAN	60S ribosomal protein L4 OS=Homo sapiens OX=9606 GN=RPL4 PE=1 SV=5	50	71	R.QPYAVSELAGHQTSAESWGTGR.A	0	-	0	18	17	2.56108e-15	2.56108e-15	-	0
sw620/SW620_7_choose_ms2.msalign	-1	10002033	HCD	6413	5520.61	38	3	2334.24	2333.23	3453	1203000	-1000	sp|P23528|COF1_HUMAN	Cofilin-1 OS=Homo sapiens OX=9606 GN=CFL1 PE=1 SV=3	93	112	K.ESKKEDLVFIFWAPESAPLK.S	0	-	0	8	8	1.05849e-06	1.05849e-06	-	0
sw620/replicate_2/620_F5_02_ms2.msalign	-1	4003410	HCD	5810	4810.51	33	2	2336.1	2336.09	1573	1919000	-1000	sp|Q8TCS8|PNPT1_HUMAN	Polyribonucleotide nucleotidyltransferase 1, mitochondrial OS=Homo sapiens OX=9606 GN=PNPT1 PE=1 SV=2	762	783	R.TLNDRSSIVMGEPISQSSSNSQ.	0	-	0	15	15	1.50331e-11	1.50331e-11	-	0
sw480/replicate_3/480_F3_03_ms2.msalign	-1	2001704	HCD	3439	2966.63	38	3	2338.03	2338.03	2025	73520000	49.5876	sp|Q9NYJ1|COA4_HUMAN	Cytochrome c oxidase assembly factor 4 homolog, mitochondrial OS=Homo sapiens OX=9606 GN=COA4 PE=1 SV=2	53	71	R.Q(C)[Carbamidomethylation]QPQVQAFKD(C)[Carbamidomethylation]MSEQQAR.R	0	-	0	15	12	1.68877e-08	1.68877e-08	-	0
sw620/replicate_1/620_F5_01_ms2.msalign	-1	4003284	HCD	5807	4822.52	29	3	2338.16	2339.16	3053	289300	-1000	sp|Q9Y5J9|TIM8B_HUMAN	Mitochondrial import inner membrane translocase subunit Tim8 B OS=Homo sapiens OX=9606 GN=TIMM8B PE=1 SV=1	2	22	M.(A)[Acetyl]ELGEADEAELQRLVAAEQQK.A	0	-	0	9	9	2.0056e-06	2.00561e-06	-	0
sw620/replicate_3/620_F3_03_ms2.msalign	-1	2003213	HCD	5483	4633.99	36	2	2345.09	2345.09	3194	1046000	-1000	sp|P08238|HS90B_HUMAN	Heat shock protein HSP 90-beta OS=Homo sapiens OX=9606 GN=HSP90AB1 PE=1 SV=4	584	604	R.LVSS(P(C)[Carbamidomethylation](C)[Carbamidomethylation])[-86.0100]IVTSTYGWTANMER.I	1	-	0	18	17	1.27076e-06	1.27077e-06	-	0
../study_2_1.3.4/sw480/replicate_3/CRC_SW480_SEC1_RPLC2_3_ms2.msalign	-1	8001390	HCD	3942	3326.99	30	3	2348.21	2348.21	3430	2601000	-338.601	sp|P04264|K2C1_HUMAN	Keratin, type II cytoskeletal 1 OS=Homo sapiens OX=9606 GN=KRT1 PE=1 SV=6	344	364	R.SLDLDSIIAEVKAQYEDIAQK.S	0	-	0	15	15	1.27701e-06	1.27701e-06	-	0
../study_2_1.3.4/sw480/replicate_2/CRC_SW480_SEC2_RPLC14_2_ms2.msalign	-1	18001380	HCD	3902	3396.03	36	3	2351.25	2350.25	2629	498600	-1000	sp|Q15056|IF4H_HUMAN	Eukaryotic translation initiation factor 4H OS=Homo sapiens OX=9606 GN=EIF4H PE=1 SV=5	217	239	R.TVATPLNQVANPNSAIFGGARPR.E	0	-	0	12	11	6.01757e-09	6.01757e-09	-	0
sw480/SW480_8_choose_ms2.msalign	-1	11002819	HCD	6439	5534.52	39	2	2351.02	2351.02	3378	86850000	-1000	sp|P09496|CLCA_HUMAN	Clathrin light chain A OS=Homo sapiens OX=9606 GN=CLTA PE=1 SV=1	193	213	Q.AAEEAFVNDIDESSPGTEWER.V	0	-	0	15	16	2.22314e-06	2.22314e-06	-	0
sw480/SW480_0_choose_ms2.msalign	-1	1573	HCD	4566	3951.82	39	3	2352.04	2352.04	2322	706500	-1000	sp|P04264|K2C1_HUMAN	Keratin, type II cytoskeletal 1 OS=Homo sapiens OX=9606 GN=KRT1 PE=1 SV=6	593	623	G.GGGGGSSGGRGSGGGSSGGSIGGRGSSSGGV.K	0	-	0	17	15	5.18101e-10	5.18101e-10	-	0
sw620/SW620_11_choose_ms2.msalign	-1	2002509	HCD	6947	6075.83	36	3	2353.11	2353.09	2475	71670000	56.0988	sp|P08727|K1C19_HUMAN	Keratin, type I cytoskeletal 19 OS=Homo sapiens OX=9606 GN=KRT19 PE=1 SV=4	2	24	M.(T)[Acetyl]SYSYRQSSATSSFGGLGGGSVR.F	0	-	0	11	10	4.88006e-10	4.88006e-10	-	0
sw480/SW480_4_choose_ms2.msalign	-1	7001935	HCD	5019	4301.53	39	3	2360.27	2360.27	2994	2680000	-343.1	sp|Q92522|H1X_HUMAN	Histone H1x OS=Homo sapiens OX=9606 GN=H1FX PE=1 SV=1	92	114	Y.SIKALVQNDTLLQVKGTGANGSF.K	0	-	0	11	11	1.40451e-07	1.40451e-07	-	0
../study_2_1.3.4/sw620/replicate_2/CRC_SW620_SEC2_RPLC16_2_ms2.msalign	-1	20000961	HCD	3133	2732.17	39	3	2364.23	2364.23	558	7020000	-339.058	sp|P40926|MDHM_HUMAN	Malate dehydrogenase, mitochondrial OS=Homo sapiens OX=9606 GN=MDH2 PE=1 SV=3	53	74	R.LTLYDIAHTPGVAADLSHIETK.A	0	-	0	19	15	1.2219e-13	1.2219e-13	-	0
sw620/20220206_UreaExtracted_SW620_C4_CZE_03_ms2.msalign	-1	1226	HCD	3886	3511.58	39	3	2365.21	2365.19	118	2740000	-35.2916	sp|P63220|RS21_HUMAN	40S ribosomal protein S21 OS=Homo sapiens OX=9606 GN=RPS21 PE=1 SV=1	62	83	R.MGESDDSILRLAKADGIVSKNF.	0	-	0	18	18	1.26568e-13	1.26568e-13	-	0
sw620/replicate_2/620_F3_02_ms2.msalign	-1	2001762	HCD	3653	3157.32	39	3	2371.05	2371.05	2394	17680000	-338.968	sp|P22626|ROA2_HUMAN	Heterogeneous nuclear ribonucleoproteins A2/B1 OS=Homo sapiens OX=9606 GN=HNRNPA2B1 PE=1 SV=2	204	228	R.GGNFGFGDSRGGGGNFGPGPGSNFR.G	0	-	0	21	16	1.29212e-08	1.29212e-08	-	0
sw620/SW620_11_choose_ms2.msalign	-1	2001356	HCD	4776	4293.5	39	3	2378.16	2378.15	3048	1928000	-1000	sp|P12004|PCNA_HUMAN	Proliferating cell nuclear antigen OS=Homo sapiens OX=9606 GN=PCNA PE=1 SV=1	241	261	K.IADMGHLKYYLAPKIEDEEGS.	0	-	0	16	11	4.95203e-08	4.95203e-08	-	0
sw480/SW480_9_choose_ms2.msalign	-1	12002517	HCD	4886	4050.04	39	3	2380.16	2380.16	2272	3227000000	58.4131	sp|P05787|K2C8_HUMAN	Keratin, type II cytoskeletal 8 OS=Homo sapiens OX=9606 GN=KRT8 PE=1 SV=7	253	273	R.SLDMDSIIAEVKAQYEDIANR.S	0	-	0	16	15	3.46175e-10	3.46175e-10	-	0
sw620/replicate_1/620_F3_01_ms2.msalign	-1	2003911	HCD	6295	5266.54	39	3	2382.14	2382.13	2414	2464000	-1000	sp|Q96IK1|BOD1_HUMAN	Biorientation of chromosomes in cell division protein 1 OS=Homo sapiens OX=9606 GN=BOD1 PE=1 SV=2	162	185	K.KAAVPAPPPEPEGQDPPAPSQDTS.	0	-	0	12	11	1.72637e-08	1.72637e-08	-	0
sw480/SW480_10_choose_ms2.msalign	-1	1004124	HCD	7045	5766.84	32	3	2383.22	2383.21	3251	189100	-1000	sp|P58107|EPIPL_HUMAN	Epiplakin OS=Homo sapiens OX=9606 GN=EPPK1 PE=1 SV=3	2	24	M.(S)[Acetyl]GHTLPPLPVPGTNSTEQASVPR.A	0	-	0	10	9	1.0366e-06	1.0366e-06	-	0
sw480/SW480_9_choose_ms2.msalign	-1	12003836	HCD	7202	5942.41	37	3	2385.99	2386.99	3247	2580000	-1000	sp|Q8WXC6|CSN9_HUMAN	COP9 signalosome complex subunit 9 OS=Homo sapiens OX=9606 GN=COPS9 PE=1 SV=3	38	57	K.AVHADFFNDFEDLFDDDDIQ.	0	-	0	7	6	1.00841e-06	1.00841e-06	-	0
sw620/replicate_2/620_F1_02_ms2.msalign	-1	2674	HCD	5258	4402.34	14	2	2387.33	2387.32	2757	9837000	-1000	sp|Q9NS69|TOM22_HUMAN	Mitochondrial import receptor subunit TOM22 homolog OS=Homo sapiens OX=9606 GN=TOMM22 PE=1 SV=3	118	142	R.QILLGPNTGLSGGMPGALPSLPGKI.	0	-	0	10	10	1.88131e-07	1.88131e-07	-	0
sw480/SW480_9_choose_ms2.msalign	-1	12002519	HCD	4890	4053.36	39	3	2389.19	2389.18	2182	4617000	-1000	sp|Q13435|SF3B2_HUMAN	Splicing factor 3B subunit 2 OS=Homo sapiens OX=9606 GN=SF3B2 PE=1 SV=2	771	791	K.IEEAMDGSETPQLFTVLPEKR.T	0	-	0	20	19	1.43704e-10	1.43704e-10	-	0
sw620/SW620_11_choose_ms2.msalign	-1	2001923	HCD	5535	4906.39	39	3	2390.18	2390.18	2314	1266000	-1000	sp|P08238|HS90B_HUMAN	Heat shock protein HSP 90-beta OS=Homo sapiens OX=9606 GN=HSP90AB1 PE=1 SV=4	482	502	K.SIYYITGESKEQVANSAFVER.V	0	-	0	17	16	1.12256e-10	1.12256e-10	-	0
sw480/SW480_8_choose_ms2.msalign	-1	11002725	HCD	6263	5390.44	39	2	2391.13	2391.12	3107	2099000	-1000	sp|Q9H0W9|CK054_HUMAN	Ester hydrolase C11orf54 OS=Homo sapiens OX=9606 GN=C11orf54 PE=1 SV=1	2	22	M.(A)[Acetyl](C)[Carbamidomethylation]AEFSFHVPSLEELAGVMQK.G	0	-	0	12	12	3.21525e-07	3.21525e-07	-	0
sw620/replicate_3/620_F1_03_ms2.msalign	-1	3053	HCD	5883	4914.14	19	3	2391.21	2391.2	2518	758800	-1000	sp|P33764|S10A3_HUMAN	Protein S100-A3 OS=Homo sapiens OX=9606 GN=S100A3 PE=1 SV=1	2	22	M.(A)[Acetyl]RPLEQAVAAIV(C)[Carbamidomethylation]TFQEYAGR.C	0	-	0	14	10	9.34376e-09	9.34376e-09	-	0
sw480/replicate_2/480_F1_02_ms2.msalign	-1	1058	HCD	3493	3001.62	39	4	2396.39	2395.38	759	975100	-1000	sp|O60814|H2B1K_HUMAN	Histone H2B type 1-K OS=Homo sapiens OX=9606 GN=HIST1H2BK PE=1 SV=3	88	109	R.STITSREIQTAVRLLLPGELAK.H	0	-	0	14	13	9.30323e-16	9.30323e-16	-	0
sw620/20220206_UreaExtracted_SW620_C4_CZE_01_ms2.msalign	-1	1514	HCD	4348	3908.11	37	2	2395.98	2395.96	45	11580000	52.5477	sp|P06454|PTMA_HUMAN	Prothymosin alpha OS=Homo sapiens OX=9606 GN=PTMA PE=1 SV=2	91	111	R.AAEDDEDDDVDTKKQKTDEDD.	0	-	0	16	15	3.13269e-17	3.13269e-17	-	0
sw480/replicate_3/480_F5_03_ms2.msalign	-1	4002857	HCD	4971	4126.49	29	4	2398.29	2398.28	2264	16320000	55.7539	sp|B1AK53|ESPN_HUMAN	Espin OS=Homo sapiens OX=9606 GN=ESPN PE=1 SV=1	591	614	K.ASRELPPPPPPPPPP(LPEAASSPP)[4.0227].P	1	-	0	22	19	1.2102e-07	1.2102e-07	-	0
sw620/SW620_8_choose_ms2.msalign	-1	11001875	HCD	4897	4299.87	39	3	2399.24	2399.24	1803	5903000000	58.5063	sp|O75531|BAF_HUMAN	Barrier-to-autointegration factor OS=Homo sapiens OX=9606 GN=BANF1 PE=1 SV=1	9	32	R.DFVAEPMGEKPVGSLAGIGEVLGK.K	0	-	0	21	20	7.61817e-13	7.61817e-13	-	0
sw480/replicate_2/480_F4_02_ms2.msalign	-1	3003052	HCD	3696	2970.73	40	4	2401.12	2401.11	1817	25070000	-339.194	sp|P20962|PTMS_HUMAN	Parathymosin OS=Homo sapiens OX=9606 GN=PTMS PE=1 SV=2	81	102	K.RAAEEEDEADPKRQKTENGASA.	0	-	0	15	15	4.77156e-10	4.77156e-10	-	0
./480_F1_01_ms2.msalign	-1	1130	HCD	3568	3049.72	40	4	2401.15	2401.14	1701	413500	-1000	sp|Q9UQ35|SRRM2_HUMAN	Serine/arginine repetitive matrix protein 2 OS=Homo sapiens OX=9606 GN=SRRM2 PE=1 SV=2	137	158	R.AAFGISDSYVDGSSFDPQRRAR.E	0	-	0	16	12	2.46758e-09	2.46758e-09	-	0
sw620/replicate_2/620_F3_02_ms2.msalign	-1	2000309	HCD	1909	1769	40	4	2401.25	2401.25	1292	9590000	-352.487	sp|Q13435|SF3B2_HUMAN	Splicing factor 3B subunit 2 OS=Homo sapiens OX=9606 GN=SF3B2 PE=1 SV=2	164	183	R.AKQQGDHSLKEHELLEQQKR.A	0	-	0	25	21	6.03077e-13	6.03077e-13	-	0
sw620/replicate_3/620_F3_03_ms2.msalign	-1	2000782	HCD	2495	2240.5	40	4	2401.26	2401.25	3151	157500000	50.3154	sp|Q07955|SRSF1_HUMAN	Serine/arginine-rich splicing factor 1 OS=Homo sapiens OX=9606 GN=SRSF1 PE=1 SV=2	29	48	R.TKDIEDVFYKYGAIRDIDLK.N	0	-	0	17	16	9.51008e-07	9.51008e-07	-	0
sw480/replicate_3/480_F5_03_ms2.msalign	-1	4000733	HCD	2170	1860.32	40	4	2401.28	2401.28	2453	8367000	-340.7	sp|P38646|GRP75_HUMAN	Stress-70 protein, mitochondrial OS=Homo sapiens OX=9606 GN=HSPA9 PE=1 SV=2	123	142	R.LIGRRYDDPEVQKDIKNVPF.K	0	-	0	16	14	5.54281e-07	5.54281e-07	-	0
sw480/SW480_7_choose_ms2.msalign	-1	10002180	HCD	5758	4960.79	40	3	2402.15	2402.13	3140	29720000	-1000	sp|Q9H2H8|PPIL3_HUMAN	Peptidyl-prolyl cis-trans isomerase-like 3 OS=Homo sapiens OX=9606 GN=PPIL3 PE=1 SV=1	85	107	R.GVVSMANNGPNTNGSQFFITYGK.Q	0	-	0	11	11	4.23767e-07	4.23767e-07	-	0
sw480/replicate_3/480_F4_03_ms2.msalign	-1	3001190	HCD	3182	2775.57	40	4	2402.23	2402.23	1716	45350000	-342.837	sp|P63313|TYB10_HUMAN	Thymosin beta-10 OS=Homo sapiens OX=9606 GN=TMSB10 PE=1 SV=2	21	40	K.TETQEKNTLPTKETIEQEKR.S	0	-	0	18	15	7.69001e-10	7.69001e-10	-	0
sw620/replicate_3/620_F3_03_ms2.msalign	-1	2000192	HCD	1786	1675.33	40	4	2402.36	2402.35	2786	2625000	-1000	sp|P36578|RL4_HUMAN	60S ribosomal protein L4 OS=Homo sapiens OX=9606 GN=RPL4 PE=1 SV=5	406	427	K.KPAPEKKPAEKKPTTEEKKPAA.	0	-	0	16	13	7.22131e-08	7.22131e-08	-	0
sw620/replicate_1/620_F3_01_ms2.msalign	-1	2000854	HCD	2544	2262.53	40	4	2404.15	2404.15	2518	25320000	-354.187	sp|Q00059|TFAM_HUMAN	Transcription factor A, mitochondrial OS=Homo sapiens OX=9606 GN=TFAM PE=1 SV=1	191	210	K.NLSDSEKELYIQHAKEDETR.Y	0	-	0	13	13	4.20869e-08	4.20869e-08	-	0
sw620/replicate_3/620_F3_03_ms2.msalign	-1	2001143	HCD	2928	2585.06	40	4	2405.12	2405.12	1494	103700000	-339.675	sp|Q01469|FABP5_HUMAN	Fatty acid-binding protein 5 OS=Homo sapiens OX=9606 GN=FABP5 PE=1 SV=3	62	82	K.TTQFS(C)[Carbamidomethylation]TLGEKFEETTADGRK.T	0	-	0	18	16	2.40646e-12	2.40646e-12	-	0
sw620/replicate_2/620_F3_02_ms2.msalign	-1	2000843	HCD	2550	2279.34	40	4	2406.3	2406.29	2755	236200000	58.5489	sp|P25398|RS12_HUMAN	40S ribosomal protein S12 OS=Homo sapiens OX=9606 GN=RPS12 PE=1 SV=3	64	84	K.LVEAL((C)[Carbamidomethylation])[-43.0073]AEHQINLIKVDDNKK.L	1	-	0	20	16	1.86617e-07	1.86617e-07	-	0
sw620/replicate_1/620_F2_01_ms2.msalign	-1	1001012	HCD	3566	3067.95	40	4	2407.35	2407.34	1534	2806000	-1000	sp|P10412|H14_HUMAN	Histone H1.4 OS=Homo sapiens OX=9606 GN=HIST1H1E PE=1 SV=2	86	109	K.SLVSKGTLVQTKGTGASGSFKLNK.K	0	-	0	20	17	9.24505e-12	9.24505e-12	-	0
../study_2_1.3.4/sw480/replicate_2/CRC_SW480_SEC3_RPLC15_2_ms2.msalign	-1	36000066	HCD	1464	1271.28	31	3	2407.24	2408.24	1737	1032000	-1000	sp|P08708|RS17_HUMAN	40S ribosomal protein S17 OS=Homo sapiens OX=9606 GN=RPS17 PE=1 SV=2	108	129	K.LLDFGSLSNLQVTQPTVGMNFK.T	0	-	0	14	11	1.28218e-11	1.28218e-11	-	0
sw620/replicate_2/620_F3_02_ms2.msalign	-1	2000704	HCD	2383	2146.46	40	4	2409.17	2409.16	1434	46660000	20.396	sp|P26583|HMGB2_HUMAN	High mobility group protein B2 OS=Homo sapiens OX=9606 GN=HMGB2 PE=1 SV=2	128	147	K.KLGEMWSEQSAKDKQPYEQK.A	0	-	0	20	19	2.84423e-12	2.84423e-12	-	0
sw620/replicate_1/620_F3_01_ms2.msalign	-1	2001250	HCD	3019	2640.48	40	4	2410.12	2410.12	1978	96470000	39.8274	sp|P09497|CLCB_HUMAN	Clathrin light chain B OS=Homo sapiens OX=9606 GN=CLTB PE=1 SV=1	174	194	V.ASEEAFVKESKEETPGTEWEK.V	0	-	0	15	13	5.31844e-10	5.31844e-10	-	0
sw480/replicate_3/480_F6_03_ms2.msalign	-1	5001421	HCD	3997	3420.46	34	4	2410.14	2410.13	1144	617000	-339.266	sp|P06748|NPM_HUMAN	Nucleophosmin OS=Homo sapiens OX=9606 GN=NPM1 PE=1 SV=2	275	292	N.(C)[Carbamidomethylation]FRMTDQEAIQDLWQWRK.S	0	-	0	20	16	2.15403e-12	2.15403e-12	-	0
sw620/SW620_7_choose_ms2.msalign	-1	10001828	HCD	5578	4821.14	40	3	2410.28	2410.27	3359	28090000	-1000	sp|Q5SSJ5|HP1B3_HUMAN	Heterochromatin protein 1-binding protein 3 OS=Homo sapiens OX=9606 GN=HP1BP3 PE=1 SV=1	248	269	R.SSAVDPEPQVKLEDVLPLAFTR.L	0	-	0	15	14	5.7611e-07	5.7611e-07	-	0
sw480/replicate_2/480_F2_02_ms2.msalign	-1	1001174	HCD	3492	2994.25	39	4	2410.34	2410.33	2568	35210000	-339.191	sp|P10412|H14_HUMAN	Histone H1.4 OS=Homo sapiens OX=9606 GN=HIST1H1E PE=1 SV=2	1	25	.(MSET)[-107.0399]APAAPAAPAPAEKTPVKKKAR.K	1	-	0	20	15	2.54179e-07	2.54179e-07	-	0
sw620/replicate_1/620_F1_01_ms2.msalign	-1	969	HCD	3132	2680.36	40	4	2411.25	2411.24	2434	1176000	-1000	sp|Q9UKV3|ACINU_HUMAN	Apoptotic chromatin condensation inducer in the nucleus OS=Homo sapiens OX=9606 GN=ACIN1 PE=1 SV=2	823	847	R.KISVVSATKGVPAGNSDTEGGQPGR.K	0	-	0	14	13	1.96836e-08	1.96836e-08	-	0
../study_2_1.3.4/sw480/replicate_1/CRC_SW480_SEC3_RPLC7_ms2.msalign	-1	43001103	HCD	3593	3115.96	30	3	2411.34	2411.34	2513	15330000	50.6244	sp|P04406|G3P_HUMAN	Glyceraldehyde-3-phosphate dehydrogenase OS=Homo sapiens OX=9606 GN=GAPDH PE=1 SV=3	218	240	V.GKVIPELNGKLTGMAFRVPTANV.S	0	-	0	13	12	1.32582e-09	1.32582e-09	-	0
sw620/replicate_3/620_F6_03_ms2.msalign	-1	5001600	HCD	4060	3462.78	37	3	2412.12	2412.11	2129	1140000	32.6199	sp|P60228|EIF3E_HUMAN	Eukaryotic translation initiation factor 3 subunit E OS=Homo sapiens OX=9606 GN=EIF3E PE=1 SV=1	425	445	K.KLNQNSRSEAPNWATQDSGFY.	0	-	0	16	15	5.00995e-10	5.00995e-10	-	0
sw620/replicate_3/620_F3_03_ms2.msalign	-1	2000298	HCD	1913	1777.04	40	4	2412.34	2412.33	2530	4637000	44.1607	sp|P16949|STMN1_HUMAN	Stathmin OS=Homo sapiens OX=9606 GN=STMN1 PE=1 SV=3	42	61	K.KKDLSLEEIQKKLEAAEERR.K	0	-	0	21	18	1.10783e-08	1.10783e-08	-	0
sw620/replicate_3/620_F5_03_ms2.msalign	-1	4001417	HCD	3344	2827.04	40	4	2413.27	2413.26	1527	28310000	50.3855	sp|O60869|EDF1_HUMAN	Endothelial differentiation-related factor 1 OS=Homo sapiens OX=9606 GN=EDF1 PE=1 SV=1	2	23	M.(A)[Acetyl]ESDWDTVTVLRKKGPTAAQAK.S	0	-	0	16	13	2.99785e-12	2.99785e-12	-	0
sw620/SW620_11_choose_ms2.msalign	-1	2002545	HCD	7045	6157.41	40	3	2413.3	2413.3	3551	3947000	-1000	sp|P33240|CSTF2_HUMAN	Cleavage stimulation factor subunit 2 OS=Homo sapiens OX=9606 GN=CSTF2 PE=1 SV=1	160	180	R.NMLLQNPQLAYALLQAQVVMR.I	0	-	0	19	17	1.77349e-06	1.77349e-06	-	0
sw620/20220206_UreaExtracted_SW620_C4_CZE_02_ms2.msalign	-1	1102	HCD	3771	3415.43	35	4	2414.22	2414.2	226	645900	50.4256	sp|P0DPH7|TBA3C_HUMAN	Tubulin alpha-3C chain OS=Homo sapiens OX=9606 GN=TUBA3C PE=1 SV=1	85	105	R.QLFHPEQLITGKEDAANNYAR.G	0	-	0	12	12	1.65294e-08	1.65294e-08	-	0
sw620/replicate_1/620_F5_01_ms2.msalign	-1	4001304	HCD	3377	2868.27	40	4	2415.23	2415.22	2368	9542000	24.8819	sp|Q03154|ACY1_HUMAN	Aminoacylase-1 OS=Homo sapiens OX=9606 GN=ACY1 PE=1 SV=1	2	21	M.(T)[Acetyl]SKGPEEEHPSVTLFRQYLR.I	0	-	0	15	12	1.28122e-08	1.28122e-08	-	0
sw480/20220206_UreaExtracted_SW480_C4_CZE_03_ms2.msalign	-1	1181	HCD	3901	3522.15	38	4	2416.24	2415.22	82	151400	-367.666	sp|P61764|STXB1_HUMAN	Syntaxin-binding protein 1 OS=Homo sapiens OX=9606 GN=STXBP1 PE=1 SV=1	217	238	D.PTMGEGPDKARSQLLILDRGFD.P	0	-	0	15	13	5.46569e-10	5.46569e-10	-	0
./480_F5_01_ms2.msalign	-1	4001036	HCD	2596	2208.1	40	4	2415.23	2415.3	1498	2557000	-339.188	sp|P0CG38|POTEI_HUMAN	POTE ankyrin domain family member I OS=Homo sapiens OX=9606 GN=POTEI PE=3 SV=1	1053	1072	F.(QQ)[-1.8459]MWISKQEYDESGPSIVHR.K	1	-	0	17	15	4.22485e-10	4.22485e-10	-	0
sw620/SW620_6_choose_ms2.msalign	-1	9002625	HCD	6166	5293.82	40	3	2416.2	2416.19	3268	10720000	-1000	sp|P07203|GPX1_HUMAN	Glutathione peroxidase 1 OS=Homo sapiens OX=9606 GN=GPX1 PE=1 SV=4	182	203	R.RFQTIDIEPDIEALLSQGPS((C)[Carbamidomethylation]A)[-43.0072].	1	-	0	22	20	2.84587e-07	2.84587e-07	-	0
./480_F5_01_ms2.msalign	-1	4001040	HCD	2601	2212.15	40	4	2417.15	2417.14	1607	2679000	-342.814	sp|A5A3E0|POTEF_HUMAN	POTE ankyrin domain family member F OS=Homo sapiens OX=9606 GN=POTEF PE=1 SV=2	1053	1072	F.QQMWISKQEYDESGPSIVHR.K	0	-	0	13	10	1.24572e-09	1.24572e-09	-	0
sw620/replicate_1/620_F5_01_ms2.msalign	-1	4000854	HCD	2837	2436.54	40	4	2418.23	2418.22	2669	2650000	-336.968	sp|Q9BV57|MTND_HUMAN	1,2-dihydroxy-3-keto-5-methylthiopentene dioxygenase OS=Homo sapiens OX=9606 GN=ADI1 PE=1 SV=1	159	179	Y.NRPADHFEARGQYVKFLAQTA.	0	-	0	12	10	1.177e-07	1.177e-07	-	0
sw480/replicate_3/480_F5_03_ms2.msalign	-1	4001010	HCD	2502	2125.27	40	4	2418.28	2418.28	1705	12150000	51.5836	sp|O60220|TIM8A_HUMAN	Mitochondrial import inner membrane translocase subunit Tim8 A OS=Homo sapiens OX=9606 GN=TIMM8A PE=1 SV=1	77	97	F.ILNRLEQTQKSKPVFSESLSD.	0	-	0	13	11	7.25036e-10	7.25036e-10	-	0
sw480/20220206_UreaExtracted_SW480_C4_CZE_03_ms2.msalign	-1	1131	HCD	3841	3473.55	40	4	2420.22	2420.2	123	331500	-339.196	sp|P63104|1433Z_HUMAN	14-3-3 protein zeta/delta OS=Homo sapiens OX=9606 GN=YWHAZ PE=1 SV=1	1	20	.(M)[Acetyl]DKNELVQKAKLAEQAERYD.D	0	-	0	10	10	2.31012e-07	2.31012e-07	-	0
sw620/replicate_1/620_F5_01_ms2.msalign	-1	4001389	HCD	3479	2949.71	40	4	2422.11	2422.1	2032	24240000	50.3609	sp|P08670|VIME_HUMAN	Vimentin OS=Homo sapiens OX=9606 GN=VIM PE=1 SV=4	446	466	K.TVETRDGQVINETSQHHDDLE.	0	-	0	15	13	8.56156e-10	8.56156e-10	-	0
sw620/replicate_3/620_F5_03_ms2.msalign	-1	4000779	HCD	2578	2215.12	40	4	2422.42	2422.42	2299	8716000	45.2691	sp|P15170|ERF3A_HUMAN	Eukaryotic peptide chain release factor GTP-binding subunit ERF3A OS=Homo sapiens OX=9606 GN=GSPT1 PE=1 SV=1	478	499	F.TLRDEGKTIAIGKVLKLVPEKD.	0	-	0	18	16	1.92311e-09	1.92311e-09	-	0
sw620/replicate_1/620_F5_01_ms2.msalign	-1	4000587	HCD	2484	2151.24	40	4	2424.24	2424.24	1948	1956000	-337.466	sp|P31153|METK2_HUMAN	S-adenosylmethionine synthase isoform type-2 OS=Homo sapiens OX=9606 GN=MAT2A PE=1 SV=1	376	395	A.AYGHFGRDSFPWEVPKKLKY.	0	-	0	18	13	4.51275e-10	4.51275e-10	-	0
sw620/replicate_2/620_F3_02_ms2.msalign	-1	2000528	HCD	2172	1978.57	40	4	2424.4	2424.4	1613	51670000	46.64	sp|P42766|RL35_HUMAN	60S ribosomal protein L35 OS=Homo sapiens OX=9606 GN=RPL35 PE=1 SV=2	13	32	K.KKEELLKQLDDLKVELSQLR.V	0	-	0	27	24	2.21567e-11	2.21567e-11	-	0
sw620/replicate_1/620_F5_01_ms2.msalign	-1	4003286	HCD	5811	4825.83	40	4	2425.28	2425.28	2568	2124000	-1000	sp|Q9NS69|TOM22_HUMAN	Mitochondrial import receptor subunit TOM22 homolog OS=Homo sapiens OX=9606 GN=TOMM22 PE=1 SV=3	118	142	R.QILLGPNTGLS(GGMPGA)[37.9504]LPSLPGKI.	1	-	0	13	12	5.71184e-08	5.71184e-08	-	0
sw480/replicate_2/480_F4_02_ms2.msalign	-1	3003618	HCD	4376	3513.35	40	4	2426.16	2426.16	2140	5159000	-1000	sp|P19338|NUCL_HUMAN	Nucleolin OS=Homo sapiens OX=9606 GN=NCL PE=1 SV=3	578	599	K.GLSEDTTEETLKESFDGSVRAR.I	0	-	0	13	12	7.78592e-09	7.78592e-09	-	0
sw620/replicate_1/620_F3_01_ms2.msalign	-1	2001370	HCD	3163	2755.05	40	4	2426.29	2426.28	2644	191100000	55.9278	sp|P26373|RL13_HUMAN	60S ribosomal protein L13 OS=Homo sapiens OX=9606 GN=RPL13 PE=1 SV=4	136	158	K.KGDSSAEELKLATQLTGPVMPVR.N	0	-	0	18	16	9.35882e-08	9.35882e-08	-	0
sw620/replicate_3/620_F3_03_ms2.msalign	-1	2001164	HCD	2953	2604.94	40	4	2427.13	2427.13	1509	132900000	50.5015	sp|P46777|RL5_HUMAN	60S ribosomal protein L5 OS=Homo sapiens OX=9606 GN=RPL5 PE=1 SV=3	210	228	R.YLMEEDEDAYKKQFSQYIK.N	0	-	0	17	15	2.64852e-12	2.64852e-12	-	0
../study_2_1.3.4/sw480/replicate_2/CRC_SW480_SEC3_RPLC16_2_ms2.msalign	-1	37000162	HCD	410	339.82	40	3	2427.17	2427.17	1957	285800000	-1000	sp|O60814|H2B1K_HUMAN	Histone H2B type 1-K OS=Homo sapiens OX=9606 GN=HIST1H2BK PE=1 SV=3	59	80	K.AMGIMNSFVNDIFERIAGEASR.L	0	-	0	21	19	7.71245e-11	7.71245e-11	-	0
sw480/replicate_3/480_F4_03_ms2.msalign	-1	3002683	HCD	4974	4202.43	40	3	2427.17	2427.17	2472	17680000	-341.406	sp|P05783|K1C18_HUMAN	Keratin, type I cytoskeletal 18 OS=Homo sapiens OX=9606 GN=KRT18 PE=1 SV=2	390	411	D.FNLGDALDSSNSMQTIQKTTTR.R	0	-	0	15	14	6.30712e-07	6.30713e-07	-	0
./SW480_04_02_ms2.msalign	-1	3001336	HCD	2731	2327.97	40	3	2428.31	2428.3	636	248500000	54.1342	sp|P20674|COX5A_HUMAN	Cytochrome c oxidase subunit 5A, mitochondrial OS=Homo sapiens OX=9606 GN=COX5A PE=1 SV=2	73	94	K.GINTLVTYDMVPEPKIIDAALR.A	0	-	0	21	18	2.65029e-10	2.65029e-10	-	0
./480_F2_01_ms2.msalign	-1	1001361	HCD	3779	3210.44	40	4	2428.35	2428.34	761	605600000	53.5047	sp|P10412|H14_HUMAN	Histone H1.4 OS=Homo sapiens OX=9606 GN=HIST1H1E PE=1 SV=2	2	25	M.(S)[Acetyl]ETAPAAPAAPAPAEKTPVKKKAR.K	0	-	0	24	15	9.1753e-15	9.1753e-15	-	0
sw620/SW620_2_choose_ms2.msalign	-1	5002102	HCD	5759	5100.54	32	3	2429.16	2429.15	2798	2395000	-1000	sp|P05787|K2C8_HUMAN	Keratin, type II cytoskeletal 8 OS=Homo sapiens OX=9606 GN=KRT8 PE=1 SV=7	39	65	F.SRVGSSNFRGGLGGGYGGASGMGGITA.V	0	-	0	12	12	6.1625e-09	6.1625e-09	-	0
sw620/replicate_2/620_F5_02_ms2.msalign	-1	4001350	HCD	3305	2798.19	40	4	2429.35	2429.34	2117	4839000	-339.26	sp|P39019|RS19_HUMAN	40S ribosomal protein S19 OS=Homo sapiens OX=9606 GN=RPS19 PE=1 SV=2	2	23	M.PGVTVKDVNQQEFVRALAAFLK.K	0	-	0	11	11	1.54579e-09	1.54579e-09	-	0
sw620/20220206_UreaExtracted_SW620_C4_CZE_03_ms2.msalign	-1	1132	HCD	3773	3419.93	38	4	2430.2	2430.19	352	698900	41.8523	sp|P31947|1433S_HUMAN	14-3-3 protein sigma OS=Homo sapiens OX=9606 GN=SFN PE=1 SV=1	61	82	R.VLSSIEQKSNEEGSEEKGPEVR.E	0	-	0	15	15	2.76899e-07	2.76899e-07	-	0
sw620/replicate_3/620_F3_03_ms2.msalign	-1	2000468	HCD	2118	1940.5	40	4	2430.24	2430.23	762	363500000	58.7811	sp|P23528|COF1_HUMAN	Cofilin-1 OS=Homo sapiens OX=9606 GN=CFL1 PE=1 SV=3	127	146	K.KLTGIKHELQAN(C)[Carbamidomethylation]YEEVKDR.C	0	-	0	28	24	2.67563e-16	2.67563e-16	-	0
sw620/replicate_2/620_F4_02_ms2.msalign	-1	3003148	HCD	3908	3168.64	40	4	2430.32	2430.31	2804	12400000	-339.759	sp|O75367|H2AY_HUMAN	Core histone macro-H2A.1 OS=Homo sapiens OX=9606 GN=H2AFY PE=1 SV=4	52	73	A.VLEYLTAEILELAGNAARDNKK.G	0	-	0	13	13	2.45915e-07	2.45915e-07	-	0
sw480/SW480_9_choose_ms2.msalign	-1	12002427	HCD	4753	3942.67	40	3	2431.13	2431.12	3085	29580000	-346.629	sp|O14950|ML12B_HUMAN	Myosin regulatory light chain 12B OS=Homo sapiens OX=9606 GN=MYL12B PE=1 SV=2	125	144	R.ELLTTMGDRFTDEEVDELYR.E	0	-	0	11	11	2.71442e-07	2.71442e-07	-	0
sw480/replicate_2/480_F5_02_ms2.msalign	-1	4002441	HCD	4535	3764.8	31	3	2432.23	2432.22	2766	129700	-1000	sp|P68104|EF1A1_HUMAN	Elongation factor 1-alpha 1 OS=Homo sapiens OX=9606 GN=EEF1A1 PE=1 SV=1	331	353	K.NDPPMEAAGFTAQVIILNHPGQI.S	0	-	0	13	12	1.21475e-06	1.21475e-06	-	0
sw620/replicate_2/620_F3_02_ms2.msalign	-1	2000859	HCD	2569	2294.45	40	4	2432.25	2432.25	710	73320000	-340.678	sp|P22626|ROA2_HUMAN	Heterogeneous nuclear ribonucleoproteins A2/B1 OS=Homo sapiens OX=9606 GN=HNRNPA2B1 PE=1 SV=2	153	173	K.RGFGFVTFDDHDPVDKIVLQK.Y	0	-	0	25	21	1.04061e-16	1.04061e-16	-	0
sw620/replicate_1/620_F3_01_ms2.msalign	-1	2001311	HCD	3092	2698.56	40	4	2433.19	2433.18	2961	16470000	-341.855	sp|P53999|TCP4_HUMAN	Activated RNA polymerase II transcriptional coactivator p15 OS=Homo sapiens OX=9606 GN=SUB1 PE=1 SV=3	81	100	K.VLIDIREYWMDPEGEMKPGR.K	0	-	0	11	10	8.77066e-07	8.77066e-07	-	0
sw620/replicate_3/620_F1_03_ms2.msalign	-1	1098	HCD	3165	2699.22	40	4	2433.31	2433.3	2263	3346000	-350.456	sp|Q15459|SF3A1_HUMAN	Splicing factor 3A subunit 1 OS=Homo sapiens OX=9606 GN=SF3A1 PE=1 SV=1	512	533	R.TQQAAQANITLQEQIEAIHKAK.G	0	-	0	20	17	1.40944e-09	1.40944e-09	-	0
./480_F5_01_ms2.msalign	-1	4000682	HCD	2172	1869.76	40	4	2433.31	2433.3	1763	10600000	-339.412	sp|P62277|RS13_HUMAN	40S ribosomal protein S13 OS=Homo sapiens OX=9606 GN=RPS13 PE=1 SV=2	19	38	Y.RRSVPTWLKLTSDDVKEQIY.K	0	-	0	16	16	4.41698e-09	4.41698e-09	-	0
sw620/SW620_11_choose_ms2.msalign	-1	2002104	HCD	5900	5206.85	40	3	2434.07	2434.06	1964	3663000	-1000	sp|Q9Y3Y2|CHTOP_HUMAN	Chromatin target of PRMT1 protein OS=Homo sapiens OX=9606 GN=CHTOP PE=1 SV=2	227	248	K.TKGHLDAELDAYMAQTDPETND.	0	-	0	24	19	3.70115e-12	3.70115e-12	-	0
sw480/replicate_3/480_F5_03_ms2.msalign	-1	4001004	HCD	2495	2119.71	40	4	2435.24	2435.24	1689	5765000	49.478	sp|P27348|1433T_HUMAN	14-3-3 protein theta OS=Homo sapiens OX=9606 GN=YWHAQ PE=1 SV=1	1	20	.(M)[Acetyl]EKTELIQKAKLAEQAERYD.D	0	-	0	14	13	6.48998e-10	6.48998e-10	-	0
./480_F1_01_ms2.msalign	-1	1200	HCD	3655	3119.76	40	4	2437.34	2437.34	2038	1429000	-1000	sp|P53634|CATC_HUMAN	Dipeptidyl peptidase 1 OS=Homo sapiens OX=9606 GN=CTSC PE=1 SV=2	441	463	R.IRRGTD(E(C)[Carbamidomethylation]A)[-43.0038]IESIAVAATPIPKL.	1	-	0	22	18	5.17754e-08	5.17755e-08	-	0
sw620/replicate_3/620_F3_03_ms2.msalign	-1	2001268	HCD	3078	2704.4	40	4	2437.37	2437.37	967	53760000	-342.241	sp|P07737|PROF1_HUMAN	Profilin-1 OS=Homo sapiens OX=9606 GN=PFN1 PE=1 SV=2	33	56	W.AAVPGKTFVNITPAEVGVLVGKDR.S	0	-	0	22	17	5.36007e-15	5.36007e-15	-	0
./480_F1_01_ms2.msalign	-1	1049	HCD	3467	2968.6	40	4	2439.21	2438.2	2132	151800	-1000	sp|P27797|CALR_HUMAN	Calreticulin OS=Homo sapiens OX=9606 GN=CALR PE=1 SV=1	259	278	D.GEWEPPVIQNPEYKGEWKPR.Q	0	-	0	13	10	1.18485e-07	1.18485e-07	-	0
./480_F3_01_ms2.msalign	-1	2000621	HCD	2177	1913.94	40	4	2439.16	2439.15	1589	12750000	-340.428	sp|P16949|STMN1_HUMAN	Stathmin OS=Homo sapiens OX=9606 GN=STMN1 PE=1 SV=3	129	149	K.HIEEVRKNKESKDPADETEAD.	0	-	0	13	11	1.05805e-09	1.05805e-09	-	0
../study_2_1.3.4/sw620/replicate_3/CRC_SW620_SEC4_RPLC6_3_ms2.msalign	-1	47000526	HCD	2905	2556.41	40	4	2439.26	2439.26	1440	3095000	-338.679	sp|P49419|AL7A1_HUMAN	Alpha-aminoadipic semialdehyde dehydrogenase OS=Homo sapiens OX=9606 GN=ALDH7A1 PE=1 SV=5	519	539	R.RST(C)[Carbamidomethylation]TINYSKDLPLAQGIKFQ.	0	-	0	9	9	7.67842e-07	7.67842e-07	-	0
sw620/replicate_3/620_F5_03_ms2.msalign	-1	4001432	HCD	3362	2841.42	40	4	2440.14	2440.14	2159	10650000	-339.262	sp|P31942|HNRH3_HUMAN	Heterogeneous nuclear ribonucleoprotein H3 OS=Homo sapiens OX=9606 GN=HNRNPH3 PE=1 SV=2	1	21	.(M)[Acetyl]DWVMKHNGPNDASDGTVRLR.G	0	-	0	18	14	6.5308e-10	6.5308e-10	-	0
sw480/replicate_2/480_F4_02_ms2.msalign	-1	3003599	HCD	4353	3494.98	40	4	2440.21	2440.21	1198	34410000	46.1007	sp|Q15847|ADIRF_HUMAN	Adipogenesis regulatory factor OS=Homo sapiens OX=9606 GN=ADIRF PE=1 SV=1	49	71	K.TTQETIDKTANQASDTFSGIGKK.F	0	-	0	21	17	7.77947e-13	7.77947e-13	-	0
sw480/replicate_2/480_F2_02_ms2.msalign	-1	1001288	HCD	3654	3124.91	40	4	2441.06	2441.05	1133	10760000	-339.265	sp|P62633|CNBP_HUMAN	Cellular nucleic acid-binding protein OS=Homo sapiens OX=9606 GN=CNBP PE=1 SV=1	140	160	R.(C)[Carbamidomethylation]GETGHVAIN(C)[Carbamidomethylation]SKTSEVN(C)[Carbamidomethylation]YR.C	0	-	0	22	19	3.38205e-13	3.38205e-13	-	0
sw620/20220206_UreaExtracted_SW620_C4_CZE_03_ms2.msalign	-1	907	HCD	3503	3200.98	40	4	2441.38	2441.36	144	1182000	46.6496	sp|P16403|H12_HUMAN	Histone H1.2 OS=Homo sapiens OX=9606 GN=HIST1H1C PE=1 SV=2	2	26	M.(S)[Acetyl]ETAPAAPAAAPPAEKAPVKKKAAK.K	0	-	0	17	13	9.41383e-13	9.41383e-13	-	0
sw620/replicate_1/620_F3_01_ms2.msalign	-1	2003722	HCD	6047	5065.85	40	3	2441.17	2442.17	2631	825000	-1000	sp|P49321|NASP_HUMAN	Nuclear autoantigenic sperm protein OS=Homo sapiens OX=9606 GN=NASP PE=1 SV=2	672	697	K.ATLVESSTSGFTPGGGGSSVSMIASR.K	0	-	0	11	10	8.44198e-08	8.44198e-08	-	0
sw620/replicate_1/620_F3_01_ms2.msalign	-1	2001277	HCD	3051	2665.93	40	4	2443.13	2443.13	2211	47390000	-340.264	sp|P46777|RL5_HUMAN	60S ribosomal protein L5 OS=Homo sapiens OX=9606 GN=RPL5 PE=1 SV=3	210	228	R.YL(M)[15.9982]EEDEDAYKKQFSQYIK.N	1	-	0	17	15	4.04163e-09	4.04163e-09	-	0
./480_F3_01_ms2.msalign	-1	2000824	HCD	2421	2108.14	40	4	2444.19	2443.18	952	1271000	-1000	sp|P12270|TPR_HUMAN	Nucleoprotein TPR OS=Homo sapiens OX=9606 GN=TPR PE=1 SV=3	1624	1643	R.HLEQRDEPQEPSNKVPEQQR.Q	0	-	0	13	11	3.02455e-13	3.02455e-13	-	0
sw480/replicate_3/480_F6_03_ms2.msalign	-1	5001474	HCD	4061	3472.01	40	4	2445.27	2445.26	2031	13460000	54.3345	sp|P62081|RS7_HUMAN	40S ribosomal protein S7 OS=Homo sapiens OX=9606 GN=RPS7 PE=1 SV=1	174	194	F.SGVYKKLTGKDVNFEFPEFQL.	0	-	0	15	13	1.76863e-08	1.76863e-08	-	0
sw620/replicate_3/620_F2_03_ms2.msalign	-1	1001481	HCD	3820	3254.07	35	4	2446.13	2446.12	2991	1067000	-1000	sp|P52272|HNRPM_HUMAN	Heterogeneous nuclear ribonucleoprotein M OS=Homo sapiens OX=9606 GN=HNRNPM PE=1 SV=3	457	478	R.MGPLGLDHMASSIERMGQTMER.I	0	-	0	11	10	3.11287e-07	3.11287e-07	-	0
sw620/replicate_2/620_F3_02_ms2.msalign	-1	2001158	HCD	2928	2580.11	40	4	2446.19	2446.19	2663	71770000	50.6854	sp|Q00059|TFAM_HUMAN	Transcription factor A, mitochondrial OS=Homo sapiens OX=9606 GN=TFAM PE=1 SV=1	98	116	K.IYQDAYRAEWQVYKEEISR.F	0	-	0	17	13	1.05802e-07	1.05802e-07	-	0
sw620/SW620_5_choose_ms2.msalign	-1	8002905	HCD	6233	5361.2	29	3	2446.2	2446.2	3357	5298000	-1000	sp|P06132|DCUP_HUMAN	Uroporphyrinogen decarboxylase OS=Homo sapiens OX=9606 GN=UROD PE=1 SV=2	1	22	.(M)[Acetyl]EANGLGPQGFPELKNDTFLRA.A	0	-	0	11	10	5.73611e-07	5.73612e-07	-	0
../study_2_1.3.4/sw480/replicate_2/CRC_SW480_SEC2_RPLC15_2_ms2.msalign	-1	19001211	HCD	3135	2655.04	40	3	2446.24	2446.23	2500	50240000	37.857	sp|P58546|MTPN_HUMAN	Myotrophin OS=Homo sapiens OX=9606 GN=MTPN PE=1 SV=2	91	114	K.GADKTVKGPDGLTAFEATDNQAIK.A	0	-	0	18	18	2.75144e-09	2.75144e-09	-	0
sw620/20220206_UreaExtracted_SW620_C4_CZE_03_ms2.msalign	-1	1321	HCD	4000	3604.12	38	4	2446.31	2446.29	219	533700	44.8028	sp|P47914|RL29_HUMAN	60S ribosomal protein L29 OS=Homo sapiens OX=9606 GN=RPL29 PE=1 SV=2	135	159	K.AQAAAPASVPAQAPKRTQAPTKASE.	0	-	0	14	11	2.37342e-10	2.37342e-10	-	0
sw620/replicate_3/620_F3_03_ms2.msalign	-1	2000067	HCD	1625	1544.44	40	4	2446.33	2446.32	1570	2700000	-1000	sp|Q9UII2|ATIF1_HUMAN	ATPase inhibitor, mitochondrial OS=Homo sapiens OX=9606 GN=ATP5IF1 PE=1 SV=1	72	90	K.KHHEEEIVHHKKEIERLQK.E	0	-	0	22	17	4.16419e-12	4.16419e-12	-	0
../study_2_1.3.4/sw620/replicate_2/CRC_SW620_SEC3_RPLC5_2_ms2.msalign	-1	39000037	HCD	2442	2143.9	40	4	2447.35	2447.35	1743	2176000	-342.269	sp|O75533|SF3B1_HUMAN	Splicing factor 3B subunit 1 OS=Homo sapiens OX=9606 GN=SF3B1 PE=1 SV=3	2	22	M.(A)[Acetyl]KIAKTHEDIEAQIREIQGKK.A	0	-	0	9	9	9.26075e-07	9.26076e-07	-	0
sw620/replicate_2/620_F5_02_ms2.msalign	-1	4000424	HCD	2169	1887.14	40	4	2447.37	2447.36	2128	3030000	-341.313	sp|P62899|RL31_HUMAN	60S ribosomal protein L31 OS=Homo sapiens OX=9606 GN=RPL31 PE=1 SV=1	4	25	P.AKKGGEKKKGRSAINEVVTREY.T	0	-	0	20	16	1.68799e-09	1.68799e-09	-	0
sw620/replicate_2/620_F3_02_ms2.msalign	-1	2000853	HCD	2562	2288.89	40	4	2449.3	2449.3	1459	460200000	61.9346	sp|P25398|RS12_HUMAN	40S ribosomal protein S12 OS=Homo sapiens OX=9606 GN=RPS12 PE=1 SV=3	64	84	K.LVEAL(C)[Carbamidomethylation]AEHQINLIKVDDNKK.L	0	-	0	19	16	3.86461e-12	3.86461e-12	-	0
./480_F3_01_ms2.msalign	-1	2001298	HCD	2989	2560.15	40	4	2450.16	2450.16	2079	21140000	-76.7988	sp|P35579|MYH9_HUMAN	Myosin-9 OS=Homo sapiens OX=9606 GN=MYH9 PE=1 SV=4	1899	1920	R.ELEDATETADAMNREVSSLKNK.L	0	-	0	15	12	6.96285e-08	6.96285e-08	-	0
sw480/replicate_2/480_F3_02_ms2.msalign	-1	2000212	HCD	1610	1503.09	40	4	2450.34	2450.34	930	4185000	-339.417	sp|P05204|HMGN2_HUMAN	Non-histone chromosomal protein HMG-17 OS=Homo sapiens OX=9606 GN=HMGN2 PE=1 SV=3	2	23	M.PKRKAEGDAKGDKAKVKDEPQR.R	0	-	0	23	18	1.60257e-14	1.60257e-14	-	0
sw620/replicate_2/620_F1_02_ms2.msalign	-1	1080	HCD	3199	2736.29	40	4	2451.26	2451.26	2907	3955000	-341.92	sp|P27816|MAP4_HUMAN	Microtubule-associated protein 4 OS=Homo sapiens OX=9606 GN=MAP4 PE=1 SV=3	799	824	R.SGSKSTQTVAKTTTAAAVASTGPSSR.S	0	-	0	17	13	4.92063e-07	4.92063e-07	-	0
sw620/replicate_1/620_F3_01_ms2.msalign	-1	2000950	HCD	2659	2354.03	40	4	2451.29	2451.29	825	70040000	-339.205	sp|P63220|RS21_HUMAN	40S ribosomal protein S21 OS=Homo sapiens OX=9606 GN=RPS21 PE=1 SV=1	23	45	R.IIGAKDHASIQMNVAEVDKVTGR.F	0	-	0	23	20	8.36591e-16	8.36591e-16	-	0
sw620/replicate_2/620_F6_02_ms2.msalign	-1	5001042	HCD	3490	3038.41	40	4	2452.1	2452.08	1728	8595000	54.3603	sp|Q7KZF4|SND1_HUMAN	Staphylococcal nuclease domain-containing protein 1 OS=Homo sapiens OX=9606 GN=SND1 PE=1 SV=1	891	910	L.NLWRYGDFRADDADEFGYSR.	0	-	0	15	14	5.69538e-11	5.69538e-11	-	0
sw480/replicate_2/480_F1_02_ms2.msalign	-1	683	HCD	3043	2641.08	40	4	2452.15	2452.15	2636	1633000	-338.21	sp|Q96IZ0|PAWR_HUMAN	PRKC apoptosis WT1 regulator protein OS=Homo sapiens OX=9606 GN=PAWR PE=1 SV=1	226	246	R.YKSTTSVSEEDVSSRYSRTDR.S	0	-	0	12	12	4.12632e-07	4.12632e-07	-	0
sw620/replicate_1/620_F3_01_ms2.msalign	-1	2001421	HCD	3224	2803.58	40	4	2452.32	2452.32	2361	20790000	-344.108	sp|Q15046|SYK_HUMAN	Lysine--tRNA ligase OS=Homo sapiens OX=9606 GN=KARS1 PE=1 SV=3	2	24	M.(A)[Acetyl]AVQAAEVKVDGSEPKLSKNELK.R	0	-	0	17	14	1.22752e-08	1.22752e-08	-	0
sw620/replicate_3/620_F3_03_ms2.msalign	-1	2000659	HCD	2347	2122.7	40	4	2453.16	2453.15	2199	17260000	-339.354	sp|P62888|RL30_HUMAN	60S ribosomal protein L30 OS=Homo sapiens OX=9606 GN=RPL30 PE=1 SV=2	69	90	K.TGVHHYSGNNIELGTA((C)[Carbamidomethylation])[-43.0070]GKYYR.V	1	-	0	23	19	8.69717e-10	8.69717e-10	-	0
./480_F6_01_ms2.msalign	-1	5001515	HCD	4278	3658.47	40	4	2453.26	2453.25	1556	2861000	-339.189	sp|Q07021|C1QBP_HUMAN	Complement component 1 Q subcomponent-binding protein, mitochondrial OS=Homo sapiens OX=9606 GN=C1QBP PE=1 SV=1	263	282	A.LEHQEYITFLEDLKSFVKSQ.	0	-	0	17	15	8.18333e-10	8.18333e-10	-	0
sw620/SW620_6_choose_ms2.msalign	-1	9002613	HCD	6121	5255.96	39	3	2455.16	2455.15	2747	671800	-1000	sp|P00505|AATM_HUMAN	Aspartate aminotransferase, mitochondrial OS=Homo sapiens OX=9606 GN=GOT2 PE=1 SV=3	30	51	A.SSWWTHVEMGPPDPILGVTEAF.K	0	-	0	13	12	4.46315e-09	4.46315e-09	-	0
sw620/replicate_1/620_F5_01_ms2.msalign	-1	4001405	HCD	3498	2964.93	40	4	2455.22	2455.21	2520	8678000	54.4845	sp|P23229|ITA6_HUMAN	Integrin alpha-6 OS=Homo sapiens OX=9606 GN=ITGA6 PE=1 SV=5	24	44	A.FNLDTREDNVIRKYGDPGSLF.G	0	-	0	14	13	4.26741e-08	4.26741e-08	-	0
sw620/replicate_2/620_F3_02_ms2.msalign	-1	2001268	HCD	3060	2685.14	40	4	2455.25	2455.25	1898	30190000	45.81	sp|P62269|RS18_HUMAN	40S ribosomal protein S18 OS=Homo sapiens OX=9606 GN=RPS18 PE=1 SV=3	55	75	K.RAGELTEDEVERVITIMQNPR.Q	0	-	0	22	20	2.41339e-10	2.41339e-10	-	0
sw480/20220206_UreaExtracted_SW480_C4_CZE_02_ms2.msalign	-1	1322	HCD	3824	3428.86	32	4	2458.28	2458.26	109	372100	-339.867	sp|P61981|1433G_HUMAN	14-3-3 protein gamma OS=Homo sapiens OX=9606 GN=YWHAG PE=1 SV=2	2	21	M.(V)[Acetyl]DREQLVQKARLAEQAERYD.D	0	-	0	15	14	8.67377e-08	8.67377e-08	-	0
sw480/replicate_2/480_F3_02_ms2.msalign	-1	2000590	HCD	2064	1864.49	40	4	2459.32	2459.31	1986	31860000	-342.338	sp|P20962|PTMS_HUMAN	Parathymosin OS=Homo sapiens OX=9606 GN=PTMS PE=1 SV=2	2	23	M.(S)[Acetyl]EKSVEAAAELSAKDLKEKKEK.V	0	-	0	22	18	2.15554e-09	2.15554e-09	-	0
sw620/replicate_2/620_F3_02_ms2.msalign	-1	2000979	HCD	2713	2409.02	41	4	2460.18	2460.18	1843	124300000	47.6015	sp|P61353|RL27_HUMAN	60S ribosomal protein L27 OS=Homo sapiens OX=9606 GN=RPL27 PE=1 SV=2	30	51	I.DDGTSDRPYSHALVAGIDRYPR.K	0	-	0	19	15	1.68286e-10	1.68286e-10	-	0
sw620/20220206_UreaExtracted_SW620_C4_CZE_03_ms2.msalign	-1	1121	HCD	3760	3409.41	33	4	2460.23	2460.21	386	397100	37.6259	sp|P48681|NEST_HUMAN	Nestin OS=Homo sapiens OX=9606 GN=NES PE=1 SV=2	746	765	R.SLEEQDQETLRTLEKETQQR.R	0	-	0	13	11	1.46519e-06	1.46519e-06	-	0
sw620/replicate_2/620_F5_02_ms2.msalign	-1	4001334	HCD	3286	2782.96	41	4	2460.29	2460.29	2919	11380000	50.1201	sp|P10599|THIO_HUMAN	Thioredoxin OS=Homo sapiens OX=9606 GN=TXN PE=1 SV=3	83	105	K.GQKVGEFSGANKEKLEATINELV.	0	-	0	12	10	5.47453e-07	5.47454e-07	-	0
sw480/replicate_2/480_F5_02_ms2.msalign	-1	4000850	HCD	2490	2113.59	41	4	2461.37	2461.36	2404	8668000	-339.022	sp|P61604|CH10_HUMAN	10 kDa heat shock protein, mitochondrial OS=Homo sapiens OX=9606 GN=HSPE1 PE=1 SV=2	2	22	M.(A)[Acetyl]GQAFRKFLPLFDRVLVERSA.A	0	-	0	23	19	6.78208e-08	6.78208e-08	-	0
sw620/replicate_3/620_F3_03_ms2.msalign	-1	2000799	HCD	2515	2256.41	41	4	2462.3	2462.29	2762	33300000	38.9894	sp|L0R819|ASURF_HUMAN	ASNSD1 upstream open reading frame protein OS=Homo sapiens OX=9606 GN=ASDURF PE=1 SV=1	74	93	K.NILDELKKEYQEIENLDKTK.I	0	-	0	15	14	5.92235e-08	5.92235e-08	-	0
./480_F3_01_ms2.msalign	-1	2000855	HCD	2458	2137.57	41	4	2463.19	2463.19	2127	133000000	42.0178	sp|Q9UII2|ATIF1_HUMAN	ATPase inhibitor, mitochondrial OS=Homo sapiens OX=9606 GN=ATP5IF1 PE=1 SV=1	27	50	G.SDQSENVDRGAGSIREAGGAFGKR.E	0	-	0	19	18	1.15408e-07	1.15408e-07	-	0
./480_F1_01_ms2.msalign	-1	780	HCD	3142	2707.66	41	4	2462.2	2463.19	662	664100	-1000	sp|Q07021|C1QBP_HUMAN	Complement component 1 Q subcomponent-binding protein, mitochondrial OS=Homo sapiens OX=9606 GN=C1QBP PE=1 SV=1	74	94	S.LHTDGDKAFVDFLSDEIKEER.K	0	-	0	22	20	8.6847e-16	8.6847e-16	-	0
sw620/20220206_UreaExtracted_SW620_C4_CZE_03_ms2.msalign	-1	709	HCD	3265	3008.3	41	4	2465.17	2465.24	161	109500	-351.654	sp|Q07021|C1QBP_HUMAN	Complement component 1 Q subcomponent-binding protein, mitochondrial OS=Homo sapiens OX=9606 GN=C1QBP PE=1 SV=1	74	94	S.(L)[2.0466]HTDGDKAFVDFLSDEIKEER.K	1	-	0	20	18	5.20388e-12	5.20388e-12	-	0
sw480/replicate_3/480_F3_03_ms2.msalign	-1	2001251	HCD	2895	2532.98	41	4	2466	2466	2287	89280000	51.3547	sp|P38159|RBMX_HUMAN	RNA-binding motif protein, X chromosome OS=Homo sapiens OX=9606 GN=RBMX PE=1 SV=3	310	331	R.YDDYSSSRDGYGGSRDSYSSSR.S	0	-	0	13	13	1.56887e-07	1.56887e-07	-	0
sw480/replicate_2/480_F3_02_ms2.msalign	-1	2000794	HCD	2309	2059.46	41	4	2466.32	2466.32	2071	655600000	61.5169	sp|P62857|RS28_HUMAN	40S ribosomal protein S28 OS=Homo sapiens OX=9606 GN=RPS28 PE=1 SV=1	45	66	R.NVKGPVREGDVLTLLESEREAR.R	0	-	0	18	17	4.30942e-09	4.30942e-09	-	0
sw620/replicate_2/620_F3_02_ms2.msalign	-1	2000830	HCD	2534	2266.6	41	4	2467.32	2467.31	1791	86350000	27.8916	sp|Q01469|FABP5_HUMAN	Fatty acid-binding protein 5 OS=Homo sapiens OX=9606 GN=FABP5 PE=1 SV=3	13	34	R.LVDSKGFDEYMKELGVGIALRK.M	0	-	0	18	15	1.0688e-10	1.0688e-10	-	0
sw480/replicate_2/480_F5_02_ms2.msalign	-1	4000978	HCD	2643	2235.62	41	4	2467.36	2467.35	1020	6450000	49.7746	sp|P49773|HINT1_HUMAN	Histidine triad nucleotide-binding protein 1 OS=Homo sapiens OX=9606 GN=HINT1 PE=1 SV=2	2	24	M.(A)[Acetyl]DEIAKAQVARPGGDTIFGKIIR.K	0	-	0	22	19	6.37969e-14	6.37969e-14	-	0
../study_2_1.3.4/sw480/replicate_1/CRC_SW480_SEC3_RPLC14_ms2.msalign	-1	35002384	HCD	4750	3938.45	41	3	2467.38	2467.39	2157	25460000	-1000	sp|P06748|NPM_HUMAN	Nucleophosmin OS=Homo sapiens OX=9606 GN=NPM1 PE=1 SV=2	81	103	K.MSVQPTVSLGGFEITPPVVLRLK.C	0	-	0	21	17	1.36922e-10	1.36922e-10	-	0
sw620/SW620_6_choose_ms2.msalign	-1	9002603	HCD	6063	5206.85	34	3	2468.12	2468.11	2631	1061000000	58.3915	sp|Q86V81|THOC4_HUMAN	THO complex subunit 4 OS=Homo sapiens OX=9606 GN=ALYREF PE=1 SV=3	236	257	K.QQLSAEELDAQLDAYNARMDTS.	0	-	0	11	11	1.78879e-09	1.78879e-09	-	0
sw620/replicate_3/620_F5_03_ms2.msalign	-1	4001403	HCD	3327	2813.4	41	4	2468.2	2468.19	1167	8474000	47.7155	sp|Q9UHX1|PUF60_HUMAN	Poly(U)-binding-splicing factor PUF60 OS=Homo sapiens OX=9606 GN=PUF60 PE=1 SV=1	538	559	F.AGRKVVAEVYDQERFDNSDLSA.	0	-	0	16	13	8.56158e-14	8.56158e-14	-	0
sw620/SW620_8_choose_ms2.msalign	-1	11001856	HCD	4871	4278.94	41	3	2468.2	2468.2	3133	22900000	-339.157	sp|P30085|KCY_HUMAN	UMP-CMP kinase OS=Homo sapiens OX=9606 GN=CMPK1 PE=1 SV=3	175	196	K.IDASKSVDEVFDEVVQIFDKEG.	0	-	0	13	11	1.08494e-07	1.08494e-07	-	0
../study_2_1.3.4/sw480/replicate_2/CRC_SW480_SEC2_RPLC15_2_ms2.msalign	-1	19000930	HCD	2688	2292.59	41	3	2469.33	2469.32	2712	239000000	59.1519	sp|P0C0S5|H2AZ_HUMAN	Histone H2A.Z OS=Homo sapiens OX=9606 GN=H2AFZ PE=1 SV=2	93	116	R.GDEELDSLIKATIAGGGVIPHIHK.S	0	-	0	19	17	1.03674e-08	1.03674e-08	-	0
sw620/replicate_1/620_F5_01_ms2.msalign	-1	4001352	HCD	3435	2914.7	41	4	2469.34	2469.33	1063	24370000	42.6962	sp|Q9HB71|CYBP_HUMAN	Calcyclin-binding protein OS=Homo sapiens OX=9606 GN=CACYBP PE=1 SV=2	2	22	M.(A)[Acetyl]SEELQKDLEEVKVLLEKATR.K	0	-	0	26	21	3.11443e-14	3.11443e-14	-	0
../study_2_1.3.4/sw480/replicate_2/CRC_SW480_SEC3_RPLC7_2_ms2.msalign	-1	43000671	HCD	2851	2517.02	38	4	2469.4	2469.4	2915	874900	-341.935	sp|Q9Y2R5|RT17_HUMAN	28S ribosomal protein S17, mitochondrial OS=Homo sapiens OX=9606 GN=MRPS17 PE=1 SV=1	56	77	L.QQ(C)[Carbamidomethylation]TVGDIVLLRALPVPRAKHV.K	0	-	0	12	9	3.31978e-08	3.31978e-08	-	0
../study_2_1.3.4/sw620/replicate_3/CRC_SW620_SEC2_RPLC15_3_ms2.msalign	-1	19000124	HCD	1334	1204.91	41	3	2471.17	2471.17	1233	290900000	52.0993	sp|P35579|MYH9_HUMAN	Myosin-9 OS=Homo sapiens OX=9606 GN=MYH9 PE=1 SV=4	1731	1751	R.IAQLEEELEEEQGNTELINDR.L	0	-	0	16	15	8.66201e-08	8.66201e-08	-	0
sw480/replicate_2/480_F3_02_ms2.msalign	-1	2000405	HCD	1842	1687.84	41	4	2471.28	2471.27	1969	34600000	-7.23727	sp|Q15651|HMGN3_HUMAN	High mobility group nucleosome-binding domain-containing protein 3 OS=Homo sapiens OX=9606 GN=HMGN3 PE=1 SV=2	5	26	R.KSPENTEGKDGSKVTKQEPTRR.S	0	-	0	23	17	1.90282e-09	1.90282e-09	-	0
sw620/replicate_3/620_F3_03_ms2.msalign	-1	2000734	HCD	2437	2194.34	41	4	2472.2	2472.2	2267	78710000	58.0013	sp|P62316|SMD2_HUMAN	Small nuclear ribonucleoprotein Sm D2 OS=Homo sapiens OX=9606 GN=SNRPD2 PE=1 SV=1	62	82	R.H((C)[Carbamidomethylation])[-43.0068]NMVLENVKEMWTEVPKSGK.G	1	-	0	23	21	1.52923e-09	1.52923e-09	-	0
../study_2_1.3.4/sw480/replicate_3/CRC_SW480_SEC2_RPLC16_3_ms2.msalign	-1	20000955	HCD	3342	2883.97	41	4	2473.27	2473.27	1933	3123000	39.5786	sp|P11142|HSP7C_HUMAN	Heat shock cognate 71 kDa protein OS=Homo sapiens OX=9606 GN=HSPA8 PE=1 SV=1	50	72	R.LIGDAAKNQVAMNPTNTVFDAKR.L	0	-	0	14	13	1.72793e-10	1.72793e-10	-	0
sw620/replicate_2/620_F3_02_ms2.msalign	-1	2000806	HCD	2505	2243.52	41	4	2473.33	2473.33	1777	50910000	-339.399	sp|Q9ULV4|COR1C_HUMAN	Coronin-1C OS=Homo sapiens OX=9606 GN=CORO1C PE=1 SV=1	428	449	K.KTTDTASVQNEAKLDEILKEIK.S	0	-	0	22	20	9.11547e-11	9.11547e-11	-	0
../study_2_1.3.4/sw480/replicate_1/CRC_SW480_SEC1_RPLC11_ms2.msalign	-1	1000173	HCD	2279	1985.29	41	2	2474.02	2474.09	2906	1265000	-1000	sp|P0CG47|UBB_HUMAN	Polyubiquitin-B OS=Homo sapiens OX=9606 GN=UBB PE=1 SV=1	1	22	.MQIFVKTLTGKTITLEVE(PSDT)[23.7957].I	1	-	0	12	11	1.16617e-08	1.16617e-08	-	0
./480_F3_01_ms2.msalign	-1	2003571	HCD	5774	4796.15	41	2	2474.22	2474.21	1214	13220000	52.4399	sp|Q9UNF1|MAGD2_HUMAN	Melanoma-associated antigen D2 OS=Homo sapiens OX=9606 GN=MAGED2 PE=1 SV=2	77	100	R.EAPATQASSTTQLTDTQVLAAENK.S	0	-	0	22	22	1.53265e-11	1.53265e-11	-	0
sw620/replicate_1/620_F3_01_ms2.msalign	-1	2001185	HCD	2941	2578.42	41	4	2475.03	2475.03	735	398000000	54.9837	sp|Q9NYJ1|COA4_HUMAN	Cytochrome c oxidase assembly factor 4 homolog, mitochondrial OS=Homo sapiens OX=9606 GN=COA4 PE=1 SV=2	32	52	R.SG(C)[Carbamidomethylation]AASHFAVQE(C)[Carbamidomethylation]MAQHQDWR.Q	0	-	0	25	22	1.77754e-16	1.77754e-16	-	0
sw620/replicate_2/620_F3_02_ms2.msalign	-1	2001339	HCD	3145	2752.76	41	4	2475.25	2475.25	2619	64680000	51.2998	sp|P51970|NDUA8_HUMAN	NADH dehydrogenase [ubiquinone] 1 alpha subcomplex subunit 8 OS=Homo sapiens OX=9606 GN=NDUFA8 PE=1 SV=3	107	127	K.FDE(C)[Carbamidomethylation]VLDKLGWVRPDLGELSK.V	0	-	0	15	12	7.27613e-08	7.27613e-08	-	0
sw620/replicate_2/620_F3_02_ms2.msalign	-1	2001335	HCD	3140	2748.77	41	4	2479.18	2479.25	2273	30180000	-354.894	sp|P51970|NDUA8_HUMAN	NADH dehydrogenase [ubiquinone] 1 alpha subcomplex subunit 8 OS=Homo sapiens OX=9606 GN=NDUFA8 PE=1 SV=3	107	127	K.(F)[4.0002]DE(C)[Carbamidomethylation]VLDKLGWVRPDLGELSK.V	1	-	0	18	14	5.16441e-09	5.16441e-09	-	0
sw480/replicate_2/480_F4_02_ms2.msalign	-1	3003449	HCD	4173	3351.17	41	4	2480.08	2480.08	1271	16450000	-122.829	sp|P09234|RU1C_HUMAN	U1 small nuclear ribonucleoprotein C OS=Homo sapiens OX=9606 GN=SNRPC PE=1 SV=1	2	21	M.PK(FY(C)[Carbamidomethylation])[-43.0067]DY(C)[Carbamidomethylation]DTYLTHDSPSVR.K	1	-	0	22	17	1.75017e-12	1.75017e-12	-	0
sw480/SW480_4_choose_ms2.msalign	-1	7003099	HCD	7132	6040.48	31	3	2480.19	2480.19	2515	1173000	-1000	sp|Q01130|SRSF2_HUMAN	Serine/arginine-rich splicing factor 2 OS=Homo sapiens OX=9606 GN=SRSF2 PE=1 SV=4	2	23	M.(S)[Acetyl]YGRPPPDVEGMTSLKVDNLTY.R	0	-	0	10	9	3.17204e-09	3.17204e-09	-	0
sw620/20220206_UreaExtracted_SW620_C4_CZE_01_ms2.msalign	-1	252	HCD	2784	2633.32	40	4	2480.27	2480.24	292	3236000	54.487	sp|O14950|ML12B_HUMAN	Myosin regulatory light chain 12B OS=Homo sapiens OX=9606 GN=MYL12B PE=1 SV=2	152	172	K.GNFNYIEFTRILKHGAKDKDD.	0	-	0	10	8	1.03305e-07	1.03305e-07	-	0
sw620/replicate_1/620_F1_01_ms2.msalign	-1	1051	HCD	3231	2759.89	41	4	2480.35	2480.34	1577	1508000	-1000	sp|P53634|CATC_HUMAN	Dipeptidyl peptidase 1 OS=Homo sapiens OX=9606 GN=CTSC PE=1 SV=2	441	463	R.IRRGTDE(C)[Carbamidomethylation]AIESIAVAATPIPKL.	0	-	0	19	16	1.40578e-11	1.40578e-11	-	0
sw480/replicate_3/480_F6_03_ms2.msalign	-1	5001670	HCD	4296	3660.97	41	4	2481.21	2481.2	1785	1559000	35.3863	sp|Q14008|CKAP5_HUMAN	Cytoskeleton-associated protein 5 OS=Homo sapiens OX=9606 GN=CKAP5 PE=1 SV=3	2	21	M.(G)[Acetyl]DDSEWLKLPVDQK((C)[Carbamidomethylation]E)[-43.0057]HKLW.K	1	-	0	22	20	1.42463e-09	1.42463e-09	-	0
sw480/replicate_2/480_F5_02_ms2.msalign	-1	4000940	HCD	2598	2199.82	41	4	2481.4	2481.39	2734	14780000	55.3839	sp|P36542|ATPG_HUMAN	ATP synthase subunit gamma, mitochondrial OS=Homo sapiens OX=9606 GN=ATP5F1C PE=1 SV=1	276	298	F.NRTRQAVITKELIEIISGAAALD.	0	-	0	9	9	9.17223e-07	9.17224e-07	-	0
sw620/replicate_3/620_F3_03_ms2.msalign	-1	2000701	HCD	2397	2162.5	41	4	2482.22	2482.21	963	50130000	-15.2976	sp|P62937|PPIA_HUMAN	Peptidyl-prolyl cis-trans isomerase A OS=Homo sapiens OX=9606 GN=PPIA PE=1 SV=2	70	91	R.HNGTGGKSIYGEKFEDENFILK.H	0	-	0	25	23	5.10791e-15	5.10791e-15	-	0
sw620/replicate_2/620_F3_02_ms2.msalign	-1	2001262	HCD	3053	2679.58	41	4	2482.36	2482.35	2783	68050000	51.873	sp|Q6GMV3|PTRD1_HUMAN	Putative peptidyl-tRNA hydrolase PTRHD1 OS=Homo sapiens OX=9606 GN=PTRHD1 PE=1 SV=1	80	101	R.KVVLEAPDETTLKELAETLQQK.N	0	-	0	15	15	2.22191e-07	2.22191e-07	-	0
./480_F3_01_ms2.msalign	-1	2000821	HCD	2417	2104.94	41	4	2483.29	2483.28	1411	19210000	-338.998	sp|P04075|ALDOA_HUMAN	Fructose-bisphosphate aldolase A OS=Homo sapiens OX=9606 GN=ALDOA PE=1 SV=2	2	22	M.PYQYPALTPEQKKELSDIAHR.I	0	-	0	23	19	1.56258e-10	1.56258e-10	-	0
./SW480_02_02_ms2.msalign	-1	1001048	HCD	2373	2018.65	41	3	2483.32	2483.32	936	252500	-1000	sp|P32969|RL9_HUMAN	60S ribosomal protein L9 OS=Homo sapiens OX=9606 GN=RPL9 PE=1 SV=1	94	115	R.SVYAHFPINVVIQENGSLVEIR.N	0	-	0	20	15	5.22151e-07	5.22151e-07	-	0
./480_F4_01_ms2.msalign	-1	3002200	HCD	3552	2929.82	41	4	2483.33	2483.32	1587	196300000	-339.882	sp|P05787|K2C8_HUMAN	Keratin, type II cytoskeletal 8 OS=Homo sapiens OX=9606 GN=KRT8 PE=1 SV=7	2	23	M.(S)[Acetyl]IRVTQKSYKVSTSGPRAFSSR.S	0	-	0	23	18	1.0403e-09	1.0403e-09	-	0
sw620/replicate_3/620_F3_03_ms2.msalign	-1	2003804	HCD	6244	5250.06	21	2	2484.21	2485.21	1808	103500	-1000	sp|Q9Y5J6|T10B_HUMAN	Mitochondrial import inner membrane translocase subunit Tim10 B OS=Homo sapiens OX=9606 GN=TIMM10B PE=1 SV=1	78	103	R.RIADYEAASAVPGVAAEQPGVSPSGS.	0	-	0	9	9	3.51568e-11	3.51568e-11	-	0
sw480/replicate_3/480_F3_03_ms2.msalign	-1	2000293	HCD	1745	1617.72	41	4	2485.55	2485.55	2010	6314000	44.4341	sp|P47914|RL29_HUMAN	60S ribosomal protein L29 OS=Homo sapiens OX=9606 GN=RPL29 PE=1 SV=2	69	91	R.AEAIKALVKPKEVKPKIPKGVSR.K	0	-	0	26	20	1.52394e-08	1.52394e-08	-	0
../study_2_1.3.4/sw620/replicate_2/CRC_SW620_SEC3_RPLC2_2_ms2.msalign	-1	36000147	HCD	2649	2308.4	41	4	2487.23	2486.23	1770	3482000	17.5465	sp|O95302|FKBP9_HUMAN	Peptidyl-prolyl cis-trans isomerase FKBP9 OS=Homo sapiens OX=9606 GN=FKBP9 PE=1 SV=2	549	570	N.GDGKVTAEEFKLKDQEAKHDEL.	0	-	0	9	8	1.18796e-06	1.18796e-06	-	0
sw620/replicate_3/620_F3_03_ms2.msalign	-1	2000584	HCD	2257	2051.09	41	4	2486.35	2486.35	1868	17640000	-343.457	sp|P39019|RS19_HUMAN	40S ribosomal protein S19 OS=Homo sapiens OX=9606 GN=RPS19 PE=1 SV=2	123	145	K.LTPQGQRDLDRIAGQVAAANKKH.	0	-	0	20	17	5.97555e-11	5.97555e-11	-	0
sw480/replicate_2/480_F4_02_ms2.msalign	-1	3003703	HCD	4478	3595.1	41	4	2486.35	2486.35	2421	5141000	-1000	sp|P0CG48|UBC_HUMAN	Polyubiquitin-C OS=Homo sapiens OX=9606 GN=UBC PE=1 SV=3	7	29	K.TLTGKTITLEVEPSDTIENVKAK.I	0	-	0	15	14	7.92839e-08	7.92839e-08	-	0
sw620/replicate_3/620_F1_03_ms2.msalign	-1	1110	HCD	3180	2711.36	41	4	2487.19	2487.18	2198	825500	-1000	sp|Q9UGU0|TCF20_HUMAN	Transcription factor 20 OS=Homo sapiens OX=9606 GN=TCF20 PE=1 SV=3	1046	1068	R.SSLHTPFSPNSETLASAYHANTR.A	0	-	0	16	14	8.68131e-10	8.68131e-10	-	0
sw620/replicate_1/620_F5_01_ms2.msalign	-1	4000902	HCD	2895	2482.99	41	4	2487.3	2487.3	2569	32390000	57.445	sp|O60814|H2B1K_HUMAN	Histone H2B type 1-K OS=Homo sapiens OX=9606 GN=HIST1H2BK PE=1 SV=3	44	66	Y.KVLKQVHPDTGISSKAMGIMNSF.V	0	-	0	14	12	5.75779e-08	5.75779e-08	-	0
./480_F5_01_ms2.msalign	-1	4003642	HCD	6541	5437.95	34	4	2487.56	2487.63	2014	178900	-1000	sp|Q9NP73|ALG13_HUMAN	Putative bifunctional UDP-N-acetylglucosamine transferase and deubiquitinase ALG13 OS=Homo sapiens OX=9606 GN=ALG13 PE=1 SV=2	923	945	P.PPPPPPPPPPPPPPP(P)[237.4081]PPPPPPP.A	1	-	0	16	13	4.21612e-08	4.21612e-08	-	0
sw480/SW480_7_choose_ms2.msalign	-1	10002499	HCD	6338	5435.71	23	2	2489.08	2489.07	3021	26900000	-1000	sp|P0DP23|CALM1_HUMAN	Calmodulin-1 OS=Homo sapiens OX=9606 GN=CALM1 PE=1 SV=1	128	149	R.EADIDGDGQVNYEEFVQMMTAK.	0	-	0	8	8	1.64336e-07	1.64336e-07	-	0
sw620/replicate_1/620_F3_01_ms2.msalign	-1	2001167	HCD	2919	2560.9	41	4	2489.24	2489.24	2126	35140000	4.78734	sp|P51858|HDGF_HUMAN	Hepatoma-derived growth factor OS=Homo sapiens OX=9606 GN=HDGF PE=1 SV=1	40	61	K.STANKYQVFFFGTHETAFLGPK.D	0	-	0	18	14	1.91238e-09	1.91238e-09	-	0
./480_F5_01_ms2.msalign	-1	4000818	HCD	2335	1999.61	41	4	2489.29	2489.29	1902	8293000	-338.029	sp|P63220|RS21_HUMAN	40S ribosomal protein S21 OS=Homo sapiens OX=9606 GN=RPS21 PE=1 SV=1	61	83	R.(RMGESD)[-32.0079]DSILRLAKADGIVSKNF.	1	-	0	16	14	1.59577e-08	1.59577e-08	-	0
sw480/SW480_6_choose_ms2.msalign	-1	9002310	HCD	5973	5073.04	40	3	2489.3	2489.29	3055	144100	-1000	sp|Q9H0E2|TOLIP_HUMAN	Toll-interacting protein OS=Homo sapiens OX=9606 GN=TOLLIP PE=1 SV=1	2	23	M.(A)[Acetyl]TTVSTQRGPVYIGELPQDFLR.I	0	-	0	17	13	2.24027e-07	2.24027e-07	-	0
sw480/replicate_2/480_F5_02_ms2.msalign	-1	4000886	HCD	2533	2147.96	36	4	2489.4	2489.39	2651	10940000	-339.27	sp|Q99623|PHB2_HUMAN	Prohibitin-2 OS=Homo sapiens OX=9606 GN=PHB2 PE=1 SV=2	2	25	M.(A)[Acetyl]QNLKDLAGRLPAGPRGMGTALKL.L	0	-	0	16	15	4.60426e-07	4.60426e-07	-	0
sw620/replicate_3/620_F3_03_ms2.msalign	-1	2001314	HCD	3133	2748.15	41	4	2491.22	2491.21	2997	499200000	56.842	sp|P62263|RS14_HUMAN	40S ribosomal protein S14 OS=Homo sapiens OX=9606 GN=RPS14 PE=1 SV=3	62	84	K.VKADRDESSPYAAMLAAQDVAQR.C	0	-	0	24	18	3.28952e-07	3.28953e-07	-	0
sw620/replicate_1/620_F3_01_ms2.msalign	-1	2001286	HCD	3062	2674.69	41	4	2493.22	2493.22	2249	160100000	59.109	sp|Q96AE4|FUBP1_HUMAN	Far upstream element-binding protein 1 OS=Homo sapiens OX=9606 GN=FUBP1 PE=1 SV=3	77	98	K.KVAPQNDSFGTQLPPMHQQQSR.S	0	-	0	20	16	5.22783e-09	5.22783e-09	-	0
sw480/replicate_3/480_F5_03_ms2.msalign	-1	4001041	HCD	2539	2154.85	41	4	2494.35	2494.34	1791	5446000	-338.768	sp|Q99829|CPNE1_HUMAN	Copine-1 OS=Homo sapiens OX=9606 GN=CPNE1 PE=1 SV=1	514	537	F.RAQGWAPLKPLPPSAKDPAQAPQA.	0	-	0	16	15	1.48091e-09	1.48091e-09	-	0
sw620/replicate_1/620_F3_01_ms2.msalign	-1	2003621	HCD	5922	4965.34	41	2	2495.04	2495.11	505	69550000	51.491	sp|P22626|ROA2_HUMAN	Heterogeneous nuclear ribonucleoproteins A2/B1 OS=Homo sapiens OX=9606 GN=HNRNPA2B1 PE=1 SV=2	239	266	R.(GF)[1.0747]GDGYNGYGGGPGGGNFGGSPGYGGGR.G	1	-	0	19	19	8.94491e-19	8.94491e-19	-	0
sw480/replicate_2/480_F3_02_ms2.msalign	-1	2001181	HCD	2773	2428.75	41	4	2495.21	2495.2	2758	9226000	-342.526	sp|O00515|LAD1_HUMAN	Ladinin-1 OS=Homo sapiens OX=9606 GN=LAD1 PE=1 SV=2	149	169	R.EQRGPWALEEESLVGREPEER.K	0	-	0	14	13	1.11327e-06	1.11327e-06	-	0
./480_F3_01_ms2.msalign	-1	2001137	HCD	2796	2406.57	41	4	2496.08	2496.15	1825	42590000	40.1736	sp|P09234|RU1C_HUMAN	U1 small nuclear ribonucleoprotein C OS=Homo sapiens OX=9606 GN=SNRPC PE=1 SV=1	2	21	M.PK(FY(C)[Carbamidomethylation]D)[-26.9376]Y(C)[Carbamidomethylation]DTYLTHDSPSVR.K	1	-	0	17	12	7.84366e-09	7.84366e-09	-	0
sw620/replicate_3/620_F3_03_ms2.msalign	-1	2000664	HCD	2353	2127.48	41	4	2496.16	2496.16	2022	14610000	-339.249	sp|P62888|RL30_HUMAN	60S ribosomal protein L30 OS=Homo sapiens OX=9606 GN=RPL30 PE=1 SV=2	69	90	K.TGVHHYSGNNIELGTA(C)[Carbamidomethylation]GKYYR.V	0	-	0	17	15	2.28298e-10	2.28298e-10	-	0
sw620/replicate_2/620_F6_02_ms2.msalign	-1	5000534	HCD	2880	2546.75	41	4	2497.21	2497.2	2658	1424000	-342.339	sp|P39019|RS19_HUMAN	40S ribosomal protein S19 OS=Homo sapiens OX=9606 GN=RPS19 PE=1 SV=2	40	60	L.AKHKELAPYDENWFYTRAAST.A	0	-	0	13	13	1.03355e-07	1.03355e-07	-	0
sw620/20220206_UreaExtracted_SW620_C4_CZE_03_ms2.msalign	-1	1259	HCD	3926	3544.08	32	4	2496.35	2497.33	390	46710	-468.748	sp|Q00839|HNRPU_HUMAN	Heterogeneous nuclear ribonucleoprotein U OS=Homo sapiens OX=9606 GN=HNRNPU PE=1 SV=6	178	204	R.GAAKEAAGKSSGPTSLFAVTVAPPGAR.Q	0	-	0	10	9	1.92391e-06	1.92391e-06	-	0
sw480/replicate_3/480_F3_03_ms2.msalign	-1	2001291	HCD	2943	2571.17	41	4	2500.17	2500.17	2491	6209000	-997.129	sp|P50579|MAP2_HUMAN	Methionine aminopeptidase 2 OS=Homo sapiens OX=9606 GN=METAP2 PE=1 SV=1	45	69	K.SKGPSAAGEQEPDKESGASVDEVAR.Q	0	-	0	14	13	6.92077e-07	6.92077e-07	-	0
sw480/replicate_3/480_F3_03_ms2.msalign	-1	2000585	HCD	2096	1897.15	41	4	2501.27	2501.27	707	30770000	-343.285	sp|P07305|H10_HUMAN	Histone H1.0 OS=Homo sapiens OX=9606 GN=H1F0 PE=1 SV=3	21	42	K.KSTDHPKYSDMIVAAIQAEKNR.A	0	-	0	29	25	1.59305e-15	1.59305e-15	-	0
sw480/replicate_2/480_F3_02_ms2.msalign	-1	2000843	HCD	2368	2106.42	41	4	2501.35	2501.42	2684	3074000	-518.336	sp|Q02878|RL6_HUMAN	60S ribosomal protein L6 OS=Homo sapiens OX=9606 GN=RPL6 PE=1 SV=3	227	246	R.HQEGE(I)[-6.7545]FDTEKEKYEITEQR.K	1	-	0	13	13	6.0064e-07	6.0064e-07	-	0
sw620/replicate_3/620_F3_03_ms2.msalign	-1	2000858	HCD	2586	2312.9	41	4	2502.27	2502.27	643	264100000	57.8908	sp|P43487|RANG_HUMAN	Ran-specific GTPase-activating protein OS=Homo sapiens OX=9606 GN=RANBP1 PE=1 SV=1	180	201	K.VAEKLEALSVKEETKEDAEEKQ.	0	-	0	27	24	1.81663e-17	1.81663e-17	-	0
sw620/replicate_3/620_F4_03_ms2.msalign	-1	3003174	HCD	3888	3146.68	41	4	2502.31	2502.31	1831	10860000	49.54	sp|P62805|H4_HUMAN	Histone H4 OS=Homo sapiens OX=9606 GN=H4C1 PE=1 SV=2	81	103	K.TVTAMDVVYALKRQGRTLYGFGG.	0	-	0	15	13	4.47935e-11	4.47935e-11	-	0
sw620/replicate_1/620_F3_01_ms2.msalign	-1	2000512	HCD	2133	1935.43	41	4	2503.14	2503.13	743	3806000	-339.507	sp|P51970|NDUA8_HUMAN	NADH dehydrogenase [ubiquinone] 1 alpha subcomplex subunit 8 OS=Homo sapiens OX=9606 GN=NDUFA8 PE=1 SV=3	27	47	K.AAAHHYGAQ(C)[Carbamidomethylation]DKPNKEFML(C)[Carbamidomethylation]R.W	0	-	0	30	23	1.99824e-16	1.99824e-16	-	0
../study_2_1.3.4/sw480/replicate_3/CRC_SW480_SEC2_RPLC14_3_ms2.msalign	-1	18001884	HCD	4692	3979.15	29	3	2504.17	2504.17	3211	14690000	-1000	sp|P61247|RS3A_HUMAN	40S ribosomal protein S3a OS=Homo sapiens OX=9606 GN=RPS3A PE=1 SV=2	241	264	K.ATGDETGAKVERADGYEPPVQESV.	0	-	0	12	10	3.85305e-07	3.85305e-07	-	0
sw620/replicate_3/620_F1_03_ms2.msalign	-1	817	HCD	2828	2429.97	41	4	2504.25	2504.25	2536	10250000	-353.608	sp|P23588|IF4B_HUMAN	Eukaryotic translation initiation factor 4B OS=Homo sapiens OX=9606 GN=EIF4B PE=1 SV=2	334	356	K.LNLKPRSTPKEDDSSASTSQSTR.A	0	-	0	23	17	1.15587e-08	1.15587e-08	-	0
sw620/replicate_3/SW620_03_08_ms2.msalign	-1	2002062	HCD	3486	2903.48	41	3	2504.33	2504.32	844	22200000	46.2263	sp|P40926|MDHM_HUMAN	Malate dehydrogenase, mitochondrial OS=Homo sapiens OX=9606 GN=MDH2 PE=1 SV=3	302	324	K.NLGIGKVSSFEEKMISDAIPELK.A	0	-	0	13	13	1.50243e-07	1.50243e-07	-	0
sw620/replicate_2/620_F6_02_ms2.msalign	-1	5001148	HCD	3618	3141.63	36	4	2505.25	2505.24	2585	486700	36.3903	sp|P61604|CH10_HUMAN	10 kDa heat shock protein, mitochondrial OS=Homo sapiens OX=9606 GN=HSPE1 PE=1 SV=2	82	102	V.VLDDKDYFLFRDGDILGKYVD.	0	-	0	11	11	6.07057e-08	6.07057e-08	-	0
sw480/replicate_2/480_F5_02_ms2.msalign	-1	4002376	HCD	4434	3681.63	41	4	2506.07	2506.06	2573	4577000	-338.575	sp|Q86V81|THOC4_HUMAN	THO complex subunit 4 OS=Homo sapiens OX=9606 GN=ALYREF PE=1 SV=3	236	257	K.QQLSAEELDA(Q)[37.9513]LDAYNARMDTS.	1	-	0	12	11	2.62769e-07	2.62769e-07	-	0
sw620/replicate_1/620_F1_01_ms2.msalign	-1	576	HCD	2661	2303.79	41	4	2506.18	2506.17	1141	13430000	-344.147	sp|P68032|ACTC_HUMAN	Actin, alpha cardiac muscle 1 OS=Homo sapiens OX=9606 GN=ACTC1 PE=1 SV=1	42	64	R.(H)[-0.0011]QGVMVGMGQKDSYVGDEAQSKR.G	1	-	0	26	24	8.93229e-14	8.93229e-14	-	0
sw620/replicate_3/620_F1_03_ms2.msalign	-1	752	HCD	2750	2367.84	41	4	2506.18	2506.17	484	15560000	-339.197	sp|P60709|ACTB_HUMAN	Actin, cytoplasmic 1 OS=Homo sapiens OX=9606 GN=ACTB PE=1 SV=1	40	62	R.HQGVMVGMGQKDSYVGDEAQSKR.G	0	-	0	23	20	4.29257e-19	4.29257e-19	-	0
sw620/replicate_2/620_F5_02_ms2.msalign	-1	4001082	HCD	2983	2540.93	41	4	2506.25	2506.24	2717	7613000	-337.521	sp|P12004|PCNA_HUMAN	Proliferating cell nuclear antigen OS=Homo sapiens OX=9606 GN=PCNA PE=1 SV=1	240	261	Y.KIADMGHLKYYLAPKIEDEEGS.	0	-	0	9	9	1.49865e-07	1.49865e-07	-	0
sw620/replicate_3/620_F1_03_ms2.msalign	-1	2996	HCD	5760	4811.41	16	3	2507.11	2507.1	3121	874300	-1000	sp|P10809|CH60_HUMAN	60 kDa heat shock protein, mitochondrial OS=Homo sapiens OX=9606 GN=HSPD1 PE=1 SV=2	494	516	K.IMQSSSEVGYDAMAGDFVNMVEK.G	0	-	0	8	8	7.08178e-07	7.08178e-07	-	0
sw620/replicate_2/620_F3_02_ms2.msalign	-1	2000832	HCD	2537	2269.01	41	4	2508.18	2508.18	2242	64780000	-340.505	sp|Q02878|RL6_HUMAN	60S ribosomal protein L6 OS=Homo sapiens OX=9606 GN=RPL6 PE=1 SV=3	227	246	R.HQEGEIFDTEKEKYEITEQR.K	0	-	0	19	17	3.93485e-09	3.93485e-09	-	0
sw620/replicate_3/620_F3_03_ms2.msalign	-1	2000593	HCD	2268	2059.85	41	4	2508.22	2508.21	2918	15500000	-339.594	sp|Q07666|KHDR1_HUMAN	KH domain-containing, RNA-binding, signal transduction-associated protein 1 OS=Homo sapiens OX=9606 GN=KHDRBS1 PE=1 SV=1	132	152	K.IQKGDSKKDDEENYLDLFSHK.N	0	-	0	20	15	1.67686e-07	1.67686e-07	-	0
../study_2_1.3.4/sw480/replicate_3/CRC_SW480_SEC2_RPLC14_3_ms2.msalign	-1	18001749	HCD	4419	3754.44	41	3	2509.3	2508.3	1664	306900	-1000	sp|P07910|HNRPC_HUMAN	Heterogeneous nuclear ribonucleoproteins C1/C2 OS=Homo sapiens OX=9606 GN=HNRNPC PE=1 SV=4	65	89	R.AAVAGEDGRMIAGQVLDINLAAEPK.V	0	-	0	16	13	1.62844e-11	1.62844e-11	-	0
sw620/replicate_3/620_F2_03_ms2.msalign	-1	1001888	HCD	4351	3681.87	41	4	2508.32	2508.31	2969	29450000	47.108	sp|P10412|H14_HUMAN	Histone H1.4 OS=Homo sapiens OX=9606 GN=HIST1H1E PE=1 SV=2	2	25	M.(S)[Acetyl]ETAPAAPAAPAPAE(KT)[79.9678]PVKKKAR.K	1	-	0	14	12	2.74915e-07	2.74915e-07	-	0
sw620/replicate_1/620_F3_01_ms2.msalign	-1	2001419	HCD	3222	2802	41	4	2509.21	2509.21	2134	53730000	39.2942	sp|P09651|ROA1_HUMAN	Heterogeneous nuclear ribonucleoprotein A1 OS=Homo sapiens OX=9606 GN=HNRNPA1 PE=1 SV=5	56	78	R.GFGFVTYATVEEVDAAMNARPHK.V	0	-	0	16	15	2.00853e-09	2.00853e-09	-	0
sw480/20220206_UreaExtracted_SW480_C4_CZE_03_ms2.msalign	-1	687	HCD	3308	3042.33	41	4	2509.38	2509.36	102	1037000	-297.027	sp|Q04837|SSBP_HUMAN	Single-stranded DNA-binding protein, mitochondrial OS=Homo sapiens OX=9606 GN=SSBP1 PE=1 SV=1	17	38	H.ESETTTSLVLERSLNRVHLLGR.V	0	-	0	13	12	1.80365e-08	1.80365e-08	-	0
sw620/replicate_2/620_F3_02_ms2.msalign	-1	2000529	HCD	2173	1979.36	41	4	2509.37	2509.37	2973	20950000	-339.081	sp|P62851|RS25_HUMAN	40S ribosomal protein S25 OS=Homo sapiens OX=9606 GN=RPS25 PE=1 SV=1	40	60	K.VRDKLNNLVLFDKATYDKL((C)[Carbamidomethylation])[-43.0045]K.E	1	-	0	18	18	7.65654e-07	7.65655e-07	-	0
sw480/replicate_3/480_F3_03_ms2.msalign	-1	2001206	HCD	2841	2490.01	41	4	2512.21	2512.21	2003	27280000	-339.324	sp|Q9BQ15|SOSB1_HUMAN	SOSS complex subunit B1 OS=Homo sapiens OX=9606 GN=NABP2 PE=1 SV=1	182	206	R.SQPNHTPAGPPGPSSNPVSNGKETR.R	0	-	0	21	17	1.44066e-08	1.44066e-08	-	0
sw480/replicate_3/480_F3_03_ms2.msalign	-1	2000858	HCD	2424	2158.16	41	4	2513.18	2513.17	1315	60060000	25.9829	sp|P05204|HMGN2_HUMAN	Non-histone chromosomal protein HMG-17 OS=Homo sapiens OX=9606 GN=HMGN2 PE=1 SV=3	58	82	K.GKADAGKEGNNPAENGDAKTDQAQK.A	0	-	0	18	17	1.25883e-11	1.25883e-11	-	0
sw620/20220206_UreaExtracted_SW620_C4_CZE_01_ms2.msalign	-1	574	HCD	3218	2991.88	41	4	2513.23	2513.21	204	1008000	-347.528	sp|P56277|CMC4_HUMAN	Cx9C motif-containing protein 4 OS=Homo sapiens OX=9606 GN=CMC4 PE=1 SV=1	47	68	R.SVV(C)[Carbamidomethylation]SGFEKEEEENLTRKSASK.	0	-	0	14	13	5.9941e-10	5.9941e-10	-	0
sw620/20220206_UreaExtracted_SW620_C4_CZE_01_ms2.msalign	-1	1110	HCD	3861	3512.45	33	4	2513.23	2513.21	201	399100	30.261	sp|Q08380|LG3BP_HUMAN	Galectin-3-binding protein OS=Homo sapiens OX=9606 GN=LGALS3BP PE=1 SV=1	456	475	Y.YPYQSFQTPQHPSFLFQDKR.V	0	-	0	13	11	5.26576e-10	5.26576e-10	-	0
sw620/SW620_8_choose_ms2.msalign	-1	11001187	HCD	3848	3452.44	41	3	2513.25	2513.24	2473	80810000	48.5372	sp|P00558|PGK1_HUMAN	Phosphoglycerate kinase 1 OS=Homo sapiens OX=9606 GN=PGK1 PE=1 SV=3	383	406	K.WNTEDKVSHVSTGGGASLELLEGK.V	0	-	0	20	19	4.71607e-10	4.71607e-10	-	0
sw480/replicate_3/480_F2_03_ms2.msalign	-1	1001160	HCD	3308	2831.32	41	4	2514.45	2514.44	1666	34900000	-337.112	sp|P16402|H13_HUMAN	Histone H1.3 OS=Homo sapiens OX=9606 GN=HIST1H1D PE=1 SV=2	2	25	M.(S)[Acetyl]ETAPLAPTIPAPAEKTPVKKKAK.K	0	-	0	20	13	5.30267e-10	5.30267e-10	-	0
sw620/replicate_3/620_F3_03_ms2.msalign	-1	2000321	HCD	1941	1799.42	41	4	2515.33	2515.32	1468	36540000	58.6636	sp|P23528|COF1_HUMAN	Cofilin-1 OS=Homo sapiens OX=9606 GN=CFL1 PE=1 SV=3	126	146	K.KKLTGIKHELQAN((C)[Carbamidomethylation])[-43.0063]YEEVKDR.C	1	-	0	30	24	1.77846e-12	1.77846e-12	-	0
./480_F3_01_ms2.msalign	-1	2003363	HCD	5516	4587.51	36	3	2516.01	2516.01	2051	22020000	55.0404	sp|P22626|ROA2_HUMAN	Heterogeneous nuclear ribonucleoproteins A2/B1 OS=Homo sapiens OX=9606 GN=HNRNPA2B1 PE=1 SV=2	239	266	R.GFGDGYNGYGG(G)[21.9822]PGGGNFGGSPGYGGGR.G	1	-	0	14	13	5.80471e-08	5.80471e-08	-	0
sw480/replicate_2/480_F4_02_ms2.msalign	-1	3003497	HCD	4230	3396.58	41	4	2516.28	2516.27	2447	6887000	-1000	sp|P00558|PGK1_HUMAN	Phosphoglycerate kinase 1 OS=Homo sapiens OX=9606 GN=PGK1 PE=1 SV=3	19	39	R.VVMRVDFNVPMKNNQITNNQR.I	0	-	0	18	15	9.47104e-08	9.47104e-08	-	0
sw480/replicate_3/480_F3_03_ms2.msalign	-1	2000594	HCD	2107	1905.91	41	4	2517.27	2517.26	1932	28590000	-340.422	sp|P07305|H10_HUMAN	Histone H1.0 OS=Homo sapiens OX=9606 GN=H1F0 PE=1 SV=3	21	42	K.KSTDHPKYSD(M)[15.9951]IVAAIQAEKNR.A	1	-	0	26	22	7.92288e-09	7.92288e-09	-	0
sw620/replicate_3/620_F1_03_ms2.msalign	-1	1304	HCD	3412	2897.7	41	4	2517.29	2517.28	2237	2886000	39.2668	sp|Q13435|SF3B2_HUMAN	Splicing factor 3B subunit 2 OS=Homo sapiens OX=9606 GN=SF3B2 PE=1 SV=2	770	791	K.KIEEAMDGSETPQLFTVLPEKR.T	0	-	0	14	12	1.2137e-09	1.2137e-09	-	0
sw480/SW480_10_choose_ms2.msalign	-1	1003485	HCD	5664	4626.37	41	3	2517.28	2517.28	2727	7895000	-1000	sp|O43390|HNRPR_HUMAN	Heterogeneous nuclear ribonucleoprotein R OS=Homo sapiens OX=9606 GN=HNRNPR PE=1 SV=1	175	195	R.DLYEDELVPLFEKAGPIWDLR.L	0	-	0	18	16	1.92914e-08	1.92914e-08	-	0
sw620/replicate_3/620_F2_03_ms2.msalign	-1	1001085	HCD	3313	2847.55	41	4	2517.17	2518.16	2587	610000	-1000	sp|Q96PK6|RBM14_HUMAN	RNA-binding protein 14 OS=Homo sapiens OX=9606 GN=RBM14 PE=1 SV=2	637	657	R.RLPDAHSDYARYSGSYNDYLR.A	0	-	0	11	11	1.76928e-08	1.76928e-08	-	0
sw620/replicate_2/620_F3_02_ms2.msalign	-1	2001234	HCD	3019	2652.51	41	4	2518.32	2518.32	1624	15870000	-342.982	sp|Q8IZQ5|SELH_HUMAN	Selenoprotein H OS=Homo sapiens OX=9606 GN=SELENOH PE=1 SV=2	76	98	R.RGSFEVTLLRPDGSSAELWTGIK.K	0	-	0	21	19	2.48408e-11	2.48408e-11	-	0
sw480/replicate_2/480_F4_02_ms2.msalign	-1	3003574	HCD	4323	3470.93	41	4	2519.27	2519.26	546	11070000	53.8363	sp|P13647|K2C5_HUMAN	Keratin, type II cytoskeletal 5 OS=Homo sapiens OX=9606 GN=KRT5 PE=1 SV=3	560	586	R.GLGVGFGSGGGSSSSVKFVSTTSSSRK.S	0	-	0	20	18	5.91661e-18	5.91661e-18	-	0
sw480/replicate_3/480_F3_03_ms2.msalign	-1	2000833	HCD	2394	2134.29	42	4	2520.21	2520.21	1424	1019000000	59.2192	sp|Q9UII2|ATIF1_HUMAN	ATPase inhibitor, mitochondrial OS=Homo sapiens OX=9606 GN=ATP5IF1 PE=1 SV=1	26	50	F.GSDQSENVDRGAGSIREAGGAFGKR.E	0	-	0	19	18	5.07249e-11	5.07249e-11	-	0
sw620/SW620_0_choose_ms2.msalign	-1	2054	HCD	5229	4449.04	42	3	2521.2	2521.19	2526	6162000	-1000	sp|P51948|MAT1_HUMAN	CDK-activating kinase assembly factor MAT1 OS=Homo sapiens OX=9606 GN=MNAT1 PE=1 SV=1	21	41	K.LMVNV(C)[Carbamidomethylation]GHTL(C)[Carbamidomethylation]ES(C)[Carbamidomethylation]VDLLFVR.G	0	-	0	14	14	7.81753e-10	7.81753e-10	-	0
sw620/SW620_7_choose_ms2.msalign	-1	10001922	HCD	5945	5127.49	42	3	2521.23	2521.22	2517	48650000	-377.185	sp|Q09666|AHNK_HUMAN	Neuroblast differentiation-associated protein AHNAK OS=Homo sapiens OX=9606 GN=AHNAK PE=1 SV=2	2921	2945	K.ADVDVSGPKVDVEGPDVNIEGPEGK.L	0	-	0	17	15	7.16887e-10	7.16887e-10	-	0
sw620/replicate_2/620_F1_02_ms2.msalign	-1	742	HCD	2794	2412.16	42	4	2521.3	2521.3	1001	19240000	-337.903	sp|P63220|RS21_HUMAN	40S ribosomal protein S21 OS=Homo sapiens OX=9606 GN=RPS21 PE=1 SV=1	61	83	R.RMGESDDSILRLAKADGIVSKNF.	0	-	0	18	17	1.2976e-14	1.2976e-14	-	0
sw620/replicate_3/620_F3_03_ms2.msalign	-1	2000793	HCD	2508	2250.84	42	4	2522.17	2522.16	1748	71000000	-340.774	sp|P68032|ACTC_HUMAN	Actin, alpha cardiac muscle 1 OS=Homo sapiens OX=9606 GN=ACTC1 PE=1 SV=1	42	64	R.HQGVMV(GM)[15.9949]GQKDSYVGDEAQSKR.G	1	-	0	26	22	2.22061e-11	2.22061e-11	-	0
sw620/replicate_3/620_F5_03_ms2.msalign	-1	4001518	HCD	3465	2923.75	42	4	2522.34	2522.33	3019	3616000	-337.664	sp|Q8N5G0|SIM20_HUMAN	Small integral membrane protein 20 OS=Homo sapiens OX=9606 GN=SMIM20 PE=1 SV=3	45	67	R.AGIVQEDVQPPGLKVWSDPFGRK.	0	-	0	17	13	3.65e-07	3.65e-07	-	0
sw620/replicate_1/620_F3_01_ms2.msalign	-1	2001452	HCD	3261	2833.01	42	4	2522.38	2522.37	1540	304200000	56.1065	sp|P62081|RS7_HUMAN	40S ribosomal protein S7 OS=Homo sapiens OX=9606 GN=RPS7 PE=1 SV=1	121	143	R.TLTAVHDAILEDLVFPSEIVGKR.I	0	-	0	24	20	9.71916e-12	9.71916e-12	-	0
sw480/replicate_3/480_F3_03_ms2.msalign	-1	2001097	HCD	2711	2386.59	42	4	2523.09	2523.08	312	887200000	57.8479	sp|P09234|RU1C_HUMAN	U1 small nuclear ribonucleoprotein C OS=Homo sapiens OX=9606 GN=SNRPC PE=1 SV=1	2	21	M.PKFY(C)[Carbamidomethylation]DY(C)[Carbamidomethylation]DTYLTHDSPSVR.K	0	-	0	23	17	1.74962e-20	1.74962e-20	-	0
sw480/replicate_3/480_F5_03_ms2.msalign	-1	4001076	HCD	2581	2188.39	42	4	2523.24	2523.31	2116	5337000	-340.489	sp|P51397|DAP1_HUMAN	Death-associated protein 1 OS=Homo sapiens OX=9606 GN=DAP PE=1 SV=3	2	25	M.(SS)[122.0584]PPEGKLETKAGHPPAVKAGGMR.I	1	-	0	13	12	3.39746e-08	3.39746e-08	-	0
sw620/replicate_3/620_F2_03_ms2.msalign	-1	1001135	HCD	3376	2898.02	42	4	2523.35	2523.34	3221	3636000	-1000	sp|Q6ZSJ8|CA122_HUMAN	Uncharacterized protein C1orf122 OS=Homo sapiens OX=9606 GN=C1orf122 PE=4 SV=2	71	96	R.RRPEPAGGGNVSAKPGAPPQPAVSAR.G	0	-	0	21	17	1.48727e-06	1.48727e-06	-	0
sw480/replicate_2/480_F3_02_ms2.msalign	-1	2001787	HCD	3500	3008.04	42	4	2525.06	2525.06	2744	6334000	51.6003	sp|P17096|HMGA1_HUMAN	High mobility group protein HMG-I/HMG-Y OS=Homo sapiens OX=9606 GN=HMGA1 PE=1 SV=3	89	107	K.KLEKEEEEGISQES(S)[289.0770]EEEQ.	1	-	0	13	11	9.51084e-07	9.51084e-07	-	0
sw620/replicate_2/620_F1_02_ms2.msalign	-1	906	HCD	2991	2569.55	42	4	2525.15	2525.14	2941	5084000	-338.559	sp|P02788|TRFL_HUMAN	Lactotransferrin OS=Homo sapiens OX=9606 GN=LTF PE=1 SV=6	532	552	Q.(GENK)[44.0276](C)[Carbamidomethylation]VPNSNERYYGYTGAFR.C	1	-	0	19	17	6.32891e-07	6.32891e-07	-	0
sw480/replicate_2/480_F5_02_ms2.msalign	-1	4002505	HCD	4661	3871.12	34	3	2526.15	2526.14	1869	1717000	-1000	sp|Q15102|PA1B3_HUMAN	Platelet-activating factor acetylhydrolase IB subunit gamma OS=Homo sapiens OX=9606 GN=PAFAH1B3 PE=1 SV=1	2	24	M.(S)[Acetyl]GEENPASKPTPVQDVQGDGRWM.S	0	-	0	11	11	7.53306e-10	7.53306e-10	-	0
sw480/replicate_3/480_F3_03_ms2.msalign	-1	2001113	HCD	2730	2401.7	42	4	2529.33	2529.33	2004	103900000	57.3208	sp|P37108|SRP14_HUMAN	Signal recognition particle 14 kDa protein OS=Homo sapiens OX=9606 GN=SRP14 PE=1 SV=2	67	88	K.ISTVVSSKEVNKFQ(M)[15.9984]AYSNLLR.A	1	-	0	19	17	1.44447e-08	1.44447e-08	-	0
sw620/replicate_2/620_F5_02_ms2.msalign	-1	4001312	HCD	3259	2761.33	42	4	2530.24	2530.24	2183	3850000	-354.1	sp|P05787|K2C8_HUMAN	Keratin, type II cytoskeletal 8 OS=Homo sapiens OX=9606 GN=KRT8 PE=1 SV=7	274	295	R.SRAEAESMYQIKYEELQSLAGK.H	0	-	0	17	17	2.51563e-09	2.51563e-09	-	0
sw620/replicate_1/620_F6_01_ms2.msalign	-1	5001007	HCD	3526	3025.2	37	4	2530.26	2530.25	3023	1100000	-296.337	sp|P15954|COX7C_HUMAN	Cytochrome c oxidase subunit 7C, mitochondrial OS=Homo sapiens OX=9606 GN=COX7C PE=1 SV=1	17	38	R.SHYEEGPGKNLPFSVENKWSLL.A	0	-	0	12	11	1.49916e-06	1.49916e-06	-	0
./480_F4_01_ms2.msalign	-1	3001893	HCD	3184	2637	42	4	2530.33	2530.32	1956	86960000	-339.383	sp|P63313|TYB10_HUMAN	Thymosin beta-10 OS=Homo sapiens OX=9606 GN=TMSB10 PE=1 SV=2	20	40	K.KTETQEKNTLPTKETIEQEKR.S	0	-	0	22	18	2.50392e-08	2.50392e-08	-	0
sw620/SW620_6_choose_ms2.msalign	-1	9002755	HCD	6716	5757.7	33	3	2532.17	2532.16	2711	13330000	-1000	sp|P50897|PPT1_HUMAN	Palmitoyl-protein thioesterase 1 OS=Homo sapiens OX=9606 GN=PPT1 PE=1 SV=1	28	50	L.DPPAPLPLVIWHGMGDS(C)[Carbamidomethylation](C)[Carbamidomethylation]NPLS.M	0	-	0	12	11	3.53894e-09	3.53894e-09	-	0
sw620/replicate_3/620_F3_03_ms2.msalign	-1	2002282	HCD	4304	3682.5	38	4	2532.36	2532.36	1716	827400000	58.9577	sp|Q5T1J5|CHCH9_HUMAN	Putative coiled-coil-helix-coiled-coil-helix domain-containing protein CHCHD2P9, mitochondrial OS=Homo sapiens OX=9606 GN=CHCHD2P9 PE=5 SV=1	24	51	R.AAPRPAPVAQPPAAAPPSAVGSSAAAPR.Q	0	-	0	22	18	1.63279e-11	1.63279e-11	-	0
sw480/replicate_2/480_F2_02_ms2.msalign	-1	1000934	HCD	3143	2712.06	42	4	2532.38	2532.37	707	13460000	-341.347	sp|P10412|H14_HUMAN	Histone H1.4 OS=Homo sapiens OX=9606 GN=HIST1H1E PE=1 SV=2	55	79	R.SGVSLAALKKALAAAGYDVEKNNSR.I	0	-	0	24	22	3.26209e-16	3.26209e-16	-	0
sw480/replicate_2/480_F3_02_ms2.msalign	-1	2001289	HCD	2903	2532.28	42	4	2533.28	2533.28	1274	307600000	44.3552	sp|P06733|ENOA_HUMAN	Alpha-enolase OS=Homo sapiens OX=9606 GN=ENO1 PE=1 SV=2	33	56	R.AAVPSGASTGIYEALELRDNDKTR.Y	0	-	0	20	16	1.88673e-12	1.88673e-12	-	0
sw620/20220206_UreaExtracted_SW620_C4_CZE_03_ms2.msalign	-1	1217	HCD	3875	3502.64	33	4	2533.36	2533.34	326	718800	53.3008	sp|Q04837|SSBP_HUMAN	Single-stranded DNA-binding protein, mitochondrial OS=Homo sapiens OX=9606 GN=SSBP1 PE=1 SV=1	127	148	R.RQATTIIADNIIFLSDQTKEKE.	0	-	0	17	14	8.22592e-08	8.22592e-08	-	0
sw480/replicate_3/480_F4_03_ms2.msalign	-1	3001329	HCD	3349	2908.51	42	4	2535.24	2535.24	832	95130000	20.3339	sp|P17096|HMGA1_HUMAN	High mobility group protein HMG-I/HMG-Y OS=Homo sapiens OX=9606 GN=HMGA1 PE=1 SV=3	2	24	M.(S)[Acetyl]ESSSKSSQPLASKQEKDGTEKR.G	0	-	0	22	19	1.68388e-14	1.68388e-14	-	0
./480_F3_01_ms2.msalign	-1	2001145	HCD	2806	2414.54	42	4	2537.1	2537.1	1703	39090000	-293.001	sp|P09234|RU1C_HUMAN	U1 small nuclear ribonucleoprotein C OS=Homo sapiens OX=9606 GN=SNRPC PE=1 SV=1	2	21	M.(P)[14.0181]KFY(C)[Carbamidomethylation]DY(C)[Carbamidomethylation]DTYLTHDSPSVR.K	1	-	0	22	15	2.54768e-09	2.54768e-09	-	0
sw480/replicate_3/480_F1_03_ms2.msalign	-1	804	HCD	3178	2744.53	42	4	2537.3	2537.29	1658	1758000	-339.224	sp|P63220|RS21_HUMAN	40S ribosomal protein S21 OS=Homo sapiens OX=9606 GN=RPS21 PE=1 SV=1	62	83	R.(MGESD)[172.0956]DSILRLAKADGIVSKNF.	1	-	0	17	17	4.9516e-10	4.9516e-10	-	0
sw480/replicate_3/480_F2_03_ms2.msalign	-1	1000812	HCD	2826	2442.22	42	4	2537.38	2537.37	1827	2134000	-346.37	sp|P16401|H15_HUMAN	Histone H1.5 OS=Homo sapiens OX=9606 GN=HIST1H1B PE=1 SV=3	2	26	M.SETAPAETATPAPVEKSPAKKKATK.K	0	-	0	12	10	2.26605e-09	2.26605e-09	-	0
sw620/SW620_5_choose_ms2.msalign	-1	8003004	HCD	6492	5576.53	29	3	2538.27	2538.26	2829	3355000	-1000	sp|Q9Y5J9|TIM8B_HUMAN	Mitochondrial import inner membrane translocase subunit Tim8 B OS=Homo sapiens OX=9606 GN=TIMM8B PE=1 SV=1	2	24	M.(A)[Acetyl]ELGEADEAELQRLVAAEQQKAQ.F	0	-	0	14	13	8.08889e-09	8.08889e-09	-	0
./480_F5_01_ms2.msalign	-1	4001043	HCD	2605	2215.35	42	4	2538.29	2538.28	1636	3495000	-85.3208	sp|Q13409|DC1I2_HUMAN	Cytoplasmic dynein 1 intermediate chain 2 OS=Homo sapiens OX=9606 GN=DYNC1I2 PE=1 SV=3	615	638	F.GRTLAEINANRADAEEEAATRIPA.	0	-	0	18	18	1.60456e-09	1.60456e-09	-	0
sw620/replicate_3/620_F3_03_ms2.msalign	-1	2000571	HCD	2241	2038.35	42	4	2539.23	2539.23	1233	27760000	33.9235	sp|P22090|RS4Y1_HUMAN	40S ribosomal protein S4, Y isoform 1 OS=Homo sapiens OX=9606 GN=RPS4Y1 PE=1 SV=2	199	221	R.ERHPGSFDVVHVKDANGNSFATR.L	0	-	0	28	22	2.07182e-13	2.07182e-13	-	0
sw480/replicate_3/480_F3_03_ms2.msalign	-1	2001143	HCD	2766	2430.35	42	4	2539.29	2539.29	1824	329800000	54.3297	sp|Q96C01|F136A_HUMAN	Protein FAM136A OS=Homo sapiens OX=9606 GN=FAM136A PE=1 SV=1	57	78	R.(C)[Carbamidomethylation]HVPLAQAQALVTSELEKFQDR.L	0	-	0	27	22	2.18819e-09	2.18819e-09	-	0
sw480/replicate_2/480_F3_02_ms2.msalign	-1	2001367	HCD	2996	2606.29	42	4	2539.39	2539.39	1626	687000000	35.1256	sp|Q99497|PARK7_HUMAN	Protein/nucleic acid deglycase DJ-1 OS=Homo sapiens OX=9606 GN=PARK7 PE=1 SV=2	6	28	R.ALVILAKGAEEMETVIPVDVMRR.A	0	-	0	24	20	7.22468e-11	7.22468e-11	-	0
sw620/replicate_3/620_F3_03_ms2.msalign	-1	2000184	HCD	1776	1667.24	42	4	2540.43	2540.43	2923	2060000	-1000	sp|P16949|STMN1_HUMAN	Stathmin OS=Homo sapiens OX=9606 GN=STMN1 PE=1 SV=3	42	62	K.KKDLSLEEIQKKLEAAEERRK.S	0	-	0	14	14	1.76415e-07	1.76415e-07	-	0
sw620/replicate_1/620_F3_01_ms2.msalign	-1	2004054	HCD	6475	5411.63	39	4	2541.23	2541.31	2977	1195000	-1000	sp|Q9Y2V2|CHSP1_HUMAN	Calcium-regulated heat-stable protein 1 OS=Homo sapiens OX=9606 GN=CARHSP1 PE=1 SV=2	1	25	.(MSSE)[-93.9990]PPPPPQPPTHQASVGLLDTPR.S	1	-	0	11	11	1.01526e-06	1.01526e-06	-	0
sw620/replicate_3/620_F6_03_ms2.msalign	-1	5003276	HCD	6448	5413.33	30	4	2543.1	2543.09	2810	4895000	53.7095	sp|Q96I25|SPF45_HUMAN	Splicing factor 45 OS=Homo sapiens OX=9606 GN=RBM17 PE=1 SV=1	2	23	M.(S)[Acetyl]L(YDD)[23.9582]LGVETSDSKTEGWSKNF.K	1	-	0	12	12	8.39067e-08	8.39067e-08	-	0
sw620/replicate_1/620_F3_01_ms2.msalign	-1	2000859	HCD	2550	2267.31	42	4	2543.18	2543.18	1626	109100000	47.2226	sp|P55145|MANF_HUMAN	Mesencephalic astrocyte-derived neurotrophic factor OS=Homo sapiens OX=9606 GN=MANF PE=1 SV=3	142	162	K.KILDDWGET(C)[Carbamidomethylation]KG(C)[Carbamidomethylation]AEKSDYIR.K	0	-	0	25	19	2.38648e-11	2.38648e-11	-	0
sw480/replicate_3/480_F3_03_ms2.msalign	-1	2001203	HCD	2838	2487.65	42	4	2543.3	2543.29	1524	29850000	-342.131	sp|P20700|LMNB1_HUMAN	Lamin-B1 OS=Homo sapiens OX=9606 GN=LMNB1 PE=1 SV=2	52	73	R.SLETENSALQLQVTEREEVRGR.E	0	-	0	21	18	1.37133e-10	1.37133e-10	-	0
sw620/replicate_2/620_F5_02_ms2.msalign	-1	4001459	HCD	3436	2903.04	42	4	2543.37	2543.37	876	34790000	-337.884	sp|Q15008|PSMD6_HUMAN	26S proteasome non-ATPase regulatory subunit 6 OS=Homo sapiens OX=9606 GN=PSMD6 PE=1 SV=1	2	23	M.PLENLEEEGLPKNPDLRIAQLR.F	0	-	0	27	23	2.21336e-15	2.21336e-15	-	0
sw620/replicate_1/620_F2_01_ms2.msalign	-1	1001657	HCD	4463	3791.43	42	4	2546.22	2546.22	2879	6064000	-339.585	sp|Q86V81|THOC4_HUMAN	THO complex subunit 4 OS=Homo sapiens OX=9606 GN=ALYREF PE=1 SV=3	1	17	.((M)[Acetyl])[496.2301]ADKMDMSLDDIIKLNR.S	1	-	0	21	16	5.27649e-07	5.27649e-07	-	0
sw480/replicate_2/480_F4_02_ms2.msalign	-1	3004759	HCD	5745	4609.4	41	4	2546.26	2546.26	1426	55720000	57.0485	sp|P52926|HMGA2_HUMAN	High mobility group protein HMGI-C OS=Homo sapiens OX=9606 GN=HMGA2 PE=1 SV=1	2	27	M.(S)[Acetyl]ARGEGAGQPSTSAQGQPAAPAPQKR.G	0	-	0	19	14	1.15185e-11	1.15185e-11	-	0
sw480/replicate_3/480_F3_03_ms2.msalign	-1	2003728	HCD	5964	5004.26	39	4	2546.28	2546.28	1253	229800000	58.6328	sp|Q9Y2V2|CHSP1_HUMAN	Calcium-regulated heat-stable protein 1 OS=Homo sapiens OX=9606 GN=CARHSP1 PE=1 SV=2	2	25	M.(S)[Acetyl]SEPPPPPQPPTHQASVGLLDTPR.S	0	-	0	15	14	7.0291e-12	7.0291e-12	-	0
sw480/SW480_3_choose_ms2.msalign	-1	6003064	HCD	6132	5214.41	42	3	2546.25	2547.24	2862	860000	-1000	sp|P49356|FNTB_HUMAN	Protein farnesyltransferase subunit beta OS=Homo sapiens OX=9606 GN=FNTB PE=1 SV=1	415	437	Y.FLQKPVPGFEELKDETSAEPATD.	0	-	0	8	8	5.22025e-08	5.22025e-08	-	0
sw480/SW480_11_choose_ms2.msalign	-1	2001768	HCD	4680	3978.51	42	3	2546.25	2547.26	2513	8396000	-1000	sp|Q15785|TOM34_HUMAN	Mitochondrial import receptor subunit TOM34 OS=Homo sapiens OX=9606 GN=TOMM34 PE=1 SV=2	35	57	R.ALRVLQAQGSSDPEEESVLYSNR.A	0	-	0	16	14	3.14661e-09	3.14661e-09	-	0
sw480/replicate_3/480_F3_03_ms2.msalign	-1	2000819	HCD	2377	2120.76	42	4	2547.29	2547.28	1695	107100000	-338.866	sp|P46783|RS10_HUMAN	40S ribosomal protein S10 OS=Homo sapiens OX=9606 GN=RPS10 PE=1 SV=1	129	153	R.RSAVPPGADKKAEAGAGSATEFQFR.G	0	-	0	23	20	6.80101e-10	6.80101e-10	-	0
sw480/replicate_2/480_F5_02_ms2.msalign	-1	4000931	HCD	2587	2191.06	42	4	2547.3	2547.3	1034	8931000	36.6361	sp|P35232|PHB_HUMAN	Prohibitin OS=Homo sapiens OX=9606 GN=PHB PE=1 SV=1	19	42	V.AGGVVNSALYNVDAGHRAVIFDRF.R	0	-	0	23	21	8.03109e-14	8.03109e-14	-	0
sw620/replicate_3/620_F2_03_ms2.msalign	-1	1001212	HCD	3476	2978.13	42	4	2547.31	2547.3	2718	4201000	33.6426	sp|Q96CT7|CC124_HUMAN	Coiled-coil domain-containing protein 124 OS=Homo sapiens OX=9606 GN=CCDC124 PE=1 SV=1	146	168	R.TIEDAIAVLSVAEEAADRHPERR.M	0	-	0	16	14	4.49951e-08	4.49951e-08	-	0
sw620/replicate_2/620_F3_02_ms2.msalign	-1	2000928	HCD	2652	2360.5	42	4	2548.36	2548.36	2668	707400000	60.7237	sp|P23528|COF1_HUMAN	Cofilin-1 OS=Homo sapiens OX=9606 GN=CFL1 PE=1 SV=3	93	114	K.ESKKEDLVFIFWAPESAPLKSK.M	0	-	0	17	14	1.09128e-07	1.09128e-07	-	0
sw480/SW480_8_choose_ms2.msalign	-1	11002148	HCD	5057	4397.19	42	3	2549.25	2549.25	2835	78700000	43.2757	sp|Q09666|AHNK_HUMAN	Neuroblast differentiation-associated protein AHNAK OS=Homo sapiens OX=9606 GN=AHNAK PE=1 SV=2	2665	2689	K.ADIDVSGPKVDIEGPDVNIEGPEGK.L	0	-	0	20	17	4.31998e-08	4.31998e-08	-	0
./480_F3_01_ms2.msalign	-1	2000915	HCD	2530	2194.86	42	4	2549.26	2549.26	2394	45730000	-84.2551	sp|P17096|HMGA1_HUMAN	High mobility group protein HMG-I/HMG-Y OS=Homo sapiens OX=9606 GN=HMGA1 PE=1 SV=3	2	24	M.(S)[Acetyl]ES(SSKS)[14.0183]SQPLASKQEKDGTEKR.G	1	-	0	18	15	1.08843e-06	1.08843e-06	-	0
sw620/replicate_1/620_F3_01_ms2.msalign	-1	2003608	HCD	5904	4950.7	42	4	2549.95	2549.95	2618	48060000	54.5514	sp|P22626|ROA2_HUMAN	Heterogeneous nuclear ribonucleoproteins A2/B1 OS=Homo sapiens OX=9606 GN=HNRNPA2B1 PE=1 SV=2	239	266	R.GFG(DGYNGYGGG)[55.9221]PGGGNFGGSPGYGGGR.G	1	-	0	21	19	7.80332e-08	7.80332e-08	-	0
sw480/replicate_2/480_F4_02_ms2.msalign	-1	3004956	HCD	5981	4798.88	42	4	2551.29	2551.29	1041	10220000	-1000	sp|Q96I24|FUBP3_HUMAN	Far upstream element-binding protein 3 OS=Homo sapiens OX=9606 GN=FUBP3 PE=1 SV=2	2	25	M.(A)[Acetyl]ELVQGQSAPVGMKAEGFVDALHR.V	0	-	0	20	17	9.30568e-14	9.30568e-14	-	0
sw480/replicate_2/480_F1_02_ms2.msalign	-1	1049	HCD	3483	2993.69	42	4	2551.07	2552.06	1071	6402000	-356.884	sp|P06454|PTMA_HUMAN	Prothymosin alpha OS=Homo sapiens OX=9606 GN=PTMA PE=1 SV=2	90	111	K.RAAEDDEDDDVDTKKQKTDEDD.	0	-	0	18	15	1.77768e-13	1.77768e-13	-	0
sw480/replicate_2/480_F6_02_ms2.msalign	-1	5001328	HCD	3973	3413.89	42	4	2552.15	2552.14	2137	4718000	-339.595	sp|Q00839|HNRPU_HUMAN	Heterogeneous nuclear ribonucleoprotein U OS=Homo sapiens OX=9606 GN=HNRNPU PE=1 SV=6	806	825	W.QQGQFWGQKPWSQHYHQGYY.	0	-	0	12	10	7.55957e-09	7.55957e-09	-	0
sw620/replicate_3/620_F2_03_ms2.msalign	-1	1001078	HCD	3305	2841.15	41	4	2552.33	2552.33	2560	3932000	-339.149	sp|Q9BRP8|PYM1_HUMAN	Partner of Y14 and mago OS=Homo sapiens OX=9606 GN=PYM1 PE=1 SV=1	31	51	R.RVKEGYVPQEEVPVYENKYVK.F	0	-	0	21	17	1.46299e-08	1.46299e-08	-	0
sw620/replicate_1/620_F3_01_ms2.msalign	-1	2000776	HCD	2450	2187.72	42	4	2553.22	2553.22	1936	43340000	-339.901	sp|P04792|HSPB1_HUMAN	Heat shock protein beta-1 OS=Homo sapiens OX=9606 GN=HSPB1 PE=1 SV=2	115	136	K.DGVVEITGKHEERQDEHGYISR.C	0	-	0	24	17	4.13638e-10	4.13638e-10	-	0
sw480/replicate_2/480_F1_02_ms2.msalign	-1	1158	HCD	3614	3098.86	42	4	2554.05	2554.05	2342	1927000	-339.331	sp|Q92804|RBP56_HUMAN	TATA-binding protein-associated factor 2N OS=Homo sapiens OX=9606 GN=TAF15 PE=1 SV=1	423	450	R.SGGGYGGDRSSGGGYSGDRSGGGYGGDR.S	0	-	0	12	11	3.77077e-08	3.77077e-08	-	0
sw620/replicate_1/620_F1_01_ms2.msalign	-1	978	HCD	3143	2689.19	42	4	2555.2	2555.19	2302	1547000	-1000	sp|Q8IZ21|PHAR4_HUMAN	Phosphatase and actin regulator 4 OS=Homo sapiens OX=9606 GN=PHACTR4 PE=1 SV=1	441	463	R.AHSLLFENSDSFSEDSSTLGRTR.S	0	-	0	16	15	7.72024e-09	7.72024e-09	-	0
sw620/20220206_UreaExtracted_SW620_C4_CZE_01_ms2.msalign	-1	2024	HCD	5058	4496.93	29	3	2555.2	2555.2	303	5080000	-339.182	sp|P63220|RS21_HUMAN	40S ribosomal protein S21 OS=Homo sapiens OX=9606 GN=RPS21 PE=1 SV=1	1	21	.(M)[Acetyl]QNDAGEFVDLYV(PRK(C)[Carbamidomethylation]SASN)[113.1051].R	1	-	0	16	16	1.6449e-07	1.6449e-07	-	0
sw620/replicate_3/620_F2_03_ms2.msalign	-1	1001536	HCD	3888	3308.66	42	4	2555.29	2555.28	869	470800	-1000	sp|P35637|FUS_HUMAN	RNA-binding protein FUS OS=Homo sapiens OX=9606 GN=FUS PE=1 SV=1	349	371	K.AAIDWFDGKEFSGNPIKVSFATR.R	0	-	0	15	15	1.25085e-15	1.25085e-15	-	0
sw620/SW620_11_choose_ms2.msalign	-1	2002166	HCD	6040	5322.32	42	3	2556.35	2556.34	2556	10200000	53.5788	sp|P25705|ATPA_HUMAN	ATP synthase subunit alpha, mitochondrial OS=Homo sapiens OX=9606 GN=ATP5F1A PE=1 SV=1	59	83	R.ILGADTSVDLEETGRVLSIGDGIAR.V	0	-	0	17	16	1.01493e-09	1.01493e-09	-	0
sw480/replicate_2/480_F2_02_ms2.msalign	-1	1000892	HCD	3090	2669.62	42	4	2556.45	2556.44	1373	68530000	-339.166	sp|P10412|H14_HUMAN	Histone H1.4 OS=Homo sapiens OX=9606 GN=HIST1H1E PE=1 SV=2	2	26	M.(S)[Acetyl]ETAPAAPAAPAPAEKTPVKKKARK.S	0	-	0	19	14	6.65445e-12	6.65445e-12	-	0
sw620/replicate_3/620_F6_03_ms2.msalign	-1	5003278	HCD	6450	5414.91	42	4	2557.08	2557.08	2038	1614000	37.8365	sp|Q96I25|SPF45_HUMAN	Splicing factor 45 OS=Homo sapiens OX=9606 GN=RBM17 PE=1 SV=1	2	23	M.(S)[Acetyl](LYDD)[37.9492]LGVETSDSKTEGWSKNF.K	1	-	0	17	17	2.61866e-10	2.61866e-10	-	0
sw620/replicate_2/620_F5_02_ms2.msalign	-1	4001396	HCD	3360	2842.27	42	4	2557.27	2557.27	3040	5046000	-338.987	sp|Q13155|AIMP2_HUMAN	Aminoacyl tRNA synthase complex-interacting multifunctional protein 2 OS=Homo sapiens OX=9606 GN=AIMP2 PE=1 SV=2	2	24	M.PMYQVKPYHGGGAPLRVELPT((C)[Carbamidomethylation])[-43.0002]M.Y	1	-	0	14	12	1.29889e-06	1.29889e-06	-	0
sw620/replicate_1/620_F3_01_ms2.msalign	-1	2001264	HCD	3036	2654.02	42	4	2557.38	2557.38	1114	27850000000	51.3821	sp|P17096|HMGA1_HUMAN	High mobility group protein HMG-I/HMG-Y OS=Homo sapiens OX=9606 GN=HMGA1 PE=1 SV=3	31	55	R.KQPPVSPGTALVGSQKEPSEVPTPK.R	0	-	0	22	19	6.38487e-14	6.38487e-14	-	0
sw620/replicate_1/620_F1_01_ms2.msalign	-1	1104	HCD	3294	2810.41	42	4	2558.14	2558.14	2827	1246000	-1000	sp|P55081|MFAP1_HUMAN	Microfibrillar-associated protein 1 OS=Homo sapiens OX=9606 GN=MFAP1 PE=1 SV=2	66	87	K.AKEQEAEPEEQEEDSSSDPRLR.R	0	-	0	15	13	3.65108e-07	3.65108e-07	-	0
sw620/replicate_1/620_F3_01_ms2.msalign	-1	2000391	HCD	1988	1819.98	42	4	2558.33	2558.33	834	20510000	45.6394	sp|P23528|COF1_HUMAN	Cofilin-1 OS=Homo sapiens OX=9606 GN=CFL1 PE=1 SV=3	126	146	K.KKLTGIKHELQAN(C)[Carbamidomethylation]YEEVKDR.C	0	-	0	30	25	9.55286e-16	9.55286e-16	-	0
sw480/replicate_2/480_F3_02_ms2.msalign	-1	2000450	HCD	1896	1730.82	42	4	2558.38	2558.38	2209	73550000	-339.567	sp|P20962|PTMS_HUMAN	Parathymosin OS=Homo sapiens OX=9606 GN=PTMS PE=1 SV=2	5	27	K.SVEAAAELSAKDLKEKKEKVEEK.A	0	-	0	21	16	1.42409e-08	1.42409e-08	-	0
sw620/SW620_0_choose_ms2.msalign	-1	1701	HCD	4545	3889.11	42	3	2559.25	2559.24	2929	716900000	32.0378	sp|P10809|CH60_HUMAN	60 kDa heat shock protein, mitochondrial OS=Homo sapiens OX=9606 GN=HSPD1 PE=1 SV=2	97	121	K.LVQDVANNTNEEAGDGTTTATVLAR.S	0	-	0	12	12	1.97985e-08	1.97985e-08	-	0
sw480/replicate_3/480_F3_03_ms2.msalign	-1	2000768	HCD	2316	2072.23	42	4	2559.38	2559.38	1001	127500000	50.3487	sp|P16401|H15_HUMAN	Histone H1.5 OS=Homo sapiens OX=9606 GN=HIST1H1B PE=1 SV=3	58	82	R.NGLSLAALKKALAAGGYDVEKNNSR.I	0	-	0	22	19	2.90457e-13	2.90457e-13	-	0
sw480/replicate_2/480_F4_02_ms2.msalign	-1	3003099	HCD	3753	3016.1	42	4	2559.44	2559.44	1401	52870000	-341.584	sp|O60814|H2B1K_HUMAN	Histone H2B type 1-K OS=Homo sapiens OX=9606 GN=HIST1H2BK PE=1 SV=3	94	117	R.EIQTAVRLLLPGELAKHAVSEGTK.A	0	-	0	19	16	8.8079e-12	8.8079e-12	-	0
sw620/20220206_UreaExtracted_SW620_C4_CZE_01_ms2.msalign	-1	728	HCD	3403	3141.4	40	4	2559.45	2559.44	170	743000	-340.083	sp|P57053|H2BFS_HUMAN	Histone H2B type F-S OS=Homo sapiens OX=9606 GN=H2BFS PE=1 SV=2	94	117	R.EIQTAVRLLLPGELAKHAVSEGTK.A	0	-	0	19	16	6.85131e-11	6.85131e-11	-	0
sw620/replicate_1/620_F3_01_ms2.msalign	-1	2000663	HCD	2314	2079.44	42	4	2560.35	2560.34	913	25650000	-338.973	sp|P22626|ROA2_HUMAN	Heterogeneous nuclear ribonucleoproteins A2/B1 OS=Homo sapiens OX=9606 GN=HNRNPA2B1 PE=1 SV=2	152	173	K.KRGFGFVTFDDHDPVDKIVLQK.Y	0	-	0	26	19	3.79575e-15	3.79575e-15	-	0
sw480/replicate_3/480_F3_03_ms2.msalign	-1	2002152	HCD	3981	3400.63	34	4	2561.37	2561.37	2124	44430000	51.1718	sp|Q9BW04|SARG_HUMAN	Specifically androgen-regulated gene protein OS=Homo sapiens OX=9606 GN=SARG PE=1 SV=2	381	408	R.AQHLSPAPGLAQPAAPAQASAAIPAAGK.A	0	-	0	13	12	3.57835e-08	3.57835e-08	-	0
sw620/replicate_3/620_F6_03_ms2.msalign	-1	5000950	HCD	3276	2829.84	39	4	2562.25	2562.24	3107	395700	36.0766	sp|P15954|COX7C_HUMAN	Cytochrome c oxidase subunit 7C, mitochondrial OS=Homo sapiens OX=9606 GN=COX7C PE=1 SV=1	17	38	R.SHYEEGPGKNLPFSVE(NKW)[31.9920]SLL.A	1	-	0	16	15	6.65357e-07	6.65357e-07	-	0
sw620/replicate_2/620_F6_02_ms2.msalign	-1	5001087	HCD	3545	3082.75	42	4	2565.18	2565.17	1496	7978000	56.5279	sp|Q7KZF4|SND1_HUMAN	Staphylococcal nuclease domain-containing protein 1 OS=Homo sapiens OX=9606 GN=SND1 PE=1 SV=1	890	910	R.LNLWRYGDFRADDADEFGYSR.	0	-	0	20	19	5.94368e-12	5.94368e-12	-	0
sw480/replicate_3/SW480_05_03_ms2.msalign	-1	4001160	HCD	2617	2223.45	42	3	2566.23	2566.22	399	9249000	48.2617	sp|P37802|TAGL2_HUMAN	Transgelin-2 OS=Homo sapiens OX=9606 GN=TAGLN2 PE=1 SV=3	172	196	K.NVIGLQMGTNRGASQAGMTGYGMPR.Q	0	-	0	24	22	1.1087e-13	1.1087e-13	-	0
./480_F5_01_ms2.msalign	-1	4001019	HCD	2576	2192.08	42	4	2569.33	2569.41	2254	5892000	29.9576	sp|P11310|ACADM_HUMAN	Medium-chain specific acyl-CoA dehydrogenase, mitochondrial OS=Homo sapiens OX=9606 GN=ACADM PE=1 SV=1	401	421	Y.(E)[72.0669]GTSQIQRLIVAREHIDKYKN.	1	-	0	14	12	3.0998e-07	3.0998e-07	-	0
sw620/replicate_2/620_F2_02_ms2.msalign	-1	1001008	HCD	3405	2934.56	42	4	2569.47	2569.46	1271	40970000	-338.915	sp|P16403|H12_HUMAN	Histone H1.2 OS=Homo sapiens OX=9606 GN=HIST1H1C PE=1 SV=2	2	27	M.(S)[Acetyl]ETAPAAPAAAPPAEKAPVKKKAAKK.A	0	-	0	19	15	4.63989e-13	4.63989e-13	-	0
sw620/replicate_1/620_F3_01_ms2.msalign	-1	2001515	HCD	3337	2893.5	42	4	2570.27	2570.27	1696	229800000	54.5146	sp|P30086|PEBP1_HUMAN	Phosphatidylethanolamine-binding protein 1 OS=Homo sapiens OX=9606 GN=PEBP1 PE=1 SV=3	94	119	K.GNDISSGTVLSDYVGSGPPKGTGLHR.Y	0	-	0	20	17	4.44926e-11	4.44926e-11	-	0
sw480/replicate_2/480_F3_02_ms2.msalign	-1	2003823	HCD	6031	5046.24	29	4	2570.33	2570.28	2291	287300000	57.8731	sp|P37108|SRP14_HUMAN	Signal recognition particle 14 kDa protein OS=Homo sapiens OX=9606 GN=SRP14 PE=1 SV=2	106	136	K.TKAAAAAAAAAPAA(AA)[-26.0617]TAPTTAATTAATAAQ.	1	-	0	14	11	2.72243e-08	2.72243e-08	-	0
sw620/replicate_1/620_F3_01_ms2.msalign	-1	2000696	HCD	2354	2111.29	42	4	2572.2	2572.19	1233	67810000	39.2714	sp|P06748|NPM_HUMAN	Nucleophosmin OS=Homo sapiens OX=9606 GN=NPM1 PE=1 SV=2	25	45	K.ADKDYHFKVDNDENEHQLSLR.T	0	-	0	29	23	3.46608e-13	3.46608e-13	-	0
sw620/replicate_3/620_F2_03_ms2.msalign	-1	1001175	HCD	3429	2940.49	42	4	2572.47	2572.47	1698	19370000	35.0545	sp|Q9H6F5|CCD86_HUMAN	Coiled-coil domain-containing protein 86 OS=Homo sapiens OX=9606 GN=CCDC86 PE=1 SV=1	338	360	R.SIEKRDTLALLQKQPPQQPAAKI.	0	-	0	24	18	1.45807e-11	1.45807e-11	-	0
sw620/replicate_2/620_F5_02_ms2.msalign	-1	4001485	HCD	3467	2927.81	42	4	2575.16	2575.15	2739	6385000	38.0999	sp|P04406|G3P_HUMAN	Glyceraldehyde-3-phosphate dehydrogenase OS=Homo sapiens OX=9606 GN=GAPDH PE=1 SV=3	314	335	W.YDNEFGYSNRVVDLMAHMASKE.	0	-	0	14	12	1.70507e-07	1.70507e-07	-	0
../study_2_1.3.4/sw480/replicate_2/CRC_SW480_SEC2_RPLC15_2_ms2.msalign	-1	19001661	HCD	4389	3698.79	42	3	2577.36	2576.35	1837	221100	-1000	sp|P62854|RS26_HUMAN	40S ribosomal protein S26 OS=Homo sapiens OX=9606 GN=RPS26 PE=1 SV=3	43	66	R.NIVEAAAVRDISEASVFDAYVLPK.L	0	-	0	15	14	3.0898e-11	3.0898e-11	-	0
sw620/replicate_2/620_F3_02_ms2.msalign	-1	2000615	HCD	2276	2061.3	42	4	2576.41	2576.4	2499	4359000	-343.666	sp|O14979|HNRDL_HUMAN	Heterogeneous nuclear ribonucleoprotein D-like OS=Homo sapiens OX=9606 GN=HNRNPDL PE=1 SV=3	190	212	R.GFGFVLFKDAASVDKVLELKEHK.L	0	-	0	14	15	3.10925e-08	3.10925e-08	-	0
sw620/replicate_3/620_F4_03_ms2.msalign	-1	3002826	HCD	3470	2813.54	42	4	2576.5	2576.49	3199	44500000	54.433	sp|P10412|H14_HUMAN	Histone H1.4 OS=Homo sapiens OX=9606 GN=HIST1H1E PE=1 SV=2	80	105	R.IKLGLKSLVSKGTLVQTKGTGASGSF.K	0	-	0	10	10	1.31583e-06	1.31583e-06	-	0
sw620/20220206_UreaExtracted_SW620_C4_CZE_03_ms2.msalign	-1	724	HCD	3283	3022.86	41	4	2577.2	2577.18	216	522000	51.4755	sp|P31150|GDIA_HUMAN	Rab GDP dissociation inhibitor alpha OS=Homo sapiens OX=9606 GN=GDI1 PE=1 SV=2	403	423	C.SYDATTHFETT(C)[Carbamidomethylation]NDIKDIYKR.M	0	-	0	18	14	2.1168e-10	2.1168e-10	-	0
sw620/replicate_3/620_F5_03_ms2.msalign	-1	4001530	HCD	3479	2934.89	42	4	2577.29	2577.28	855	7152000	-339.231	sp|P06493|CDK1_HUMAN	Cyclin-dependent kinase 1 OS=Homo sapiens OX=9606 GN=CDK1 PE=1 SV=3	1	22	.(M)[Acetyl]EDYTKIEKIGEGTYGVVYKGR.H	0	-	0	26	21	1.01708e-15	1.01708e-15	-	0
sw620/replicate_2/620_F1_02_ms2.msalign	-1	1165	HCD	3301	2818.2	42	4	2577.31	2577.3	1786	3259000	-339.491	sp|Q14980|NUMA1_HUMAN	Nuclear mitotic apparatus protein 1 OS=Homo sapiens OX=9606 GN=NUMA1 PE=1 SV=2	1782	1805	R.SQAPLESSLDSLGDVFLDSGRKTR.S	0	-	0	22	21	1.01613e-10	1.01613e-10	-	0
sw620/replicate_2/620_F6_02_ms2.msalign	-1	5001160	HCD	3633	3153.83	31	4	2577.37	2578.35	810	117000	-1179.79	sp|P60709|ACTB_HUMAN	Actin, cytoplasmic 1 OS=Homo sapiens OX=9606 GN=ACTB PE=1 SV=1	155	178	D.SGDGVTHTVPIYEGYALPHAILRL.D	0	-	0	15	13	6.29297e-16	6.29297e-16	-	0
sw620/SW620_9_choose_ms2.msalign	-1	12002890	HCD	6856	5820.97	20	2	2579.3	2579.29	3409	72610000	57.2787	sp|P63241|IF5A1_HUMAN	Eukaryotic translation initiation factor 5A-1 OS=Homo sapiens OX=9606 GN=EIF5A PE=1 SV=2	87	109	R.NDFQLIGIQDGYLSLLQDSGEVR.E	0	-	0	13	13	8.26951e-07	8.26951e-07	-	0
sw480/replicate_3/480_F1_03_ms2.msalign	-1	962	HCD	3368	2896.76	42	4	2579.39	2579.38	994	6025000	-339.552	sp|P16401|H15_HUMAN	Histone H1.5 OS=Homo sapiens OX=9606 GN=HIST1H1B PE=1 SV=3	2	26	M.(S)[Acetyl]ETAPAETATPAPVEKSPAKKKATK.K	0	-	0	15	13	2.38488e-13	2.38488e-13	-	0
sw620/replicate_3/620_F3_03_ms2.msalign	-1	2001336	HCD	3159	2768.83	43	4	2580.25	2580.25	2594	142600000	55.4853	sp|P18669|PGAM1_HUMAN	Phosphoglycerate mutase 1 OS=Homo sapiens OX=9606 GN=PGAM1 PE=1 SV=2	141	162	R.RYADLTEDQLPS(C)[Carbamidomethylation]ESLKDTIAR.A	0	-	0	22	18	1.86051e-08	1.86051e-08	-	0
../study_2_1.3.4/sw620/replicate_3/CRC_SW620_SEC1_RPLC8_3_ms2.msalign	-1	12000295	HCD	2529	2181.3	42	4	2579.44	2580.45	507	3160000	-1000	sp|P81605|DCD_HUMAN	Dermcidin OS=Homo sapiens OX=9606 GN=DCD PE=1 SV=2	66	91	L.LEKGLDGAKKAVGGLGKLGKDAVEDL.E	0	-	0	18	16	3.6815e-13	3.6815e-13	-	0
sw480/replicate_2/480_F4_02_ms2.msalign	-1	3004038	HCD	4880	3916.72	43	4	2581.01	2581.01	1526	5954000	-1000	sp|P43487|RANG_HUMAN	Ran-specific GTPase-activating protein OS=Homo sapiens OX=9606 GN=RANBP1 PE=1 SV=1	2	24	M.(A)[Acetyl]AAKDTHEDHDTSTENTDESNHD.P	0	-	0	18	15	2.89237e-11	2.89237e-11	-	0
sw620/SW620_8_choose_ms2.msalign	-1	11002880	HCD	7066	6085.51	43	3	2581.21	2581.21	3416	51670000	-1000	sp|O43823|AKAP8_HUMAN	A-kinase anchor protein 8 OS=Homo sapiens OX=9606 GN=AKAP8 PE=1 SV=1	669	692	A.PAPAAADAEVEQTDA(E)[170.1110]SKDAVPTE.	1	-	0	12	12	8.48476e-07	8.48476e-07	-	0
sw480/replicate_2/480_F6_02_ms2.msalign	-1	5001596	HCD	4295	3673.04	39	4	2581.28	2581.26	1706	903400	-338.59	sp|P69905|HBA_HUMAN	Hemoglobin subunit alpha OS=Homo sapiens OX=9606 GN=HBA1 PE=1 SV=2	18	41	K.VGAHAGEYGAEALERMFLSFPTTK.T	0	-	0	23	20	1.57602e-10	1.57602e-10	-	0
sw620/replicate_1/620_F5_01_ms2.msalign	-1	4001377	HCD	3465	2938.58	43	4	2581.33	2581.32	1187	12200000	-295.854	sp|P62873|GBB1_HUMAN	Guanine nucleotide-binding protein G(I)/G(S)/G(T) subunit beta-1 OS=Homo sapiens OX=9606 GN=GNB1 PE=1 SV=3	2	22	M.(S)[Acetyl]ELDQLRQEAEQLKNQIRDAR.K	0	-	0	23	19	1.68849e-13	1.68849e-13	-	0
sw620/replicate_1/620_F4_01_ms2.msalign	-1	3002900	HCD	3889	3173.71	43	4	2581.35	2581.34	383	29970000	-342.475	sp|Q9Y5J7|TIM9_HUMAN	Mitochondrial import inner membrane translocase subunit Tim9 OS=Homo sapiens OX=9606 GN=TIMM9 PE=1 SV=1	67	89	R.FQEYHIQQNEALAAKAGLLGQPR.	0	-	0	25	24	2.19253e-20	2.19253e-20	-	0
sw620/replicate_3/620_F1_03_ms2.msalign	-1	868	HCD	2889	2478.64	43	4	2582.34	2582.33	2017	4769000	-351.013	sp|Q05682|CALD1_HUMAN	Caldesmon OS=Homo sapiens OX=9606 GN=CALD1 PE=1 SV=3	517	540	R.ASVDTKEAEGAPQVEAGKRLEELR.R	0	-	0	22	17	2.24301e-10	2.24301e-10	-	0
sw620/replicate_2/620_F4_02_ms2.msalign	-1	3002073	HCD	2618	2141.59	42	4	2582.58	2582.57	2831	26270000	-340.083	sp|P62266|RS23_HUMAN	40S ribosomal protein S23 OS=Homo sapiens OX=9606 GN=RPS23 PE=1 SV=3	121	143	F.KVVKVANVSLLALYKGKKERPRS.	0	-	0	12	10	2.99844e-07	2.99844e-07	-	0
sw480/replicate_3/480_F3_03_ms2.msalign	-1	2000949	HCD	2533	2244.94	43	4	2583.03	2583.02	470	41690000	47.5492	sp|P62633|CNBP_HUMAN	Cellular nucleic acid-binding protein OS=Homo sapiens OX=9606 GN=CNBP PE=1 SV=1	110	130	R.D(C)[Carbamidomethylation]DHADEQK(C)[Carbamidomethylation]YS(C)[Carbamidomethylation]GEFGHIQK.D	0	-	0	28	25	3.61119e-18	3.61119e-18	-	0
sw480/replicate_2/480_F4_02_ms2.msalign	-1	3003671	HCD	4439	3563.77	43	4	2583.28	2583.27	2477	15100000	-339.437	sp|P05783|K1C18_HUMAN	Keratin, type I cytoskeletal 18 OS=Homo sapiens OX=9606 GN=KRT18 PE=1 SV=2	390	412	D.FNLGDALDSSNSMQTIQKTTTRR.I	0	-	0	20	15	1.19573e-07	1.19573e-07	-	0
sw480/replicate_2/480_F3_02_ms2.msalign	-1	2003826	HCD	6035	5049.51	43	4	2584.22	2584.21	2742	214000000	41.6118	sp|Q13263|TIF1B_HUMAN	Transcription intermediary factor 1-beta OS=Homo sapiens OX=9606 GN=TRIM28 PE=1 SV=5	2	32	M.(A)[Acetyl]ASAAAASAAAASAASGSPGPGEGSAGGEKR.S	0	-	0	10	10	9.47841e-07	9.47842e-07	-	0
sw620/replicate_2/620_F4_02_ms2.msalign	-1	3003297	HCD	4087	3311.62	43	4	2584.4	2584.39	1204	48830000	-339.797	sp|P32969|RL9_HUMAN	60S ribosomal protein L9 OS=Homo sapiens OX=9606 GN=RPL9 PE=1 SV=1	1	23	.MKTILSNQTVDIPENVDITLKGR.T	0	-	0	22	17	1.78755e-13	1.78755e-13	-	0
./480_F3_01_ms2.msalign	-1	2001565	HCD	3310	2815.87	43	4	2586.15	2585.16	812	101300000	53.5989	sp|P05204|HMGN2_HUMAN	Non-histone chromosomal protein HMG-17 OS=Homo sapiens OX=9606 GN=HMGN2 PE=1 SV=3	65	90	K.EGNNPAENGDAKTDQAQKAEGAGDAK.	0	-	0	15	13	2.53071e-14	2.53071e-14	-	0
sw620/replicate_1/620_F3_01_ms2.msalign	-1	2001386	HCD	3182	2770.17	43	4	2586.28	2586.28	2765	21240000	34.6765	sp|P62829|RL23_HUMAN	60S ribosomal protein L23 OS=Homo sapiens OX=9606 GN=RPL23 PE=1 SV=1	91	113	R.KDGVFLYFEDNAGVIVNNKGEMK.G	0	-	0	18	15	2.33144e-07	2.33144e-07	-	0
sw480/replicate_2/480_F4_02_ms2.msalign	-1	3002967	HCD	3594	2889.56	43	4	2588.38	2588.38	1053	34370000	-339.226	sp|P10599|THIO_HUMAN	Thioredoxin OS=Homo sapiens OX=9606 GN=TXN PE=1 SV=3	82	105	K.KGQKVGEFSGANKEKLEATINELV.	0	-	0	21	17	1.12397e-13	1.12397e-13	-	0
sw620/20220206_UreaExtracted_SW620_C4_CZE_03_ms2.msalign	-1	1218	HCD	3876	3503.43	41	4	2589.33	2589.31	132	558200	52.3839	sp|O43809|CPSF5_HUMAN	Cleavage and polyadenylation specificity factor subunit 5 OS=Homo sapiens OX=9606 GN=NUDT21 PE=1 SV=1	100	123	L.GTTFFKLPGGELNPGEDEVEGLKR.L	0	-	0	18	16	5.3652e-13	5.3652e-13	-	0
./480_F3_01_ms2.msalign	-1	2002269	HCD	4159	3494.75	34	3	2589.42	2590.42	2004	259000	-1000	sp|P51003|PAPOA_HUMAN	Poly(A) polymerase alpha OS=Homo sapiens OX=9606 GN=PAPOLA PE=1 SV=4	716	740	K.TSSTDLSDIPALPANPIPVIKNSIK.L	0	-	0	11	10	3.8801e-08	3.8801e-08	-	0
sw620/20220206_UreaExtracted_SW620_C4_CZE_01_ms2.msalign	-1	388	HCD	2992	2808.04	43	4	2591.31	2591.29	51	1019000	53.5888	sp|Q07021|C1QBP_HUMAN	Complement component 1 Q subcomponent-binding protein, mitochondrial OS=Homo sapiens OX=9606 GN=C1QBP PE=1 SV=1	74	95	S.LHTDGDKAFVDFLSDEIKEERK.I	0	-	0	21	19	1.32436e-16	1.32436e-16	-	0
sw620/replicate_2/620_F5_02_ms2.msalign	-1	4001443	HCD	3417	2887.82	43	4	2591.32	2591.31	1910	42030000	38.3585	sp|P37802|TAGL2_HUMAN	Transgelin-2 OS=Homo sapiens OX=9606 GN=TAGLN2 PE=1 SV=3	2	23	M.(A)[Acetyl]NRGPAYGLSREVQQKIEKQYD.A	0	-	0	13	12	2.63679e-10	2.63679e-10	-	0
./SW620_04_03_ms2.msalign	-1	3001016	HCD	2404	2039.14	43	3	2594.37	2594.35	481	132400000	53.9588	sp|P04406|G3P_HUMAN	Glyceraldehyde-3-phosphate dehydrogenase OS=Homo sapiens OX=9606 GN=GAPDH PE=1 SV=3	163	186	K.VIHDNFGIVEGLMTTVHAITATQK.T	0	-	0	18	16	2.53697e-11	2.53697e-11	-	0
sw480/replicate_3/480_F1_03_ms2.msalign	-1	1765	HCD	4334	3673.08	43	3	2596.1	2595.09	565	1373000	-419.453	sp|P22626|ROA2_HUMAN	Heterogeneous nuclear ribonucleoproteins A2/B1 OS=Homo sapiens OX=9606 GN=HNRNPA2B1 PE=1 SV=2	326	353	R.NMGGPYGGGNYGPGGSGGSGGYGGRSRY.	0	-	0	21	21	5.1825e-17	5.1825e-17	-	0
./480_F3_01_ms2.msalign	-1	2000944	HCD	2565	2222.72	43	4	2595.45	2595.45	759	28730000	-339.892	sp|P49773|HINT1_HUMAN	Histidine triad nucleotide-binding protein 1 OS=Homo sapiens OX=9606 GN=HINT1 PE=1 SV=2	2	25	M.(A)[Acetyl]DEIAKAQVARPGGDTIFGKIIRK.E	0	-	0	23	20	8.81744e-15	8.81744e-15	-	0
./480_F5_01_ms2.msalign	-1	4000529	HCD	1980	1715.8	43	4	2596.33	2596.32	846	3621000	11.9352	sp|P31153|METK2_HUMAN	S-adenosylmethionine synthase isoform type-2 OS=Homo sapiens OX=9606 GN=MAT2A PE=1 SV=1	374	395	R.TAAYGHFGRDSFPWEVPKKLKY.	0	-	0	19	15	5.19908e-14	5.19908e-14	-	0
sw620/20220206_UreaExtracted_SW620_C4_CZE_03_ms2.msalign	-1	342	HCD	2801	2628.22	43	4	2595.5	2596.48	20	3203000	-874.353	sp|P05787|K2C8_HUMAN	Keratin, type II cytoskeletal 8 OS=Homo sapiens OX=9606 GN=KRT8 PE=1 SV=7	460	483	R.AVVVKKIETRDGKLVSESSDVLPK.	0	-	0	21	19	1.37571e-21	1.37571e-21	-	0
sw620/replicate_2/620_F6_02_ms2.msalign	-1	5001097	HCD	3557	3092.4	40	4	2597.17	2597.16	2586	615600	-339.335	sp|Q7KZF4|SND1_HUMAN	Staphylococcal nuclease domain-containing protein 1 OS=Homo sapiens OX=9606 GN=SND1 PE=1 SV=1	890	910	R.LNL(WRYGD)[31.9942]FRADDADEFGYSR.	1	-	0	17	15	6.16571e-08	6.16571e-08	-	0
sw480/replicate_2/480_F3_02_ms2.msalign	-1	2003680	HCD	5848	4898.27	43	4	2597.19	2597.19	2458	86070000	54.374	sp|P10809|CH60_HUMAN	60 kDa heat shock protein, mitochondrial OS=Homo sapiens OX=9606 GN=HSPD1 PE=1 SV=2	97	121	K.LVQ(DVANNTN)[37.9501]EEAGDGTTTATVLAR.S	1	-	0	17	17	1.04536e-07	1.04537e-07	-	0
sw620/20220206_UreaExtracted_SW620_C4_CZE_03_ms2.msalign	-1	2094	HCD	5009	4429.98	43	3	2598.21	2598.2	252	4370000	56.07	sp|P63220|RS21_HUMAN	40S ribosomal protein S21 OS=Homo sapiens OX=9606 GN=RPS21 PE=1 SV=1	1	22	.(M)[Acetyl]QNDAGEFVDLYVPRK(C)[Carbamidomethylation]SASNR.I	0	-	0	17	16	2.0528e-09	2.0528e-09	-	0
sw620/replicate_1/620_F6_01_ms2.msalign	-1	5000992	HCD	3508	3010.7	43	4	2598.28	2598.27	2547	3008000	-339.257	sp|Q9Y3I0|RTCB_HUMAN	tRNA-splicing ligase RtcB homolog OS=Homo sapiens OX=9606 GN=RTCB PE=1 SV=1	2	20	M.(S)[Acetyl]RSYNDELQFLEKINKN((C)[Carbamidomethylation]W)[113.0970].R	1	-	0	27	19	5.11308e-08	5.11308e-08	-	0
sw480/SW480_8_choose_ms2.msalign	-1	11002348	HCD	5501	4763.79	43	2	2598.69	2598.77	2990	527000	-1000	sp|P06454|PTMA_HUMAN	Prothymosin alpha OS=Homo sapiens OX=9606 GN=PTMA PE=1 SV=2	67	90	E.(EE)[-12.2136]EGDGEEEDGDEDEEAESATGKR.A	1	-	0	13	11	1.37286e-07	1.37286e-07	-	0
sw480/SW480_10_choose_ms2.msalign	-1	1003306	HCD	5330	4353.42	43	3	2600.16	2600.23	2198	798200	-1000	sp|P39748|FEN1_HUMAN	Flap endonuclease 1 OS=Homo sapiens OX=9606 GN=FEN1 PE=1 SV=1	48	70	R.(Q)[2.0866]GGDVLQNEEGETTSHLMGMFYR.T	1	-	0	18	16	1.77277e-10	1.77277e-10	-	0
sw480/SW480_11_choose_ms2.msalign	-1	2002709	HCD	6966	5870.32	26	3	2600.31	2600.29	3045	215200	-1000	sp|Q13428|TCOF_HUMAN	Treacle protein OS=Homo sapiens OX=9606 GN=TCOF1 PE=1 SV=3	1094	1120	R.TQPSSGVDSAVGTLPATSPQSTSVQAK.G	0	-	0	11	9	2.08323e-07	2.08323e-07	-	0
sw480/replicate_3/480_F3_03_ms2.msalign	-1	2003723	HCD	5958	4999.42	43	4	2602.2	2602.2	2285	8160000	-1000	sp|Q9Y2V2|CHSP1_HUMAN	Calcium-regulated heat-stable protein 1 OS=Homo sapiens OX=9606 GN=CARHSP1 PE=1 SV=2	2	25	M.(S)[Acetyl]SE(P)[55.9227]PPPPQPPTHQASVGLLDTPR.S	1	-	0	15	15	1.5537e-07	1.5537e-07	-	0
sw620/replicate_1/620_F5_01_ms2.msalign	-1	4001373	HCD	3460	2934.59	43	4	2603.27	2603.26	2281	4710000	-339.965	sp|P49903|SPS1_HUMAN	Selenide, water dikinase 1 OS=Homo sapiens OX=9606 GN=SEPHS1 PE=1 SV=2	2	22	M.(S)[Acetyl]TRESFNPESYELDKSFRLTR.F	0	-	0	18	14	6.93061e-09	6.93061e-09	-	0
sw480/replicate_2/480_F5_02_ms2.msalign	-1	4000660	HCD	2262	1931.5	43	4	2603.3	2603.3	596	25830000	-341.026	sp|P25685|DNJB1_HUMAN	DnaJ homolog subfamily B member 1 OS=Homo sapiens OX=9606 GN=DNAJB1 PE=1 SV=4	2	24	M.GKDYYQTLGLARGASDEEIKRAY.R	0	-	0	24	21	2.79977e-17	2.79977e-17	-	0
sw620/replicate_2/620_F4_02_ms2.msalign	-1	3003265	HCD	4049	3281.31	43	4	2603.46	2603.45	1833	7980000	-1000	sp|P62269|RS18_HUMAN	40S ribosomal protein S18 OS=Homo sapiens OX=9606 GN=RPS18 PE=1 SV=3	2	23	M.(S)[Acetyl]LVIPEKFQHILRVLNTNIDGR.R	0	-	0	19	18	1.52668e-10	1.52668e-10	-	0
sw480/replicate_2/480_F4_02_ms2.msalign	-1	3003515	HCD	4252	3414.17	43	4	2604.29	2604.29	2166	34850000	-305.903	sp|P62072|TIM10_HUMAN	Mitochondrial import inner membrane translocase subunit Tim10 OS=Homo sapiens OX=9606 GN=TIMM10 PE=1 SV=1	68	90	K.KLTELSMQDEELMKRVQQSSGPA.	0	-	0	18	16	9.82097e-09	9.82097e-09	-	0
sw620/replicate_3/620_F6_03_ms2.msalign	-1	5001211	HCD	3589	3082.5	43	4	2604.33	2604.31	1559	1347000	53.6228	sp|P61604|CH10_HUMAN	10 kDa heat shock protein, mitochondrial OS=Homo sapiens OX=9606 GN=HSPE1 PE=1 SV=2	81	102	K.VVLDDKDYFLFRDGDILGKYVD.	0	-	0	15	14	3.83111e-12	3.83111e-12	-	0
sw480/20220206_UreaExtracted_SW480_C4_CZE_03_ms2.msalign	-1	729	HCD	3358	3082.71	43	4	2604.39	2604.38	66	1607000	-339.567	sp|P62280|RS11_HUMAN	40S ribosomal protein S11 OS=Homo sapiens OX=9606 GN=RPS11 PE=1 SV=3	2	22	M.(A)[Acetyl]DIQTERAYQKQPTIFQNKKR.V	0	-	0	19	17	1.1878e-11	1.1878e-11	-	0
sw620/replicate_2/620_F3_02_ms2.msalign	-1	2001315	HCD	3116	2729.68	43	4	2606.32	2606.32	3066	25760000	-21.6394	sp|P19338|NUCL_HUMAN	Nucleolin OS=Homo sapiens OX=9606 GN=NCL PE=1 SV=3	399	420	K.NLPYKVTQDELKEVFEDAAEIR.L	0	-	0	15	14	1.56884e-06	1.56884e-06	-	0
sw480/replicate_3/480_F3_03_ms2.msalign	-1	2000142	HCD	1564	1473.2	43	4	2606.44	2606.44	1060	38230000	52.0662	sp|P05204|HMGN2_HUMAN	Non-histone chromosomal protein HMG-17 OS=Homo sapiens OX=9606 GN=HMGN2 PE=1 SV=3	2	24	M.PKRKAEGDAKGDKAKVKDEPQRR.S	0	-	0	26	19	7.08788e-13	7.08788e-13	-	0
sw480/replicate_2/480_F5_02_ms2.msalign	-1	4000406	HCD	1949	1681.49	43	4	2606.41	2607.4	1875	1305000	-537.749	sp|Q9H910|JUPI2_HUMAN	Jupiter microtubule associated homolog 2 OS=Homo sapiens OX=9606 GN=JPT2 PE=1 SV=1	167	190	R.LGPRPRSHNKVLNPPGGKSSISFY.	0	-	0	12	10	7.65723e-10	7.65723e-10	-	0
sw480/replicate_3/480_F3_03_ms2.msalign	-1	2000799	HCD	2353	2101.66	43	4	2608.18	2608.17	918	23170000	-339.204	sp|P09234|RU1C_HUMAN	U1 small nuclear ribonucleoprotein C OS=Homo sapiens OX=9606 GN=SNRPC PE=1 SV=1	2	22	M.PKFY((C)[Carbamidomethylation])[-43.0070]DY(C)[Carbamidomethylation]DTYLTHDSPSVRK.T	1	-	0	22	19	7.10883e-14	7.10883e-14	-	0
sw480/replicate_2/480_F3_02_ms2.msalign	-1	2003860	HCD	6078	5084.13	43	4	2608.28	2608.28	2337	16180000	-1000	sp|P37108|SRP14_HUMAN	Signal recognition particle 14 kDa protein OS=Homo sapiens OX=9606 GN=SRP14 PE=1 SV=2	106	136	K.TKAAAAAAAAAPAAAA(TAPTTAATTAATAAQ)[11.9329].	1	-	0	16	12	3.68149e-08	3.68149e-08	-	0
sw620/replicate_1/620_F5_01_ms2.msalign	-1	4000871	HCD	2858	2453.4	43	4	2608.41	2608.4	2617	7857000	-338.857	sp|P62277|RS13_HUMAN	40S ribosomal protein S13 OS=Homo sapiens OX=9606 GN=RPS13 PE=1 SV=2	129	151	Y.YKTKRVLPPNWKYESSTASALVA.	0	-	0	13	11	7.74977e-08	7.74977e-08	-	0
sw620/replicate_1/620_F3_01_ms2.msalign	-1	2000914	HCD	2616	2319.82	43	4	2609.31	2609.31	1574	43960000	-339.231	sp|Q9NRP2|COXM2_HUMAN	COX assembly mitochondrial protein 2 homolog OS=Homo sapiens OX=9606 GN=CMC2 PE=1 SV=1	1	22	.MHPDLSPHLHTEE(C)[Carbamidomethylation]NVLINLLK.E	0	-	0	17	13	1.38243e-11	1.38243e-11	-	0
./480_F6_01_ms2.msalign	-1	5001543	HCD	4312	3685.83	43	4	2610.44	2610.43	1358	2736000	35.7024	sp|P48047|ATPO_HUMAN	ATP synthase subunit O, mitochondrial OS=Homo sapiens OX=9606 GN=ATP5PO PE=1 SV=1	24	46	P.FAKLVRPPVQVYGIEGRYATALY.S	0	-	0	17	14	9.61883e-11	9.61883e-11	-	0
sw480/replicate_3/480_F4_03_ms2.msalign	-1	3000956	HCD	2901	2551.96	43	4	2610.5	2610.5	1908	25110000	-350.712	sp|P05787|K2C8_HUMAN	Keratin, type II cytoskeletal 8 OS=Homo sapiens OX=9606 GN=KRT8 PE=1 SV=7	460	483	R.AVVVK(KIE)[14.0160]TRDGKLVSESSDVLPK.	1	-	0	20	17	6.22577e-09	6.22577e-09	-	0
sw620/replicate_1/620_F3_01_ms2.msalign	-1	2000631	HCD	2276	2049.22	43	4	2611.16	2611.16	2351	72550000	-9.29883	sp|P02768|ALBU_HUMAN	Serum albumin OS=Homo sapiens OX=9606 GN=ALB PE=1 SV=2	265	286	K.VH(T)[27.0504]E(C)[Carbamidomethylation](C)[Carbamidomethylation]HGDLLE(C)[Carbamidomethylation]ADDRADLAK.Y	1	-	0	22	19	1.11191e-08	1.11191e-08	-	0
sw620/replicate_3/620_F5_03_ms2.msalign	-1	4001084	HCD	2944	2507.05	43	4	2611.2	2611.2	2884	5160000	-338.47	sp|P09651|ROA1_HUMAN	Heterogeneous nuclear ribonucleoprotein A1 OS=Homo sapiens OX=9606 GN=HNRNPA1 PE=1 SV=5	108	128	I.FVGGIKEDTEEHHLRDYFEQY.G	0	-	0	11	11	1.32151e-07	1.32151e-07	-	0
sw620/replicate_1/620_F6_01_ms2.msalign	-1	5000777	HCD	3250	2802.97	43	4	2611.21	2612.18	1812	670400	-736.436	sp|P22626|ROA2_HUMAN	Heterogeneous nuclear ribonucleoproteins A2/B1 OS=Homo sapiens OX=9606 GN=HNRNPA2B1 PE=1 SV=2	115	135	L.FVGGIKEDTEEHHLRDYFEEY.G	0	-	0	14	13	1.41304e-10	1.41304e-10	-	0
./SW480_02_02_ms2.msalign	-1	1001232	HCD	2706	2292.55	28	3	2613.32	2613.31	978	1236000	-1000	sp|Q9BX68|HINT2_HUMAN	Histidine triad nucleotide-binding protein 2, mitochondrial OS=Homo sapiens OX=9606 GN=HINT2 PE=1 SV=1	32	58	A.AGVTDGNEVAKAQQATPGGAAPTIFSR.I	0	-	0	15	11	1.43502e-06	1.43503e-06	-	0
sw480/SW480_11_choose_ms2.msalign	-1	2001877	HCD	4902	4160.88	43	3	2614.35	2614.35	2993	8036000	-1000	sp|P55072|TERA_HUMAN	Transitional endoplasmic reticulum ATPase OS=Homo sapiens OX=9606 GN=VCP PE=1 SV=4	289	312	K.AFEEAEKNAPAIIFIDELDAIAPK.R	0	-	0	16	13	1.38982e-07	1.38982e-07	-	0
sw620/20220206_UreaExtracted_SW620_C4_CZE_01_ms2.msalign	-1	361	HCD	2957	2778.96	41	4	2614.45	2614.43	104	650200	-339.115	sp|P23527|H2B1O_HUMAN	Histone H2B type 1-O OS=Homo sapiens OX=9606 GN=HIST1H2BO PE=1 SV=3	102	126	L.LLPGELAKHAVSEGTKAVTKYTSSK.	0	-	0	15	14	1.50821e-13	1.50821e-13	-	0
sw480/replicate_3/480_F3_03_ms2.msalign	-1	2000427	HCD	1906	1745.99	43	4	2614.45	2614.44	1493	122500000	51.9619	sp|P39019|RS19_HUMAN	40S ribosomal protein S19 OS=Homo sapiens OX=9606 GN=RPS19 PE=1 SV=2	122	145	R.KLTPQGQRDLDRIAGQVAAANKKH.	0	-	0	21	17	1.03474e-10	1.03474e-10	-	0
./480_F3_01_ms2.msalign	-1	2003729	HCD	5977	4960.61	43	3	2615.16	2615.16	2261	20400000	-1000	sp|P10809|CH60_HUMAN	60 kDa heat shock protein, mitochondrial OS=Homo sapiens OX=9606 GN=HSPD1 PE=1 SV=2	97	121	K.LVQDVA(NNT)[55.9185]NEEAGDGTTTATVLAR.S	1	-	0	18	17	3.25884e-07	3.25884e-07	-	0
sw480/replicate_2/480_F3_02_ms2.msalign	-1	2001387	HCD	3020	2625.39	43	4	2615.21	2615.21	2835	191300000	56.5877	sp|P17096|HMGA1_HUMAN	High mobility group protein HMG-I/HMG-Y OS=Homo sapiens OX=9606 GN=HMGA1 PE=1 SV=3	2	24	M.(S)[Acetyl]ES(SSKSSQ)[79.9699]PLASKQEKDGTEKR.G	1	-	0	14	12	2.13723e-06	2.13723e-06	-	0
sw620/replicate_2/620_F3_02_ms2.msalign	-1	2000889	HCD	2605	2323.1	43	4	2615.29	2615.29	892	66400000	55.0736	sp|P19338|NUCL_HUMAN	Nucleolin OS=Homo sapiens OX=9606 GN=NCL PE=1 SV=3	625	648	K.AAKEAMEDGEIDGNKVTLDWAKPK.G	0	-	0	22	19	3.30502e-15	3.30502e-15	-	0
sw620/replicate_1/620_F3_01_ms2.msalign	-1	2001487	HCD	3303	2866.43	43	4	2615.32	2615.31	2383	26270000	-344.759	sp|P16989|YBOX3_HUMAN	Y-box-binding protein 3 OS=Homo sapiens OX=9606 GN=YBX3 PE=1 SV=4	259	283	R.IQAGEIGEMKDGVPEGAQLQGPVHR.N	0	-	0	18	15	1.40508e-08	1.40508e-08	-	0
sw480/replicate_2/480_F4_02_ms2.msalign	-1	3002683	HCD	3254	2619.03	43	4	2615.41	2615.4	2584	28560000	-352.689	sp|P63313|TYB10_HUMAN	Thymosin beta-10 OS=Homo sapiens OX=9606 GN=TMSB10 PE=1 SV=2	18	39	K.LKKTETQEKNTLPTKETIEQEK.R	0	-	0	25	19	2.80023e-07	2.80023e-07	-	0
sw480/replicate_2/480_F5_02_ms2.msalign	-1	4003386	HCD	6524	5432.16	43	4	2615.63	2615.71	955	4845000	54.1342	sp|Q9NP73|ALG13_HUMAN	Putative bifunctional UDP-N-acetylglucosamine transferase and deubiquitinase ALG13 OS=Homo sapiens OX=9606 GN=ALG13 PE=1 SV=2	919	945	L.PPPPPPPPPPPPPPP(PPPP)[-22.7269]PPPPPPPP.A	1	-	0	19	16	2.4565e-14	2.4565e-14	-	0
sw620/replicate_3/620_F1_03_ms2.msalign	-1	763	HCD	2763	2378.23	43	4	2617.29	2617.28	3183	2283000	-355.553	sp|Q8NC51|PAIRB_HUMAN	Plasminogen activator inhibitor 1 RNA-binding protein OS=Homo sapiens OX=9606 GN=SERBP1 PE=1 SV=2	217	240	R.GGSGSHNWGTVKDELTESPKYIQK.Q	0	-	0	13	12	1.20765e-06	1.20765e-06	-	0
sw480/replicate_3/480_F2_03_ms2.msalign	-1	1001562	HCD	3895	3307.9	38	4	2617.33	2618.33	1362	855500	-1000	sp|Q9BW04|SARG_HUMAN	Specifically androgen-regulated gene protein OS=Homo sapiens OX=9606 GN=SARG PE=1 SV=2	275	299	R.AEDAPLSSGEDPNSRLAPLTTPKPR.K	0	-	0	18	13	2.30535e-11	2.30535e-11	-	0
sw620/replicate_2/620_F5_02_ms2.msalign	-1	4001950	HCD	4025	3374.67	43	4	2619.06	2619.05	2415	30780000	-338.763	sp|P22626|ROA2_HUMAN	Heterogeneous nuclear ribonucleoproteins A2/B1 OS=Homo sapiens OX=9606 GN=HNRNPA2B1 PE=1 SV=2	326	353	R.NMGG(PYGGGN)[23.9582]YGPGGSGGSGGYGGRSRY.	1	-	0	20	15	1.55022e-08	1.55022e-08	-	0
sw480/replicate_2/480_F3_02_ms2.msalign	-1	2001309	HCD	2927	2551.41	43	4	2619.39	2619.38	2494	53350000	37.1956	sp|O43399|TPD54_HUMAN	Tumor protein D54 OS=Homo sapiens OX=9606 GN=TPD52L2 PE=1 SV=2	128	153	K.KTQETLSQAGQKTSAALSTVGSAISR.K	0	-	0	15	14	1.36163e-07	1.36163e-07	-	0
sw620/20220206_UreaExtracted_SW620_C4_CZE_03_ms2.msalign	-1	193	HCD	2432	2306.04	43	4	2620.38	2620.36	88	412100	60.8048	sp|Q14847|LASP1_HUMAN	LIM and SH3 domain protein 1 OS=Homo sapiens OX=9606 GN=LASP1 PE=1 SV=2	110	130	R.IKKTQDQISNIKYHEEFEKSR.M	0	-	0	27	22	1.08457e-14	1.08457e-14	-	0
sw620/replicate_3/620_F2_03_ms2.msalign	-1	1001066	HCD	3291	2829.99	43	4	2621.43	2621.42	2215	2677000	-347.848	sp|P82979|SARNP_HUMAN	SAP domain-containing ribonucleoprotein OS=Homo sapiens OX=9606 GN=SARNP PE=1 SV=3	2	23	M.(A)[Acetyl]TETVELHKLKLAELKQE(C)[Carbamidomethylation]LAR.G	0	-	0	18	15	1.04678e-09	1.04678e-09	-	0
sw480/replicate_2/480_F3_02_ms2.msalign	-1	2003841	HCD	6053	5063.92	43	4	2622.16	2622.16	1337	24310000	47.9061	sp|Q13263|TIF1B_HUMAN	Transcription intermediary factor 1-beta OS=Homo sapiens OX=9606 GN=TRIM28 PE=1 SV=5	2	32	M.(A)[Acetyl]ASAAAA(SAAAASAASGS)[37.9490]PGPGEGSAGGEKR.S	1	-	0	23	20	4.30183e-12	4.30183e-12	-	0
sw480/replicate_2/480_F3_02_ms2.msalign	-1	2001170	HCD	2760	2418.41	43	4	2622.26	2622.26	1161	26270000	28.4928	sp|O75380|NDUS6_HUMAN	NADH dehydrogenase [ubiquinone] iron-sulfur protein 6, mitochondrial OS=Homo sapiens OX=9606 GN=NDUFS6 PE=1 SV=1	99	120	K.VYINLDKETKTGT(C)[Carbamidomethylation]GY(C)[Carbamidomethylation]GLQFR.Q	0	-	0	21	20	5.08883e-13	5.08883e-13	-	0
sw620/replicate_1/620_F3_01_ms2.msalign	-1	2000975	HCD	2689	2377.9	43	4	2622.28	2622.27	1253	71260000	57.9244	sp|O75347|TBCA_HUMAN	Tubulin-specific chaperone A OS=Homo sapiens OX=9606 GN=TBCA PE=1 SV=3	40	61	K.MRAEDGENYDIKKQAEILQESR.M	0	-	0	30	25	4.65871e-13	4.65871e-13	-	0
sw480/SW480_11_choose_ms2.msalign	-1	2002802	HCD	7166	6035.61	22	3	2625.29	2625.29	2745	5101000	-1000	sp|P63241|IF5A1_HUMAN	Eukaryotic translation initiation factor 5A-1 OS=Homo sapiens OX=9606 GN=EIF5A PE=1 SV=2	127	150	K.YD(C)[Carbamidomethylation]GEEILITVLSAMTEEAAVAIK.A	0	-	0	12	12	2.23652e-08	2.23652e-08	-	0
sw480/replicate_3/480_F3_03_ms2.msalign	-1	2003977	HCD	6273	5254.8	29	4	2625.47	2625.46	1006	7005000	-1000	sp|Q8N3X1|FNBP4_HUMAN	Formin-binding protein 4 OS=Homo sapiens OX=9606 GN=FNBP4 PE=1 SV=3	895	921	R.GAVPTATIIEPPPPPPPPPPPPPPAPK.M	0	-	0	15	12	3.17853e-13	3.17853e-13	-	0
sw480/replicate_2/480_F4_02_ms2.msalign	-1	3003729	HCD	4509	3619.85	43	4	2626.34	2626.34	957	28250000	56.0299	sp|P06733|ENOA_HUMAN	Alpha-enolase OS=Homo sapiens OX=9606 GN=ENO1 PE=1 SV=2	10	32	R.EIFDSRGNPTVEVDLFTSKGLFR.A	0	-	0	22	17	2.4741e-14	2.4741e-14	-	0
sw480/replicate_2/480_F3_02_ms2.msalign	-1	2001194	HCD	2789	2441.5	43	4	2627.07	2627.06	1540	59340000	47.3458	sp|Q96C01|F136A_HUMAN	Protein FAM136A OS=Homo sapiens OX=9606 GN=FAM136A PE=1 SV=1	35	56	R.((C)[Carbamidomethylation]S)[-43.0072]AS(C)[Carbamidomethylation](C)[Carbamidomethylation]EDSQASMKQVHQ(C)[Carbamidomethylation]IER.C	1	-	0	23	18	3.2909e-11	3.2909e-11	-	0
sw480/replicate_2/480_F2_02_ms2.msalign	-1	1001068	HCD	3341	2872.12	40	4	2628.4	2628.39	2053	1346000	-1000	sp|O60869|EDF1_HUMAN	Endothelial differentiation-related factor 1 OS=Homo sapiens OX=9606 GN=EDF1 PE=1 SV=1	2	25	M.(A)[Acetyl]ESDWDTVTVLRKKGPTAAQAKSK.Q	0	-	0	11	11	3.563e-09	3.563e-09	-	0
sw620/SW620_5_choose_ms2.msalign	-1	8003130	HCD	6780	5815.66	18	3	2632.32	2632.31	2763	7462000	-1000	sp|O00487|PSDE_HUMAN	26S proteasome non-ATPase regulatory subunit 14 OS=Homo sapiens OX=9606 GN=PSMD14 PE=1 SV=1	1	26	.(M)[Acetyl]DRLLRLGGGMPGLGQGPPTDAPAVD.T	0	-	0	9	9	4.97691e-09	4.97691e-09	-	0
./480_F1_01_ms2.msalign	-1	1232	HCD	3693	3150.33	43	4	2631.41	2632.4	2108	255900	-1000	sp|Q9UQ35|SRRM2_HUMAN	Serine/arginine repetitive matrix protein 2 OS=Homo sapiens OX=9606 GN=SRRM2 PE=1 SV=2	2343	2370	R.SAHATAPVNIAGSRTAAALAPASLTSAR.M	0	-	0	15	12	9.41067e-08	9.41067e-08	-	0
sw620/replicate_2/620_F2_02_ms2.msalign	-1	1001633	HCD	4243	3609.14	43	4	2632.41	2632.49	2535	351900	-1000	sp|P06733|ENOA_HUMAN	Alpha-enolase OS=Homo sapiens OX=9606 GN=ENO1 PE=1 SV=2	10	32	R.(EI)[6.1494]FDSRGNPTVEVDLFTSKGLFR.A	1	-	0	18	14	4.09555e-08	4.09555e-08	-	0
sw480/replicate_3/480_F5_03_ms2.msalign	-1	4001415	HCD	2988	2514.36	43	4	2633.05	2633.05	2478	43590000	-24.3136	sp|P22626|ROA2_HUMAN	Heterogeneous nuclear ribonucleoproteins A2/B1 OS=Homo sapiens OX=9606 GN=HNRNPA2B1 PE=1 SV=2	326	353	R.NM(GGPYGGGN)[37.9512]YGPGGSGGSGGYGGRSRY.	1	-	0	14	12	6.65937e-07	6.65937e-07	-	0
./480_F3_01_ms2.msalign	-1	2000925	HCD	2542	2204.41	43	4	2633.32	2633.31	1147	8926000	-339.368	sp|Q9P016|THYN1_HUMAN	Thymocyte nuclear protein 1 OS=Homo sapiens OX=9606 GN=THYN1 PE=1 SV=1	23	47	R.TKTENSGEALAKVEDSNPQKTSATK.N	0	-	0	21	19	5.91008e-12	5.91008e-12	-	0
sw620/replicate_1/620_F3_01_ms2.msalign	-1	2000660	HCD	2311	2077.08	43	4	2634.22	2634.22	1136	53600000	42.9248	sp|Q96C01|F136A_HUMAN	Protein FAM136A OS=Homo sapiens OX=9606 GN=FAM136A PE=1 SV=1	82	104	R.(C)[Carbamidomethylation]TMH(C)[Carbamidomethylation]NDKAKDSIDAGSKELQVK.Q	0	-	0	18	17	8.49484e-14	8.49484e-14	-	0
sw480/SW480_11_choose_ms2.msalign	-1	2001790	HCD	4723	4013.73	43	3	2636.38	2636.37	2943	5341000	-207.19	sp|Q9NQP4|PFD4_HUMAN	Prefoldin subunit 4 OS=Homo sapiens OX=9606 GN=PFDN4 PE=1 SV=1	111	134	R.VLADLKVQLYAKFGSNINLEADES.	0	-	0	11	10	9.73014e-08	9.73014e-08	-	0
sw620/replicate_1/620_F5_01_ms2.msalign	-1	4000894	HCD	2885	2474.96	43	4	2636.39	2636.38	1969	2413000	-341.046	sp|P62913|RL11_HUMAN	60S ribosomal protein L11 OS=Homo sapiens OX=9606 GN=RPL11 PE=1 SV=2	157	178	R.ISKEEAMRWFQQKYDGIILPGK.	0	-	0	17	15	5.05669e-10	5.05669e-10	-	0
sw480/replicate_2/480_F6_02_ms2.msalign	-1	5001645	HCD	4354	3720.52	43	4	2637.26	2637.25	822	4360000	-664.886	sp|Q9HD33|RM47_HUMAN	39S ribosomal protein L47, mitochondrial OS=Homo sapiens OX=9606 GN=MRPL47 PE=1 SV=2	63	85	K.GLEEFFDDPKNWGQEKVKSGAAW.T	0	-	0	20	16	2.95465e-15	2.95465e-15	-	0
sw620/replicate_3/620_F3_03_ms2.msalign	-1	2002114	HCD	4099	3518.27	43	4	2637.34	2637.42	3069	551900000	54.2231	sp|P17096|HMGA1_HUMAN	High mobility group protein HMG-I/HMG-Y OS=Homo sapiens OX=9606 GN=HMGA1 PE=1 SV=3	31	55	R.(KQPPVS)[80.0423]PGTALVGSQKEPSEVPTPK.R	1	-	0	15	14	4.948e-07	4.948e-07	-	0
sw620/replicate_3/620_F3_03_ms2.msalign	-1	2001008	HCD	2766	2456.14	43	4	2638.36	2638.35	2389	115200000	26.5204	sp|P55145|MANF_HUMAN	Mesencephalic astrocyte-derived neurotrophic factor OS=Homo sapiens OX=9606 GN=MANF PE=1 SV=3	113	134	K.DSQI(C)[Carbamidomethylation]ELKYDKQIDLSTVDLKK.L	0	-	0	22	20	3.65629e-09	3.65629e-09	-	0
sw620/replicate_3/620_F3_03_ms2.msalign	-1	2000839	HCD	2563	2294.6	43	4	2639.3	2639.3	3138	136600000	-291.232	sp|Q96AE4|FUBP1_HUMAN	Far upstream element-binding protein 1 OS=Homo sapiens OX=9606 GN=FUBP1 PE=1 SV=3	171	196	K.GRPAPGFHHGDGPGNAVQEIMIPASK.A	0	-	0	22	17	8.60738e-07	8.60739e-07	-	0
sw480/replicate_2/480_F3_02_ms2.msalign	-1	2003842	HCD	6054	5064.71	44	4	2640.13	2640.13	983	7231000	-1000	sp|Q13263|TIF1B_HUMAN	Transcription intermediary factor 1-beta OS=Homo sapiens OX=9606 GN=TRIM28 PE=1 SV=5	2	32	M.(A)[Acetyl]ASAAAASAA(AA)[55.9214]SAASGSPGPGEGSAGGEKR.S	1	-	0	26	24	3.72002e-14	3.72002e-14	-	0
sw480/replicate_2/480_F6_02_ms2.msalign	-1	5000850	HCD	3400	2954.95	44	4	2640.27	2640.27	2355	3025000	-339.245	sp|P26368|U2AF2_HUMAN	Splicing factor U2AF 65 kDa subunit OS=Homo sapiens OX=9606 GN=U2AF2 PE=1 SV=4	455	475	F.ANRVVVTKY((C)[Carbamidomethylation])[-43.0030]DPDSYHRRDFW.	1	-	0	21	17	4.40415e-08	4.40415e-08	-	0
sw620/replicate_1/620_F5_01_ms2.msalign	-1	4001388	HCD	3478	2948.93	44	4	2640.37	2640.36	2745	15200000	-343.336	sp|P08670|VIME_HUMAN	Vimentin OS=Homo sapiens OX=9606 GN=VIM PE=1 SV=4	39	64	Y.SLGSALRPSTSRSLYASSPGGVYATR.S	0	-	0	18	16	2.0832e-07	2.0832e-07	-	0
../study_2_1.3.4/sw620/replicate_1/CRC_SW620_SEC1_RPLC11_ms2.msalign	-1	1000716	HCD	3469	2944.88	44	4	2640.5	2640.5	1424	19920000	-1000	sp|P16403|H12_HUMAN	Histone H1.2 OS=Homo sapiens OX=9606 GN=HIST1H1C PE=1 SV=2	2	28	M.(S)[Acetyl]ETAPAAPAAAPPAEKAPVKKKAAKKA.G	0	-	0	12	8	9.31423e-08	9.31423e-08	-	0
sw480/replicate_2/480_F6_02_ms2.msalign	-1	5001473	HCD	4147	3553.89	39	4	2641.28	2641.27	1726	888000	19.8175	sp|Q9Y3I0|RTCB_HUMAN	tRNA-splicing ligase RtcB homolog OS=Homo sapiens OX=9606 GN=RTCB PE=1 SV=1	2	21	M.(S)[Acetyl]RSYNDELQFLEKINKN(C)[Carbamidomethylation]WR.I	0	-	0	21	17	1.82463e-10	1.82463e-10	-	0
sw620/replicate_1/620_F5_01_ms2.msalign	-1	4001445	HCD	3546	3003.44	44	4	2641.42	2641.41	1763	9054000	38.0016	sp|Q99829|CPNE1_HUMAN	Copine-1 OS=Homo sapiens OX=9606 GN=CPNE1 PE=1 SV=1	513	537	Y.FRAQGWAPLKPLPPSAKDPAQAPQA.	0	-	0	15	13	7.97895e-11	7.97895e-11	-	0
sw480/replicate_3/480_F3_03_ms2.msalign	-1	2000785	HCD	2336	2088.13	44	4	2641.43	2641.43	1056	31390000	-347.929	sp|P37108|SRP14_HUMAN	Signal recognition particle 14 kDa protein OS=Homo sapiens OX=9606 GN=SRP14 PE=1 SV=2	66	88	K.KISTVVSSKEVNKFQMAYSNLLR.A	0	-	0	27	24	6.47291e-13	6.47291e-13	-	0
sw480/replicate_3/480_F2_03_ms2.msalign	-1	1000902	HCD	2946	2538.6	44	4	2642.54	2642.54	1982	10930000	-339.326	sp|P16402|H13_HUMAN	Histone H1.3 OS=Homo sapiens OX=9606 GN=HIST1H1D PE=1 SV=2	2	26	M.(S)[Acetyl]ETAPLAPTIPAPAEKTPVKKKAKK.A	0	-	0	14	11	1.21779e-08	1.21779e-08	-	0
sw480/replicate_3/480_F1_03_ms2.msalign	-1	1187	HCD	3638	3113.52	44	4	2643.2	2643.19	2251	2291000	-339.851	sp|P38159|RBMX_HUMAN	RNA-binding motif protein, X chromosome OS=Homo sapiens OX=9606 GN=RBMX PE=1 SV=3	293	317	R.SAPPTRGPPPSYGGSSRYDDYSSSR.D	0	-	0	11	11	1.0673e-07	1.0673e-07	-	0
sw620/SW620_10_choose_ms2.msalign	-1	1002686	HCD	6260	5302.22	44	3	2643.23	2643.23	2451	946900	-1000	sp|P00492|HPRT_HUMAN	Hypoxanthine-guanine phosphoribosyltransferase OS=Homo sapiens OX=9606 GN=HPRT1 PE=1 SV=2	104	128	K.SY(C)[Carbamidomethylation]NDQSTGDIKVIGGDDLSTLTGK.N	0	-	0	15	14	4.05757e-10	4.05757e-10	-	0
./480_F1_01_ms2.msalign	-1	819	HCD	3189	2745.31	44	4	2645.22	2645.22	1083	5776000	-341.495	sp|P05455|LA_HUMAN	Lupus La protein OS=Homo sapiens OX=9606 GN=SSB PE=1 SV=2	385	408	R.AREETDKEEPASKQQKTENGAGDQ.	0	-	0	18	17	2.84582e-12	2.84582e-12	-	0
./480_F6_01_ms2.msalign	-1	5001632	HCD	4419	3771.77	44	4	2645.42	2645.4	2195	1478000	-338.335	sp|Q9BUV8|RAB5I_HUMAN	Uncharacterized protein RAB5IF OS=Homo sapiens OX=9606 GN=RAB5IF PE=2 SV=1	2	25	M.(S)[Acetyl]GGRRKEEPPQPQLANGALKVSVW.S	0	-	0	17	14	2.06729e-07	2.06729e-07	-	0
sw620/replicate_3/620_F3_03_ms2.msalign	-1	2002001	HCD	3959	3406.19	44	4	2644.41	2645.41	1764	1531000	-1000	sp|Q99497|PARK7_HUMAN	Protein/nucleic acid deglycase DJ-1 OS=Homo sapiens OX=9606 GN=PARK7 PE=1 SV=2	157	182	R.GPGTSFEFALAIVEALNGKEVAAQVK.A	0	-	0	14	12	2.51524e-11	2.51524e-11	-	0
sw480/replicate_3/480_F5_03_ms2.msalign	-1	4001634	HCD	3255	2729.39	44	4	2648.29	2648.29	2323	15520000	-339.131	sp|P78417|GSTO1_HUMAN	Glutathione S-transferase omega-1 OS=Homo sapiens OX=9606 GN=GSTO1 PE=1 SV=2	2	27	M.(S)[Acetyl]GESARSLGKGSAPPGP(V)[37.9478]PEGSIRIY.S	1	-	0	15	13	2.1113e-07	2.1113e-07	-	0
sw480/replicate_3/480_F3_03_ms2.msalign	-1	2000605	HCD	2120	1916.25	44	4	2650.22	2650.21	1239	17810000	-352.655	sp|Q96C01|F136A_HUMAN	Protein FAM136A OS=Homo sapiens OX=9606 GN=FAM136A PE=1 SV=1	82	104	R.(C)[Carbamidomethylation]T(M)[15.9940]H(C)[Carbamidomethylation]NDKAKDSIDAGSKELQVK.Q	1	-	0	24	20	5.97729e-12	5.97729e-12	-	0
sw620/replicate_3/620_F1_03_ms2.msalign	-1	1343	HCD	3459	2935.38	44	4	2650.44	2650.52	2223	40230000	58.4141	sp|P10809|CH60_HUMAN	60 kDa heat shock protein, mitochondrial OS=Homo sapiens OX=9606 GN=HSPD1 PE=1 SV=2	447	470	R.((C)[Carbamidomethylation]IPA)[-42.9231]LDSLTPANEDQKIGIEIIKR.T	1	-	0	20	17	1.12517e-09	1.12517e-09	-	0
./480_F5_01_ms2.msalign	-1	4000753	HCD	2257	1937.42	44	4	2651.18	2651.18	378	7778000	-338.01	sp|P09234|RU1C_HUMAN	U1 small nuclear ribonucleoprotein C OS=Homo sapiens OX=9606 GN=SNRPC PE=1 SV=1	2	22	M.PKFY(C)[Carbamidomethylation]DY(C)[Carbamidomethylation]DTYLTHDSPSVRK.T	0	-	0	25	20	2.36625e-19	2.36625e-19	-	0
./480_F3_01_ms2.msalign	-1	2000560	HCD	2103	1855.08	44	4	2651.5	2651.49	1406	48800000	-338.97	sp|P62424|RL7A_HUMAN	60S ribosomal protein L7a OS=Homo sapiens OX=9606 GN=RPL7A PE=1 SV=2	26	48	K.KVVNPLFEKRPKNFGIGQDIQPK.R	0	-	0	20	19	1.47459e-10	1.47459e-10	-	0
sw620/replicate_3/620_F1_03_ms2.msalign	-1	1249	HCD	3346	2844.69	44	4	2652.2	2653.2	1753	497100	-1000	sp|Q71RC2|LARP4_HUMAN	La-related protein 4 OS=Homo sapiens OX=9606 GN=LARP4 PE=1 SV=3	381	406	R.SSGGSEHSTEGSVSLGDGQLNRYSSR.N	0	-	0	12	11	2.28878e-11	2.28878e-11	-	0
sw620/replicate_3/620_F3_03_ms2.msalign	-1	2000907	HCD	2645	2359.85	44	4	2654.47	2654.46	2337	26950000	-346.631	sp|P61604|CH10_HUMAN	10 kDa heat shock protein, mitochondrial OS=Homo sapiens OX=9606 GN=HSPE1 PE=1 SV=2	55	80	K.GKGGEIQPVSVKVGDKVLLPEYGGTK.V	0	-	0	16	14	2.42093e-09	2.42093e-09	-	0
sw620/replicate_1/620_F1_01_ms2.msalign	-1	937	HCD	3094	2649.95	44	4	2656.24	2656.23	1497	4670000	-339.576	sp|P52272|HNRPM_HUMAN	Heterogeneous nuclear ribonucleoprotein M OS=Homo sapiens OX=9606 GN=HNRNPM PE=1 SV=3	472	496	R.MGQTMERIGSGVERMGAGMGFGLER.M	0	-	0	20	19	6.32963e-12	6.32963e-12	-	0
sw480/replicate_3/480_F4_03_ms2.msalign	-1	3001858	HCD	3984	3414.51	44	4	2657.34	2657.33	1642	113600000	50.3264	sp|P10606|COX5B_HUMAN	Cytochrome c oxidase subunit 5B, mitochondrial OS=Homo sapiens OX=9606 GN=COX5B PE=1 SV=2	32	57	M.ASGGGVPTDEEQATGLEREIMLAAKK.G	0	-	0	17	15	4.50444e-10	4.50444e-10	-	0
sw480/replicate_3/480_F3_03_ms2.msalign	-1	2000794	HCD	2347	2096.89	44	4	2657.43	2657.42	2586	52750000	-337.318	sp|P37108|SRP14_HUMAN	Signal recognition particle 14 kDa protein OS=Homo sapiens OX=9606 GN=SRP14 PE=1 SV=2	66	88	K.KISTVVSSKEVNKFQ(M)[15.9944]AYSNLLR.A	1	-	0	23	22	1.55139e-06	1.55139e-06	-	0
sw620/replicate_2/620_F5_02_ms2.msalign	-1	4001961	HCD	4038	3385.08	44	4	2659.02	2659.09	2891	3112000	18.2054	sp|P22626|ROA2_HUMAN	Heterogeneous nuclear ribonucleoproteins A2/B1 OS=Homo sapiens OX=9606 GN=HNRNPA2B1 PE=1 SV=2	327	353	N.MGG(PYGGGN)[178.0405]YGPGGSGGSGGYGGRSRY.	1	-	0	12	10	4.42649e-07	4.42649e-07	-	0
sw620/replicate_2/620_F3_02_ms2.msalign	-1	2001408	HCD	3228	2818.81	44	4	2659.26	2659.26	2598	22150000	-186.48	sp|Q14103|HNRPD_HUMAN	Heterogeneous nuclear ribonucleoprotein D0 OS=Homo sapiens OX=9606 GN=HNRNPD PE=1 SV=1	200	222	R.EYFGGFGEVESIELPMDNKTNKR.R	0	-	0	14	13	6.50513e-08	6.50513e-08	-	0
sw620/replicate_2/620_F6_02_ms2.msalign	-1	5001046	HCD	3495	3042.42	44	4	2662.29	2662.28	2582	741400	-338.538	sp|P51970|NDUA8_HUMAN	NADH dehydrogenase [ubiquinone] 1 alpha subcomplex subunit 8 OS=Homo sapiens OX=9606 GN=NDUFA8 PE=1 SV=3	150	172	D.PSPEIEGDLQPATHGSRFYFWTK.	0	-	0	18	16	5.96495e-08	5.96495e-08	-	0
sw620/SW620_6_choose_ms2.msalign	-1	9002743	HCD	6623	5678.04	35	3	2662.33	2662.32	2992	1614000	-1000	sp|P85037|FOXK1_HUMAN	Forkhead box protein K1 OS=Homo sapiens OX=9606 GN=FOXK1 PE=1 SV=1	705	733	R.SRVEEPSGAVTTPAGVIAAAGPQGPGTGE.	0	-	0	18	16	3.35234e-08	3.35234e-08	-	0
sw620/replicate_2/620_F3_02_ms2.msalign	-1	2000848	HCD	2556	2284.12	44	4	2663.18	2663.18	1482	56760000	34.7429	sp|P09234|RU1C_HUMAN	U1 small nuclear ribonucleoprotein C OS=Homo sapiens OX=9606 GN=SNRPC PE=1 SV=1	1	22	.(MPKFY)[-119.0426](C)[Carbamidomethylation]DY(C)[Carbamidomethylation]DTYLTHDSPSVRK.T	1	-	0	24	19	5.02768e-12	5.02768e-12	-	0
sw620/replicate_2/620_F3_02_ms2.msalign	-1	2000855	HCD	2564	2290.47	44	4	2665.33	2665.32	1886	55620000	-339.188	sp|P16989|YBOX3_HUMAN	Y-box-binding protein 3 OS=Homo sapiens OX=9606 GN=YBX3 PE=1 SV=4	102	124	R.NGYGFINRNDTKEDVFVHQTAIK.K	0	-	0	20	16	2.27337e-10	2.27337e-10	-	0
sw620/replicate_1/620_F5_01_ms2.msalign	-1	4001002	HCD	3015	2578.93	44	4	2668.18	2668.18	2467	43340000	52.0208	sp|P50395|GDIB_HUMAN	Rab GDP dissociation inhibitor beta OS=Homo sapiens OX=9606 GN=GDI2 PE=1 SV=2	424	445	R.MTGSEFDFEEMKRKKNDIYGED.	0	-	0	13	11	2.94016e-08	2.94016e-08	-	0
sw620/replicate_3/620_F3_03_ms2.msalign	-1	2000569	HCD	2239	2036.77	44	4	2669.36	2669.36	2021	24130000	45.5811	sp|P62081|RS7_HUMAN	40S ribosomal protein S7 OS=Homo sapiens OX=9606 GN=RPS7 PE=1 SV=1	156	178	K.VHLDKAQQNNVEHKVETFSGVYK.K	0	-	0	23	21	2.26643e-10	2.26643e-10	-	0
sw480/replicate_3/480_F3_03_ms2.msalign	-1	2001173	HCD	2802	2459	44	4	2670.08	2670.07	1121	40510000	56.5988	sp|Q96C01|F136A_HUMAN	Protein FAM136A OS=Homo sapiens OX=9606 GN=FAM136A PE=1 SV=1	35	56	R.(C)[Carbamidomethylation]SAS(C)[Carbamidomethylation](C)[Carbamidomethylation]EDSQASMKQVHQ(C)[Carbamidomethylation]IER.C	0	-	0	25	20	1.4095e-12	1.4095e-12	-	0
sw620/replicate_3/620_F6_03_ms2.msalign	-1	5001265	HCD	3654	3134.93	38	4	2670.34	2670.33	3033	345100	-339.991	sp|O15144|ARPC2_HUMAN	Actin-related protein 2/3 complex subunit 2 OS=Homo sapiens OX=9606 GN=ARPC2 PE=1 SV=1	202	225	S.HREPPLELKDTDAAVGDNIGYITF.V	0	-	0	12	10	3.97886e-07	3.97886e-07	-	0
sw620/replicate_2/620_F1_02_ms2.msalign	-1	977	HCD	3076	2637.71	44	4	2671.21	2671.2	2296	9968000	-338.843	sp|P22626|ROA2_HUMAN	Heterogeneous nuclear ribonucleoproteins A2/B1 OS=Homo sapiens OX=9606 GN=HNRNPA2B1 PE=1 SV=2	201	228	R.SGRGGNFGFGDSRGGGGNFGPGPGSNFR.G	0	-	0	15	13	6.13167e-09	6.13167e-09	-	0
sw480/replicate_3/480_F4_03_ms2.msalign	-1	3001313	HCD	3330	2893.4	44	4	2671.32	2671.31	2260	10450000	-347.464	sp|P55072|TERA_HUMAN	Transitional endoplasmic reticulum ATPase OS=Homo sapiens OX=9606 GN=VCP PE=1 SV=4	745	766	R.RSVSDNDIRKYEMFAQTLQQSR.G	0	-	0	14	13	1.16577e-07	1.16577e-07	-	0
sw620/replicate_3/620_F1_03_ms2.msalign	-1	831	HCD	2845	2443.57	44	4	2673.27	2673.26	2505	14940000	-339.354	sp|P52272|HNRPM_HUMAN	Heterogeneous nuclear ribonucleoprotein M OS=Homo sapiens OX=9606 GN=HNRNPM PE=1 SV=3	419	443	R.MGAGLGHGMDRVGSEIERMGLVMDR.M	0	-	0	25	21	8.63986e-09	8.63986e-09	-	0
sw620/replicate_1/620_F5_01_ms2.msalign	-1	4001504	HCD	3617	3060.21	44	4	2674.35	2674.34	2598	6150000	35.037	sp|Q13308|PTK7_HUMAN	Inactive tyrosine-protein kinase 7 OS=Homo sapiens OX=9606 GN=PTK7 PE=1 SV=2	1045	1070	W.ALSPKDRPSFSEIASALGDSTVDSKP.	0	-	0	15	15	6.91885e-08	6.91885e-08	-	0
./480_F5_01_ms2.msalign	-1	4000996	HCD	2548	2169.77	44	4	2678.29	2678.28	1121	9571000	-992.142	sp|Q9UBE0|SAE1_HUMAN	SUMO-activating enzyme subunit 1 OS=Homo sapiens OX=9606 GN=SAE1 PE=1 SV=1	323	346	D.PPHNNFFFFDGMKGNGIVE((C)[Carbamidomethylation]L)[-43.0059]GPK.	1	-	0	26	21	4.50466e-12	4.50466e-12	-	0
sw620/replicate_2/620_F2_02_ms2.msalign	-1	1000950	HCD	3326	2871.26	44	4	2678.58	2678.57	1860	5695000	-1000	sp|P16403|H12_HUMAN	Histone H1.2 OS=Homo sapiens OX=9606 GN=HIST1H1C PE=1 SV=2	6	33	A.PAAPAAAPPAEKAPVKKKAAKKAGGTPR.K	0	-	0	16	14	1.94392e-10	1.94392e-10	-	0
sw480/replicate_3/480_F4_03_ms2.msalign	-1	3001477	HCD	3527	3050.24	44	4	2679.31	2679.31	1558	68470000	54.0648	sp|Q5JTJ3|COA6_HUMAN	Cytochrome c oxidase assembly factor 6 homolog OS=Homo sapiens OX=9606 GN=COA6 PE=1 SV=1	103	125	R.DYLKFKEKFEAGQFEPSETTAKS.	0	-	0	17	13	1.95286e-10	1.95286e-10	-	0
sw620/replicate_2/620_F3_02_ms2.msalign	-1	2003897	HCD	6338	5319.27	44	4	2680.03	2680.03	2621	21890000	20.0599	sp|O00193|SMAP_HUMAN	Small acidic protein OS=Homo sapiens OX=9606 GN=SMAP PE=1 SV=1	14	38	K.(RSASPDDD)[-38.1861]LGSSNWEAADLGNEERK.Q	1	-	0	19	16	7.32034e-08	7.32034e-08	-	0
sw620/replicate_3/620_F3_03_ms2.msalign	-1	2001399	HCD	3235	2829.31	44	4	2680.3	2680.3	2405	325800000	56.639	sp|Q9BQ61|TRIR_HUMAN	Telomerase RNA component interacting RNase OS=Homo sapiens OX=9606 GN=TRIR PE=1 SV=1	79	104	R.QRQEEPPPGPQRPDQSAAAAGPGDPK.R	0	-	0	20	17	4.36218e-09	4.36218e-09	-	0
sw620/replicate_2/620_F5_02_ms2.msalign	-1	4001038	HCD	2931	2499.52	44	4	2681.28	2681.28	2288	2913000	-337.782	sp|A5A3E0|POTEF_HUMAN	POTE ankyrin domain family member F OS=Homo sapiens OX=9606 GN=POTEF PE=1 SV=2	1054	1075	Q.QMWISKQEYDESGPSIVH(RK(C)[Carbamidomethylation]L)[-9.0175].	1	-	0	14	14	5.79305e-09	5.79305e-09	-	0
./480_F3_01_ms2.msalign	-1	2000604	HCD	2156	1897.26	44	4	2682.28	2682.27	1318	50640000	-9.3223	sp|P16949|STMN1_HUMAN	Stathmin OS=Homo sapiens OX=9606 GN=STMN1 PE=1 SV=3	127	149	K.DKHIEEVRKNKESKDPADETEAD.	0	-	0	16	14	5.44699e-11	5.44699e-11	-	0
./480_F5_01_ms2.msalign	-1	4001023	HCD	2581	2196.07	44	4	2683.27	2683.26	1521	9821000	-339.484	sp|P05787|K2C8_HUMAN	Keratin, type II cytoskeletal 8 OS=Homo sapiens OX=9606 GN=KRT8 PE=1 SV=7	21	46	F.SSRSYTSGPGSRISSSSFSRVGSSNF.R	0	-	0	14	14	5.40438e-10	5.40438e-10	-	0
sw480/replicate_2/480_F6_02_ms2.msalign	-1	5000857	HCD	3408	2961.3	44	4	2683.28	2683.27	1402	1730000	-350.751	sp|P26368|U2AF2_HUMAN	Splicing factor U2AF 65 kDa subunit OS=Homo sapiens OX=9606 GN=U2AF2 PE=1 SV=4	455	475	F.ANRVVVTKY(C)[Carbamidomethylation]DPDSYHRRDFW.	0	-	0	17	16	9.21427e-12	9.21427e-12	-	0
sw480/replicate_2/480_F4_02_ms2.msalign	-1	3003708	HCD	4484	3599.88	44	4	2683.29	2683.28	2643	4696000	-1000	sp|P62857|RS28_HUMAN	40S ribosomal protein S28 OS=Homo sapiens OX=9606 GN=RPS28 PE=1 SV=1	17	40	K.VLGRTGSQGQ((C)[Carbamidomethylation])[-43.0048]TQVRVEFMDDTSR.S	1	-	0	20	19	4.39659e-07	4.39659e-07	-	0
sw480/replicate_2/480_F4_02_ms2.msalign	-1	3003669	HCD	4437	3562.19	44	4	2683.37	2683.37	960	63320000	39.7845	sp|Q9UK76|JUPI1_HUMAN	Jupiter microtubule associated homolog 1 OS=Homo sapiens OX=9606 GN=JPT1 PE=1 SV=3	20	44	R.VLRPPGGGSNFSLGFDEPTEQPVRK.N	0	-	0	25	22	2.53938e-14	2.53938e-14	-	0
sw620/replicate_2/620_F5_02_ms2.msalign	-1	4001561	HCD	3558	3000.52	44	4	2684.31	2684.3	2356	3467000	-341.323	sp|P45880|VDAC2_HUMAN	Voltage-dependent anion-selective channel protein 2 OS=Homo sapiens OX=9606 GN=VDAC2 PE=1 SV=2	2	26	M.(A)[Acetyl]THGQ(T(C)[Carbamidomethylation]ARPM(C)[Carbamidomethylation])[-86.0063]IPPSYADLGKAAR.D	1	-	0	20	17	9.3203e-09	9.3203e-09	-	0
sw620/replicate_3/620_F6_03_ms2.msalign	-1	5001170	HCD	3540	3042.89	26	4	2685.36	2685.35	2831	230800	-345.995	sp|Q13409|DC1I2_HUMAN	Cytoplasmic dynein 1 intermediate chain 2 OS=Homo sapiens OX=9606 GN=DYNC1I2 PE=1 SV=3	614	638	R.FGRTLAEINANRADAEEEAATRIPA.	0	-	0	10	10	9.59399e-08	9.59399e-08	-	0
sw620/replicate_2/620_F6_02_ms2.msalign	-1	5001214	HCD	3699	3207.2	44	4	2686.29	2686.28	2382	1588000	39.3877	sp|Q7KZF4|SND1_HUMAN	Staphylococcal nuclease domain-containing protein 1 OS=Homo sapiens OX=9606 GN=SND1 PE=1 SV=1	62	85	R.RAAATQPDAKDTPDEPWAFPAREF.L	0	-	0	19	15	1.21354e-08	1.21354e-08	-	0
sw620/replicate_2/620_F3_02_ms2.msalign	-1	2001463	HCD	3294	2871.32	44	4	2687.23	2687.23	2341	239400000	50.888	sp|P18669|PGAM1_HUMAN	Phosphoglycerate mutase 1 OS=Homo sapiens OX=9606 GN=PGAM1 PE=1 SV=2	118	140	R.SYDVPPPPMEPDHPFYSNISKDR.R	0	-	0	19	13	8.33615e-09	8.33615e-09	-	0
sw480/replicate_2/480_F3_02_ms2.msalign	-1	2000982	HCD	2534	2238.52	44	4	2687.31	2687.31	1488	103100000	49.8561	sp|P61353|RL27_HUMAN	60S ribosomal protein L27 OS=Homo sapiens OX=9606 GN=RPL27 PE=1 SV=2	28	51	K.NIDDGTSDRPYSHALVAGIDRYPR.K	0	-	0	21	18	2.15653e-11	2.15653e-11	-	0
sw620/20220206_UreaExtracted_SW620_C4_CZE_01_ms2.msalign	-1	753	HCD	3433	3165.65	44	4	2687.48	2687.46	284	1125000	-340.703	sp|P04908|H2A1B_HUMAN	Histone H2A type 1-B/E OS=Homo sapiens OX=9606 GN=HIST1H2AB PE=1 SV=2	55	78	A.VLEYLTAEILELAGNAARDNKKTR.I	0	-	0	18	15	7.23819e-08	7.23819e-08	-	0
sw480/replicate_3/480_F1_03_ms2.msalign	-1	1332	HCD	3812	3253.3	44	4	2690.24	2690.23	1620	1929000	-341.609	sp|P31948|STIP1_HUMAN	Stress-induced-phosphoprotein 1 OS=Homo sapiens OX=9606 GN=STIP1 PE=1 SV=1	447	470	K.AMDVYQKALDLDSS((C)[Carbamidomethylation]K)[-43.0037]EAADGYQR.C	1	-	0	24	22	3.88566e-10	3.88566e-10	-	0
sw480/replicate_2/480_F4_02_ms2.msalign	-1	3003816	HCD	4613	3703.02	44	4	2693.45	2693.44	1306	8946000	-344.181	sp|P10809|CH60_HUMAN	60 kDa heat shock protein, mitochondrial OS=Homo sapiens OX=9606 GN=HSPD1 PE=1 SV=2	447	470	R.(C)[Carbamidomethylation]IPALDSLTPANEDQKIGIEIIKR.T	0	-	0	21	16	2.72433e-12	2.72433e-12	-	0
sw480/replicate_3/480_F1_03_ms2.msalign	-1	1234	HCD	3694	3158.55	44	4	2693.45	2693.48	1494	1020000	-1000	sp|Q8IYD1|ERF3B_HUMAN	Eukaryotic peptide chain release factor GTP-binding subunit ERF3B OS=Homo sapiens OX=9606 GN=GSPT2 PE=1 SV=2	51	74	R.KLNVNAKPFVPNVHAAEFVPSFLR.G	0	-	0	16	13	1.06878e-10	1.06878e-10	-	0
sw480/replicate_3/480_F1_03_ms2.msalign	-1	1383	HCD	3873	3302.24	44	4	2694.29	2694.28	2324	1563000	-33.9533	sp|Q16643|DREB_HUMAN	Drebrin OS=Homo sapiens OX=9606 GN=DBN1 PE=1 SV=4	150	173	R.LREDENAEPVGTTYQKTDAAVEMK.R	0	-	0	16	13	2.17701e-07	2.17701e-07	-	0
sw620/replicate_2/620_F3_02_ms2.msalign	-1	2001320	HCD	3122	2734.45	44	4	2695.32	2695.32	2185	246600000	42.9401	sp|P43487|RANG_HUMAN	Ran-specific GTPase-activating protein OS=Homo sapiens OX=9606 GN=RANBP1 PE=1 SV=1	119	141	R.AWVWNTHADFADE((C)[Carbamidomethylation])[-43.0040]PKPELLAIR.F	1	-	0	23	19	2.53108e-09	2.53108e-09	-	0
sw480/replicate_2/480_F3_02_ms2.msalign	-1	2001333	HCD	2956	2574.49	44	4	2695.34	2695.34	2736	71970000	-0.789232	sp|Q9H910|JUPI2_HUMAN	Jupiter microtubule associated homolog 2 OS=Homo sapiens OX=9606 GN=JPT2 PE=1 SV=1	43	67	R.(MA)[15.9939]SNIFGPTEEPQNIPKRTNPPGGK.G	1	-	0	16	14	9.2705e-07	9.27051e-07	-	0
sw620/SW620_8_choose_ms2.msalign	-1	11001149	HCD	3801	3415.07	44	4	2695.4	2695.4	3578	50530000	-342.91	sp|P19338|NUCL_HUMAN	Nucleolin OS=Homo sapiens OX=9606 GN=NCL PE=1 SV=3	295	318	K.KQKVEGTEPTTAFNLFVGNLNFNK.S	0	-	0	17	15	2.03714e-06	2.03714e-06	-	0
sw480/replicate_2/480_F4_02_ms2.msalign	-1	3003700	HCD	4474	3591.87	44	4	2696.34	2696.34	2440	2424000	-1000	sp|P06733|ENOA_HUMAN	Alpha-enolase OS=Homo sapiens OX=9606 GN=ENO1 PE=1 SV=2	33	57	R.AAVPSGASTGIYEALELRDNDKTRY.M	0	-	0	16	13	9.14386e-08	9.14386e-08	-	0
sw620/replicate_1/620_F5_01_ms2.msalign	-1	4001530	HCD	3648	3085	41	4	2697.34	2697.34	2495	3607000	-347.977	sp|P61956|SUMO2_HUMAN	Small ubiquitin-related modifier 2 OS=Homo sapiens OX=9606 GN=SUMO2 PE=1 SV=3	8	32	K.EGVKTENNDHINLKVAGQDGSVVQF.K	0	-	0	12	12	3.56051e-08	3.56051e-08	-	0
./480_F3_01_ms2.msalign	-1	2000703	HCD	2275	1991.91	44	4	2697.55	2697.54	1610	12370000	-346.864	sp|Q8NC51|PAIRB_HUMAN	Plasminogen activator inhibitor 1 RNA-binding protein OS=Homo sapiens OX=9606 GN=SERBP1 PE=1 SV=2	79	103	R.KNPLPPSVGVVDKKEETQPPVALKK.E	0	-	0	18	15	1.28261e-09	1.28261e-09	-	0
sw620/replicate_2/620_F3_02_ms2.msalign	-1	2003881	HCD	6317	5302.3	44	4	2698	2698	2073	10680000	-1000	sp|O00193|SMAP_HUMAN	Small acidic protein OS=Homo sapiens OX=9606 GN=SMAP PE=1 SV=1	13	38	V.(KRSAS)[-148.3114]PDDDLGSSNWEAADLGNEERK.Q	1	-	0	20	16	1.10424e-09	1.10424e-09	-	0
./480_F3_01_ms2.msalign	-1	2000922	HCD	2538	2201.21	44	4	2698.24	2698.23	1943	12710000	-353.064	sp|Q96BP2|CHCH1_HUMAN	Coiled-coil-helix-coiled-coil-helix domain-containing protein 1 OS=Homo sapiens OX=9606 GN=CHCHD1 PE=1 SV=1	58	79	K.QNEFRDDA(C)[Carbamidomethylation]RKEIQGFLD(C)[Carbamidomethylation]AAR.A	0	-	0	15	14	2.32047e-08	2.32047e-08	-	0
sw480/replicate_2/480_F3_02_ms2.msalign	-1	2002342	HCD	4173	3546.77	44	4	2698.43	2698.43	855	110300000	56.3092	sp|P37108|SRP14_HUMAN	Signal recognition particle 14 kDa protein OS=Homo sapiens OX=9606 GN=SRP14 PE=1 SV=2	105	136	K.KTKAAAAAAAAAPAAAATA(P)[-26.0122]TTAATTAATAAQ.	1	-	0	23	18	4.59336e-15	4.59336e-15	-	0
sw620/replicate_2/620_F4_02_ms2.msalign	-1	3003232	HCD	4009	3249.37	44	4	2699.3	2699.29	1741	17730000	-180.496	sp|Q9BWJ5|SF3B5_HUMAN	Splicing factor 3B subunit 5 OS=Homo sapiens OX=9606 GN=SF3B5 PE=1 SV=1	64	86	R.VRFNLMEKMLQP(C)[Carbamidomethylation]GPPADKPEEN.	0	-	0	16	14	6.42369e-11	6.42369e-11	-	0
sw620/SW620_2_choose_ms2.msalign	-1	5001712	HCD	5224	4666.26	45	3	2700.32	2700.31	1167	581200000	53.101	sp|P62328|TYB4_HUMAN	Thymosin beta-4 OS=Homo sapiens OX=9606 GN=TMSB4X PE=1 SV=2	21	44	K.TETQEKNPLPSKETIEQEKQAGES.	0	-	0	24	21	5.94649e-16	5.94649e-16	-	0
../study_2_1.3.4/sw480/replicate_2/CRC_SW480_SEC2_RPLC15_2_ms2.msalign	-1	19000928	HCD	2686	2291.02	45	4	2700.49	2700.48	3428	9479000	-344.832	sp|Q86SX6|GLRX5_HUMAN	Glutaredoxin-related protein 5, mitochondrial OS=Homo sapiens OX=9606 GN=GLRX5 PE=1 SV=2	32	59	A.AGSGAGGGGSAEQLDALVKKDKVVVFLK.G	0	-	0	14	13	4.91083e-07	4.91083e-07	-	0
sw480/replicate_2/480_F3_02_ms2.msalign	-1	2001357	HCD	2984	2596.74	45	4	2702.28	2702.27	2819	14470000	-339.205	sp|Q86V81|THOC4_HUMAN	THO complex subunit 4 OS=Homo sapiens OX=9606 GN=ALYREF PE=1 SV=3	82	107	K.QLPDKWQHDLFDSGFGGGAGVETGGK.L	0	-	0	13	12	1.92145e-06	1.92145e-06	-	0
sw620/replicate_3/620_F5_03_ms2.msalign	-1	4001510	HCD	3455	2915.72	45	4	2702.39	2702.38	2372	12970000	44.8731	sp|Q9HAV4|XPO5_HUMAN	Exportin-5 OS=Homo sapiens OX=9606 GN=XPO5 PE=1 SV=1	1180	1204	F.KKTKPMLETEVLDNDGGGLATIFEP.	0	-	0	12	12	3.13866e-09	3.13866e-09	-	0
../study_2_1.3.4/sw480/replicate_2/CRC_SW480_SEC2_RPLC15_2_ms2.msalign	-1	19001252	HCD	3231	2733.85	45	3	2702.39	2702.39	1108	276700000	57.1477	sp|P30101|PDIA3_HUMAN	Protein disulfide-isomerase A3 OS=Homo sapiens OX=9606 GN=PDIA3 PE=1 SV=4	305	329	R.KTFSHELSDFGLESTAGEIPVVAIR.T	0	-	0	26	23	1.40733e-14	1.40733e-14	-	0
sw480/replicate_2/480_F3_02_ms2.msalign	-1	2003603	HCD	5743	4813.1	35	3	2703.35	2703.34	1898	9480000	-1000	sp|P09132|SRP19_HUMAN	Signal recognition particle 19 kDa protein OS=Homo sapiens OX=9606 GN=SRP19 PE=1 SV=3	40	64	K.AVENPTATEIQDV(C)[Carbamidomethylation]SAVGLNVFLEK.N	0	-	0	12	11	9.83425e-10	9.83425e-10	-	0
sw620/replicate_1/620_F5_01_ms2.msalign	-1	4000525	HCD	2410	2091.73	45	4	2703.38	2703.37	2353	1801000	-341.118	sp|P62244|RS15A_HUMAN	40S ribosomal protein S15a OS=Homo sapiens OX=9606 GN=RPS15A PE=1 SV=2	107	130	T.SAGIMDHEEARRKHTGGKILGFFF.	0	-	0	14	13	1.1575e-08	1.1575e-08	-	0
sw620/SW620_0_choose_ms2.msalign	-1	2417	HCD	6260	5303.45	44	3	2703.32	2703.4	2366	185900	-1000	sp|P68431|H31_HUMAN	Histone H3.1 OS=Homo sapiens OX=9606 GN=H3C1 PE=1 SV=2	92	116	M.(AL)[-131.9606]QEA(C)[Carbamidomethylation]EAYLVGLFEDTNL(C)[Carbamidomethylation]AIHAK.R	1	-	0	15	15	1.83082e-10	1.83082e-10	-	0
sw620/replicate_3/620_F2_03_ms2.msalign	-1	1001854	HCD	4301	3641.17	45	4	2705.06	2705.06	2522	1182000	-1000	sp|O15042|SR140_HUMAN	U2 snRNP-associated SURP motif-containing protein OS=Homo sapiens OX=9606 GN=U2SURP PE=1 SV=2	18	44	R.SSDVHSSGSSDAHMDASGPSDSDMPSR.T	0	-	0	17	17	9.91772e-09	9.91772e-09	-	0
sw620/replicate_3/620_F3_03_ms2.msalign	-1	2000853	HCD	2580	2308.13	45	4	2705.32	2705.31	3091	78250000	33.2257	sp|Q8N183|NDUF2_HUMAN	NADH dehydrogenase [ubiquinone] 1 alpha subcomplex assembly factor 2 OS=Homo sapiens OX=9606 GN=NDUFAF2 PE=1 SV=1	18	39	R.EVKEHVGTDQFGNKYYYIPQYK.N	0	-	0	10	10	5.95603e-07	5.95603e-07	-	0
sw480/replicate_2/480_F4_02_ms2.msalign	-1	3003228	HCD	3908	3139.65	45	4	2705.34	2705.33	602	10430000	-343.013	sp|O95831|AIFM1_HUMAN	Apoptosis-inducing factor 1, mitochondrial OS=Homo sapiens OX=9606 GN=AIFM1 PE=1 SV=1	591	613	K.IIKDGEQHEDLNEVAKLFNIHED.	0	-	0	28	24	3.23904e-17	3.23904e-17	-	0
sw620/replicate_1/620_F5_01_ms2.msalign	-1	4001569	HCD	3695	3122.54	35	4	2705.36	2705.36	2674	3914000	-340.579	sp|P57740|NU107_HUMAN	Nuclear pore complex protein Nup107 OS=Homo sapiens OX=9606 GN=NUP107 PE=1 SV=1	1	24	.(M)[Acetyl]DRSGFGEISSPVIREAEVTRTAR.K	0	-	0	11	10	1.19024e-07	1.19024e-07	-	0
sw620/replicate_3/620_F3_03_ms2.msalign	-1	2001405	HCD	3242	2834.87	45	4	2705.55	2705.55	1671	16180000	-370.007	sp|P51970|NDUA8_HUMAN	NADH dehydrogenase [ubiquinone] 1 alpha subcomplex subunit 8 OS=Homo sapiens OX=9606 GN=NDUFA8 PE=1 SV=3	2	26	M.PGIVELPTLEELKVDEVKISSAVLK.A	0	-	0	21	17	1.21001e-11	1.21001e-11	-	0
sw620/replicate_3/620_F3_03_ms2.msalign	-1	2000949	HCD	2695	2399.64	45	4	2707.3	2707.3	2572	23190000	-653.18	sp|O75494|SRS10_HUMAN	Serine/arginine-rich splicing factor 10 OS=Homo sapiens OX=9606 GN=SRSF10 PE=1 SV=1	52	74	R.GFAYVQFEDVRDAEDALHNLDRK.W	0	-	0	17	15	1.57309e-08	1.57309e-08	-	0
sw620/SW620_5_choose_ms2.msalign	-1	8003169	HCD	7003	6006.78	28	3	2707.39	2707.39	2285	5430000	-1000	sp|Q9BU89|DOHH_HUMAN	Deoxyhypusine hydroxylase OS=Homo sapiens OX=9606 GN=DOHH PE=1 SV=1	1	24	.(M)[Acetyl]VTEQEVDAIGQTLVDPKQPLQAR.F	0	-	0	14	13	8.38903e-11	8.38903e-11	-	0
sw480/SW480_9_choose_ms2.msalign	-1	12001931	HCD	4107	3425.57	45	3	2707.4	2707.4	1653	196000000	54.9368	sp|P40926|MDHM_HUMAN	Malate dehydrogenase, mitochondrial OS=Homo sapiens OX=9606 GN=MDH2 PE=1 SV=3	230	257	R.IQEAGTEVVKAKAGAGSATLSMAYAGAR.F	0	-	0	25	25	8.58804e-13	8.58804e-13	-	0
sw480/replicate_3/480_F3_03_ms2.msalign	-1	2000778	HCD	2328	2081.78	45	4	2707.48	2707.48	1104	164100000	-339.487	sp|P16401|H15_HUMAN	Histone H1.5 OS=Homo sapiens OX=9606 GN=HIST1H1B PE=1 SV=3	2	27	M.(S)[Acetyl]ETAPAETATPAPVEKSPAKKKATKK.A	0	-	0	19	15	1.2325e-12	1.2325e-12	-	0
sw620/replicate_1/620_F2_01_ms2.msalign	-1	1001590	HCD	4372	3717.92	45	4	2710.34	2710.33	1730	3113000	-1000	sp|Q9H6F5|CCD86_HUMAN	Coiled-coil domain-containing protein 86 OS=Homo sapiens OX=9606 GN=CCDC86 PE=1 SV=1	30	53	R.RALVEFESNPEETREPGSPPSVQR.A	0	-	0	18	17	6.36114e-11	6.36114e-11	-	0
sw480/replicate_3/480_F3_03_ms2.msalign	-1	2000633	HCD	2154	1943.32	45	4	2711.53	2711.52	998	85450000	-339.231	sp|O60814|H2B1K_HUMAN	Histone H2B type 1-K OS=Homo sapiens OX=9606 GN=HIST1H2BK PE=1 SV=3	101	126	R.LLLPGELAKHAVSEGTKAVTKYTSAK.	0	-	0	23	19	2.69229e-13	2.69229e-13	-	0
sw620/20220206_UreaExtracted_SW620_C4_CZE_01_ms2.msalign	-1	2144	HCD	5203	4614.74	45	3	2712.3	2712.28	260	1467000	-337.764	sp|Q08945|SSRP1_HUMAN	FACT complex subunit SSRP1 OS=Homo sapiens OX=9606 GN=SSRP1 PE=1 SV=1	2	24	M.(A)[Acetyl]ETLEFNDVYQEVKGSMNDGRLR.L	0	-	0	17	15	2.03804e-08	2.03804e-08	-	0
sw480/replicate_2/480_F2_02_ms2.msalign	-1	1001479	HCD	3946	3363.02	45	4	2715.07	2714.06	1633	442000	-1000	sp|P62633|CNBP_HUMAN	Cellular nucleic acid-binding protein OS=Homo sapiens OX=9606 GN=CNBP PE=1 SV=1	57	79	R.(C)[Carbamidomethylation]GESGHLAKD(C)[Carbamidomethylation]DLQEDA(C)[Carbamidomethylation]YN(C)[Carbamidomethylation]GR.G	0	-	0	15	12	7.90087e-11	7.90087e-11	-	0
sw620/replicate_2/620_F2_02_ms2.msalign	-1	1001605	HCD	4206	3579.31	45	4	2714.06	2714.14	2451	1051000	-1000	sp|Q9H6F5|CCD86_HUMAN	Coiled-coil domain-containing protein 86 OS=Homo sapiens OX=9606 GN=CCDC86 PE=1 SV=1	30	53	R.RALVEFE(S)[3.8138]NPEETREPGSPPSVQR.A	1	-	0	15	13	2.13469e-08	2.13469e-08	-	0
sw480/replicate_2/480_F4_02_ms2.msalign	-1	3003565	HCD	4312	3462.11	45	4	2714.22	2714.22	1592	38940000	36.0795	sp|Q9C075|K1C23_HUMAN	Keratin, type I cytoskeletal 23 OS=Homo sapiens OX=9606 GN=KRT23 PE=1 SV=2	1	26	.(M)[Acetyl]NSGHSFSQTPSASFHGAGGGWGRPR.S	0	-	0	22	16	5.38342e-11	5.38342e-11	-	0
sw620/replicate_2/620_F3_02_ms2.msalign	-1	2001425	HCD	3248	2834.71	45	4	2715.22	2715.22	1976	1106000000	57.3437	sp|O00193|SMAP_HUMAN	Small acidic protein OS=Homo sapiens OX=9606 GN=SMAP PE=1 SV=1	69	91	R.TGEEDKKINEELESQYQQSMDSK.L	0	-	0	21	18	4.45801e-10	4.45801e-10	-	0
sw480/SW480_11_choose_ms2.msalign	-1	2002339	HCD	6046	5107.78	21	3	2715.24	2715.23	2652	41210000	-1000	sp|P07737|PROF1_HUMAN	Profilin-1 OS=Homo sapiens OX=9606 GN=PFN1 PE=1 SV=2	2	26	M.(A)[Acetyl]GWNAYIDNLMADGT((C)[Carbamidomethylation]Q)[-43.0065]DAAIVGYK.D	1	-	0	9	9	1.0066e-08	1.0066e-08	-	0
sw620/replicate_1/620_F3_01_ms2.msalign	-1	2001330	HCD	3115	2716.86	45	4	2715.28	2715.27	1261	1307000000	54.9942	sp|P36578|RL4_HUMAN	60S ribosomal protein L4 OS=Homo sapiens OX=9606 GN=RPL4 PE=1 SV=5	47	71	K.NNRQPYAVSELAGHQTSAESWGTGR.A	0	-	0	28	25	4.88458e-13	4.88458e-13	-	0
sw620/replicate_1/620_F3_01_ms2.msalign	-1	2000947	HCD	2655	2350.83	45	4	2715.32	2715.31	1686	30050000	-339.363	sp|Q9UEE9|CFDP1_HUMAN	Craniofacial development protein 1 OS=Homo sapiens OX=9606 GN=CFDP1 PE=1 SV=1	244	266	K.SKLDWESFKEEEGIGEELAIHNR.G	0	-	0	25	22	4.22647e-11	4.22647e-11	-	0
sw480/replicate_3/480_F3_03_ms2.msalign	-1	2002400	HCD	4281	3641.15	44	4	2714.4	2715.4	2267	1176000	-1000	sp|Q9BRQ0|PYGO2_HUMAN	Pygopus homolog 2 OS=Homo sapiens OX=9606 GN=PYGO2 PE=1 SV=2	2	30	M.(A)[Acetyl]ASAPPPPDKLEGGGGPAPPPAPPSTGRK.Q	0	-	0	13	8	1.21886e-07	1.21886e-07	-	0
sw620/20220206_UreaExtracted_SW620_C4_CZE_01_ms2.msalign	-1	2140	HCD	5198	4610.68	43	3	2715.44	2715.52	218	2428000	-336.525	sp|Q08945|SSRP1_HUMAN	FACT complex subunit SSRP1 OS=Homo sapiens OX=9606 GN=SSRP1 PE=1 SV=1	2	24	M.(AE)[45.2533]TLEFNDVYQEVKGSMNDGRLR.L	1	-	0	14	14	1.72446e-09	1.72446e-09	-	0
sw480/replicate_3/480_F4_03_ms2.msalign	-1	3000908	HCD	2844	2506.63	45	4	2716.48	2716.48	1083	115600000	-341.276	sp|P10599|THIO_HUMAN	Thioredoxin OS=Homo sapiens OX=9606 GN=TXN PE=1 SV=3	81	105	F.KKGQKVGEFSGANKEKLEATINELV.	0	-	0	21	18	9.1545e-13	9.1545e-13	-	0
sw480/replicate_2/480_F6_02_ms2.msalign	-1	5001751	HCD	4481	3822.59	45	4	2717.42	2717.4	1307	1324000	-339.221	sp|P35232|PHB_HUMAN	Prohibitin OS=Homo sapiens OX=9606 GN=PHB PE=1 SV=1	17	42	L.AVAGGVVNSALYNVDAGHRAVIFDRF.R	0	-	0	19	16	2.74779e-12	2.74779e-12	-	0
sw480/SW480_11_choose_ms2.msalign	-1	2001852	HCD	4849	4117.19	39	2	2717.43	2717.51	2599	232400	-1000	sp|P06454|PTMA_HUMAN	Prothymosin alpha OS=Homo sapiens OX=9606 GN=PTMA PE=1 SV=2	66	90	E.(E)[-22.5173]EEEGDGEEEDGDEDEEAESATGKR.A	1	-	0	12	12	7.01005e-09	7.01005e-09	-	0
../study_2_1.3.4/sw480/replicate_1/CRC_SW480_SEC2_RPLC15_ms2.msalign	-1	19001911	HCD	4320	3701.12	38	2	2718.64	2718.72	3369	520900	-1000	sp|E9PAV3|NACAM_HUMAN	Nascent polypeptide-associated complex subunit alpha, muscle-specific form OS=Homo sapiens OX=9606 GN=NACA PE=1 SV=1	2006	2029	K.FKVQGEAVSNIQENTQTPTV(QEES)[56.4471].E	1	-	0	15	12	1.46123e-07	1.46123e-07	-	0
../study_2_1.3.4/sw480/replicate_1/CRC_SW480_SEC4_RPLC6_ms2.msalign	-1	51000633	HCD	2450	2088.63	45	4	2719.24	2719.24	1442	596500	-348.365	sp|P26447|S10A4_HUMAN	Protein S100-A4 OS=Homo sapiens OX=9606 GN=S100A4 PE=1 SV=1	80	101	L.S(C)[Carbamidomethylation]IAMM(C)[Carbamidomethylation]NEFFEGFPDKQPRKK.	0	-	0	14	11	2.43093e-13	2.43093e-13	-	0
sw620/replicate_1/620_F6_01_ms2.msalign	-1	5001349	HCD	3937	3356.76	39	4	2719.36	2719.35	1951	1762000	52.0933	sp|Q16658|FSCN1_HUMAN	Fascin OS=Homo sapiens OX=9606 GN=FSCN1 PE=1 SV=3	469	493	R.YLKGDHAGVLKASAETVDPASLWEY.	0	-	0	15	13	4.53936e-10	4.53936e-10	-	0
../study_2_1.3.4/sw480/replicate_2/CRC_SW480_SEC3_RPLC6_2_ms2.msalign	-1	42002028	HCD	4650	3906.74	45	4	2719.38	2719.38	3647	24210000	54.6942	sp|P02812|PRB2_HUMAN	Basic salivary proline-rich protein 2 OS=Homo sapiens OX=9606 GN=PRB2 PE=1 SV=3	52	79	P.SPPGKPQGPPPQGGNQPQGPPPPPGKPQ.G	0	-	0	19	14	1.3559e-06	1.3559e-06	-	0
sw620/replicate_3/620_F3_03_ms2.msalign	-1	2000266	HCD	1875	1746.65	45	4	2719.48	2719.47	2658	6709000	29.0051	sp|P16949|STMN1_HUMAN	Stathmin OS=Homo sapiens OX=9606 GN=STMN1 PE=1 SV=3	54	76	K.LEAAEERRKSHEAEVLKQLAEKR.E	0	-	0	20	18	3.04617e-08	3.04618e-08	-	0
sw620/replicate_3/620_F3_03_ms2.msalign	-1	2000962	HCD	2711	2412.38	45	4	2720.32	2720.32	2912	22360000	33.5297	sp|P23588|IF4B_HUMAN	Eukaryotic translation initiation factor 4B OS=Homo sapiens OX=9606 GN=EIF4B PE=1 SV=2	512	537	K.VAPAQPSEEGPGRKDENKVDGMNAPK.G	0	-	0	15	12	1.6259e-07	1.6259e-07	-	0
sw480/replicate_2/480_F4_02_ms2.msalign	-1	3003825	HCD	4624	3711.82	45	4	2720.37	2720.37	2352	56340000	11.3524	sp|Q15293|RCN1_HUMAN	Reticulocalbin-1 OS=Homo sapiens OX=9606 GN=RCN1 PE=1 SV=1	84	107	R.LGKIVDRIDNDGDGFVTTEELKTW.I	0	-	0	19	18	4.24333e-08	4.24333e-08	-	0
sw620/SW620_7_choose_ms2.msalign	-1	10001867	HCD	5771	4983.07	45	3	2720.39	2720.38	1698	95140000	-1000	sp|Q13347|EIF3I_HUMAN	Eukaryotic translation initiation factor 3 subunit I OS=Homo sapiens OX=9606 GN=EIF3I PE=1 SV=1	21	44	R.EGDLLFTVAKDPIVNVWYSVNGER.L	0	-	0	22	22	2.30263e-13	2.30263e-13	-	0
sw480/replicate_3/480_F5_03_ms2.msalign	-1	4000971	HCD	2455	2087.67	45	4	2721.29	2721.28	1011	5685000	-341.698	sp|Q9UBE0|SAE1_HUMAN	SUMO-activating enzyme subunit 1 OS=Homo sapiens OX=9606 GN=SAE1 PE=1 SV=1	323	346	D.PPHNNFFFFDGMKGNGIVE(C)[Carbamidomethylation]LGPK.	0	-	0	20	17	3.46154e-13	3.46154e-13	-	0
sw480/replicate_2/480_F4_02_ms2.msalign	-1	3003802	HCD	4596	3689.44	45	4	2723.31	2723.3	1742	5785000	-1000	sp|P09651|ROA1_HUMAN	Heterogeneous nuclear ribonucleoprotein A1 OS=Homo sapiens OX=9606 GN=HNRNPA1 PE=1 SV=5	56	80	R.GFGFVTYATVEEVDAAMNARPHKVD.G	0	-	0	18	17	2.28061e-10	2.28061e-10	-	0
sw620/replicate_3/620_F5_03_ms2.msalign	-1	4000733	HCD	2499	2150.17	45	4	2724.34	2724.34	2361	3809000	-339.608	sp|P39019|RS19_HUMAN	40S ribosomal protein S19 OS=Homo sapiens OX=9606 GN=RPS19 PE=1 SV=2	40	62	L.AKHKELAPYDENWFYTRAASTAR.H	0	-	0	19	17	2.83843e-09	2.83843e-09	-	0
sw620/SW620_10_choose_ms2.msalign	-1	1002894	HCD	6683	5650.44	45	3	2725.4	2725.39	3176	6108000	-1000	sp|Q96GI7|FA89A_HUMAN	Protein FAM89A OS=Homo sapiens OX=9606 GN=FAM89A PE=1 SV=1	160	184	R.DRGPPRDLSLPVSSLSSSDWILESI.	0	-	0	13	11	1.55986e-07	1.55986e-07	-	0
sw620/replicate_3/620_F3_03_ms2.msalign	-1	2003890	HCD	6352	5337.2	33	4	2726.4	2726.4	2020	192500000	58.4053	sp|P09012|SNRPA_HUMAN	U1 small nuclear ribonucleoprotein A OS=Homo sapiens OX=9606 GN=SNRPA PE=1 SV=3	124	152	K.AVQGGGATPVVGAVQGPVPGMPPMTQAPR.I	0	-	0	18	13	2.26484e-10	2.26484e-10	-	0
./480_F3_01_ms2.msalign	-1	2000670	HCD	2236	1960.89	45	4	2727.52	2727.52	968	284100000	-292.298	sp|P23527|H2B1O_HUMAN	Histone H2B type 1-O OS=Homo sapiens OX=9606 GN=HIST1H2BO PE=1 SV=3	101	126	R.LLLPGELAKHAVSEGTKAVTKYTSSK.	0	-	0	22	19	4.56929e-13	4.56929e-13	-	0
./480_F3_01_ms2.msalign	-1	2000916	HCD	2531	2195.65	45	4	2728.54	2728.53	1104	34110000	-339.261	sp|O14737|PDCD5_HUMAN	Programmed cell death protein 5 OS=Homo sapiens OX=9606 GN=PDCD5 PE=1 SV=3	56	79	R.LSNLALVKPEKTKAVENYLIQMAR.Y	0	-	0	25	23	3.75066e-12	3.75066e-12	-	0
sw480/replicate_2/480_F5_02_ms2.msalign	-1	4001583	HCD	3372	2820.61	45	4	2729.41	2729.41	1692	130300000	58.901	sp|P00441|SODC_HUMAN	Superoxide dismutase [Cu-Zn] OS=Homo sapiens OX=9606 GN=SOD1 PE=1 SV=2	2	26	M.(A)[Acetyl]TKAV(C)[Carbamidomethylation]VLKGDGPVQGIINFEQKES.N	0	-	0	16	13	1.38353e-10	1.38353e-10	-	0
sw620/replicate_3/620_F3_03_ms2.msalign	-1	2001452	HCD	3299	2880.25	45	4	2729.49	2729.49	1849	2670000	-369.611	sp|Q9Y3D9|RT23_HUMAN	28S ribosomal protein S23, mitochondrial OS=Homo sapiens OX=9606 GN=MRPS23 PE=1 SV=2	109	133	K.LGETDEEKLFVETGKALLAEGVILR.R	0	-	0	15	15	5.38769e-11	5.38769e-11	-	0
sw620/replicate_2/620_F5_02_ms2.msalign	-1	4003957	HCD	6507	5376.49	43	4	2730.25	2730.24	1985	1395000	-1000	sp|Q15424|SAFB1_HUMAN	Scaffold attachment factor B1 OS=Homo sapiens OX=9606 GN=SAFB PE=1 SV=4	2	30	M.(A)[Acetyl]ETLS(GLGD)[37.9478]SGAAGAAALSSASSETGTRR.L	1	-	0	17	17	4.93629e-10	4.93629e-10	-	0
sw620/replicate_3/620_F3_03_ms2.msalign	-1	2001349	HCD	3175	2781.57	45	4	2731.26	2731.26	1342	151100000	51.5567	sp|O60925|PFD1_HUMAN	Prefoldin subunit 1 OS=Homo sapiens OX=9606 GN=PFDN1 PE=1 SV=2	43	66	K.HAHLTDTEIMTLVDETNMYEGVGR.M	0	-	0	20	17	5.48629e-13	5.48629e-13	-	0
sw620/replicate_3/620_F5_03_ms2.msalign	-1	4003982	HCD	6502	5370.03	34	4	2731.35	2731.34	3102	2616000	41.7299	sp|Q9BU89|DOHH_HUMAN	Deoxyhypusine hydroxylase OS=Homo sapiens OX=9606 GN=DOHH PE=1 SV=1	1	24	.(MVTEQEV)[65.9690]DAIGQTLVDPKQPLQAR.F	1	-	0	12	10	6.4471e-07	6.44711e-07	-	0
sw620/replicate_2/620_F3_02_ms2.msalign	-1	2000861	HCD	2571	2296.03	45	4	2732.29	2732.29	1438	15610000	-350.626	sp|P62316|SMD2_HUMAN	Small nuclear ribonucleoprotein Sm D2 OS=Homo sapiens OX=9606 GN=SNRPD2 PE=1 SV=1	58	79	K.AFDRH(C)[Carbamidomethylation]NMVLENVKEMWTEVPK.S	0	-	0	20	18	2.98856e-12	2.98856e-12	-	0
sw620/replicate_2/620_F1_02_ms2.msalign	-1	1194	HCD	3336	2846.22	45	4	2733.24	2733.24	1101	8215000	-336.471	sp|P31948|STIP1_HUMAN	Stress-induced-phosphoprotein 1 OS=Homo sapiens OX=9606 GN=STIP1 PE=1 SV=1	447	470	K.AMDVYQKALDLDSS(C)[Carbamidomethylation]KEAADGYQR.C	0	-	0	23	21	4.74092e-14	4.74092e-14	-	0
sw620/replicate_3/620_F3_03_ms2.msalign	-1	2000906	HCD	2643	2358.23	45	4	2733.4	2733.4	1216	186600000	55.3815	sp|P49773|HINT1_HUMAN	Histidine triad nucleotide-binding protein 1 OS=Homo sapiens OX=9606 GN=HINT1 PE=1 SV=2	58	82	K.KHISQISVAEDDDESLLGHLMIVGK.K	0	-	0	26	22	1.77167e-13	1.77167e-13	-	0
sw480/replicate_2/480_F5_02_ms2.msalign	-1	4000658	HCD	2259	1929.09	45	4	2733.42	2733.42	1691	31790000	-339.334	sp|P05787|K2C8_HUMAN	Keratin, type II cytoskeletal 8 OS=Homo sapiens OX=9606 GN=KRT8 PE=1 SV=7	2	25	M.(S)[Acetyl]IRVTQKSYKVSTSGPRAFSSRSY.T	0	-	0	21	18	1.35688e-10	1.35688e-10	-	0
sw620/replicate_1/620_F5_01_ms2.msalign	-1	4001089	HCD	3119	2662.02	45	4	2733.52	2733.52	2612	2591000	-340.386	sp|P60866|RS20_HUMAN	40S ribosomal protein S20 OS=Homo sapiens OX=9606 GN=RPS20 PE=1 SV=1	2	25	M.(A)[Acetyl]FKDTGKTPVEPEVAIHRIRITLT.S	0	-	0	17	13	7.47088e-08	7.47088e-08	-	0
sw480/replicate_2/480_F3_02_ms2.msalign	-1	2001375	HCD	3006	2614.26	45	4	2734.28	2734.27	2067	19350000	-340.677	sp|P19338|NUCL_HUMAN	Nucleolin OS=Homo sapiens OX=9606 GN=NCL PE=1 SV=3	600	624	R.IVTDRETGSSKGFGFVDFNSEEDAK.A	0	-	0	14	14	4.12771e-09	4.12771e-09	-	0
sw620/replicate_1/620_F3_01_ms2.msalign	-1	2001493	HCD	3310	2871.99	45	4	2734.42	2734.41	560	50470000	-61.4162	sp|P18621|RL17_HUMAN	60S ribosomal protein L17 OS=Homo sapiens OX=9606 GN=RPL17 PE=1 SV=3	97	121	K.NAESNAELKGLDVDSLVIEHIQVNK.A	0	-	0	26	21	4.22737e-18	4.22737e-18	-	0
./480_F3_01_ms2.msalign	-1	2002396	HCD	4314	3618.58	42	4	2736.38	2736.38	2214	2036000	-1000	sp|P37108|SRP14_HUMAN	Signal recognition particle 14 kDa protein OS=Homo sapiens OX=9606 GN=SRP14 PE=1 SV=2	105	136	K.KTKAAAAAAAAAPAAA(ATAPTTAATTAATAAQ)[11.9351].	1	-	0	20	14	2.40899e-07	2.40899e-07	-	0
sw480/replicate_2/480_F3_02_ms2.msalign	-1	2001313	HCD	2932	2555.4	45	4	2738.33	2738.33	1223	36110000	-339.199	sp|P43487|RANG_HUMAN	Ran-specific GTPase-activating protein OS=Homo sapiens OX=9606 GN=RANBP1 PE=1 SV=1	119	141	R.AWVWNTHADFADE(C)[Carbamidomethylation]PKPELLAIR.F	0	-	0	22	17	1.07359e-12	1.07359e-12	-	0
sw620/replicate_3/620_F3_03_ms2.msalign	-1	2002034	HCD	4002	3440.7	45	4	2739.3	2739.3	3093	684000000	58.7489	sp|Q9Y6H1|CHCH2_HUMAN	Coiled-coil-helix-coiled-coil-helix domain-containing protein 2 OS=Homo sapiens OX=9606 GN=CHCHD2 PE=1 SV=1	120	142	K.QFLE(C)[Carbamidomethylation]AQNQGDIKL(C)[Carbamidomethylation]EGFNEVLK.Q	0	-	0	12	12	6.07016e-07	6.07016e-07	-	0
sw480/replicate_3/480_F6_03_ms2.msalign	-1	5001797	HCD	4448	3783.05	45	4	2739.36	2739.35	1133	462600	-1000	sp|P00505|AATM_HUMAN	Aspartate aminotransferase, mitochondrial OS=Homo sapiens OX=9606 GN=GOT2 PE=1 SV=3	30	53	A.SSWWTHVEMGPPDPILGVTEAFKR.D	0	-	0	18	15	1.66775e-12	1.66775e-12	-	0
sw480/replicate_3/480_F1_03_ms2.msalign	-1	1382	HCD	3872	3301.45	45	4	2740.17	2740.17	2063	1755000	-339.703	sp|P35579|MYH9_HUMAN	Myosin-9 OS=Homo sapiens OX=9606 GN=MYH9 PE=1 SV=4	1933	1960	R.RMAR(KGAGDGSD)[-76.1324]EEVDGKADGAEAKPAE.	1	-	0	14	15	2.18894e-08	2.18894e-08	-	0
sw620/replicate_3/620_F3_03_ms2.msalign	-1	2002075	HCD	4051	3479.9	45	4	2740.37	2740.37	1643	656700000	58.2415	sp|P53999|TCP4_HUMAN	Activated RNA polymerase II transcriptional coactivator p15 OS=Homo sapiens OX=9606 GN=SUB1 PE=1 SV=3	102	125	K.GISLNPEQWSQLKEQISDIDDAVR.K	0	-	0	19	18	8.90614e-12	8.90614e-12	-	0
sw620/replicate_1/620_F3_01_ms2.msalign	-1	2002633	HCD	4694	3977.41	45	3	2740.38	2740.38	2268	5371000	-1000	sp|Q9BTC0|DIDO1_HUMAN	Death-inducer obliterator 1 OS=Homo sapiens OX=9606 GN=DIDO1 PE=1 SV=5	38	63	R.EGAGDAEADPLEPPPPQQQLGLSLRR.S	0	-	0	13	13	5.87505e-09	5.87505e-09	-	0
./480_F5_01_ms2.msalign	-1	4003646	HCD	6545	5441.11	45	4	2740.72	2740.8	903	621400	-1000	sp|Q9NP73|ALG13_HUMAN	Putative bifunctional UDP-N-acetylglucosamine transferase and deubiquitinase ALG13 OS=Homo sapiens OX=9606 GN=ALG13 PE=1 SV=2	919	942	L.PPPPPPPPPPPPPPPPP(P)[393.5270]PPPPPP.P	1	-	0	18	16	1.40241e-13	1.40241e-13	-	0
./480_F3_01_ms2.msalign	-1	2001440	HCD	3160	2696.43	45	4	2741.4	2741.39	1869	260400000	60.4005	sp|P55145|MANF_HUMAN	Mesencephalic astrocyte-derived neurotrophic factor OS=Homo sapiens OX=9606 GN=MANF PE=1 SV=3	40	62	R.FYQDLKDRDVTFSPATIENELIK.F	0	-	0	19	17	1.0989e-08	1.0989e-08	-	0
sw620/replicate_3/620_F1_03_ms2.msalign	-1	1230	HCD	3324	2827.07	45	4	2742.27	2742.26	1235	15800000	-343.669	sp|Q9C0C2|TB182_HUMAN	182 kDa tankyrase-1-binding protein OS=Homo sapiens OX=9606 GN=TNKS1BP1 PE=1 SV=4	944	968	R.AAEPQEQEFGKSAWIRDYSSGGSSR.T	0	-	0	21	18	2.11037e-13	2.11037e-13	-	0
sw620/replicate_1/620_F3_01_ms2.msalign	-1	2000970	HCD	2683	2373.12	45	4	2742.38	2742.38	2199	317500000	51.3886	sp|P62829|RL23_HUMAN	60S ribosomal protein L23 OS=Homo sapiens OX=9606 GN=RPL23 PE=1 SV=1	90	113	R.RKDGVFLYFEDNAGVIVNNKGEMK.G	0	-	0	26	20	3.71669e-09	3.71669e-09	-	0
sw480/replicate_3/480_F3_03_ms2.msalign	-1	2003767	HCD	6011	5042.3	29	4	2742.4	2742.39	2546	49360000	61.5957	sp|P09012|SNRPA_HUMAN	U1 small nuclear ribonucleoprotein A OS=Homo sapiens OX=9606 GN=SNRPA PE=1 SV=3	124	152	K.AVQGGGATPVVGAVQGPV(PGM)[15.9948]PPMTQAPR.I	1	-	0	16	12	1.0906e-06	1.0906e-06	-	0
sw480/replicate_3/480_F3_03_ms2.msalign	-1	2000621	HCD	2139	1931.36	45	4	2744.43	2744.43	2189	27410000	-337.407	sp|Q9Y5V0|ZN706_HUMAN	Zinc finger protein 706 OS=Homo sapiens OX=9606 GN=ZNF706 PE=1 SV=1	53	76	K.TFKQHFESKHPKTPLPPELADVQA.	0	-	0	19	11	6.64983e-08	6.64983e-08	-	0
sw480/replicate_2/480_F4_02_ms2.msalign	-1	3003752	HCD	4536	3641.37	45	4	2744.63	2744.63	2113	5690000	-1000	sp|P40926|MDHM_HUMAN	Malate dehydrogenase, mitochondrial OS=Homo sapiens OX=9606 GN=MDH2 PE=1 SV=3	25	52	N.AKVAVLGASGGIGQPLSLLLKNSPLVSR.L	0	-	0	19	18	6.01491e-09	6.01491e-09	-	0
sw620/replicate_2/620_F3_02_ms2.msalign	-1	2000090	HCD	1643	1555.45	45	4	2745.49	2745.48	1475	2093000	-1000	sp|Q9UII2|ATIF1_HUMAN	ATPase inhibitor, mitochondrial OS=Homo sapiens OX=9606 GN=ATP5IF1 PE=1 SV=1	61	83	R.AQSREQLAALKKHHEEEIVHHKK.E	0	-	0	22	20	4.74525e-12	4.74525e-12	-	0
sw620/replicate_3/620_F4_03_ms2.msalign	-1	3003479	HCD	4254	3439.15	45	4	2745.57	2745.56	1792	44780000	-339.594	sp|P40227|TCPZ_HUMAN	T-complex protein 1 subunit zeta OS=Homo sapiens OX=9606 GN=CCT6A PE=1 SV=3	2	28	M.(A)[Acetyl]AVKTLNPKAEVARAQAALAVNISAAR.G	0	-	0	26	21	3.18447e-11	3.18447e-11	-	0
sw620/replicate_1/620_F1_01_ms2.msalign	-1	980	HCD	3146	2691.66	45	4	2746.33	2746.32	1666	3383000	-1000	sp|P52272|HNRPM_HUMAN	Heterogeneous nuclear ribonucleoprotein M OS=Homo sapiens OX=9606 GN=HNRNPM PE=1 SV=3	518	543	R.MGPAIERMGLSMERMVPAGMGAGLER.M	0	-	0	26	23	3.67454e-11	3.67454e-11	-	0
./480_F3_01_ms2.msalign	-1	2001235	HCD	2914	2500.49	45	4	2747.27	2747.26	1513	118900000	48.0415	sp|P36578|RL4_HUMAN	60S ribosomal protein L4 OS=Homo sapiens OX=9606 GN=RPL4 PE=1 SV=5	47	71	K.NNRQPYAVSELAGHQTSAES(W)[31.9898]GTGR.A	1	-	0	25	22	5.01551e-10	5.01551e-10	-	0
../study_2_1.3.4/sw480/replicate_2/CRC_SW480_SEC2_RPLC15_2_ms2.msalign	-1	19001559	HCD	3974	3349.61	45	3	2747.32	2747.32	2365	6206000000	51.6115	sp|P62937|PPIA_HUMAN	Peptidyl-prolyl cis-trans isomerase A OS=Homo sapiens OX=9606 GN=PPIA PE=1 SV=2	92	118	K.HTGPGILSMANAGPNTNGSQFFI((C)[Carbamidomethylation]TAK)[-43.0048].T	1	-	0	25	21	1.37347e-09	1.37347e-09	-	0
sw480/replicate_3/480_F4_03_ms2.msalign	-1	3001060	HCD	3026	2651.42	45	4	2747.37	2748.36	538	51630000	-392.785	sp|P17096|HMGA1_HUMAN	High mobility group protein HMG-I/HMG-Y OS=Homo sapiens OX=9606 GN=HMGA1 PE=1 SV=3	2	26	M.(S)[Acetyl]ESSSKSSQPLASKQEKDGTEKRGR.G	0	-	0	22	19	2.48443e-17	2.48443e-17	-	0
sw620/replicate_3/620_F3_03_ms2.msalign	-1	2000918	HCD	2658	2370.19	45	4	2749.4	2749.4	2930	82540000	44.4549	sp|P49773|HINT1_HUMAN	Histidine triad nucleotide-binding protein 1 OS=Homo sapiens OX=9606 GN=HINT1 PE=1 SV=2	58	82	K.KHISQISVAEDDDESLL(GHLM)[15.9982]IVGK.K	1	-	0	23	20	2.01649e-07	2.01649e-07	-	0
sw480/SW480_9_choose_ms2.msalign	-1	12003636	HCD	6857	5660.26	21	2	2751.4	2750.38	1744	232800	-1000	sp|P42765|THIM_HUMAN	3-ketoacyl-CoA thiolase, mitochondrial OS=Homo sapiens OX=9606 GN=ACAA2 PE=1 SV=2	46	71	K.VSPETVDSVIMGNVLQSSSDAIYLAR.H	0	-	0	12	12	2.00442e-12	2.00442e-12	-	0
sw620/replicate_3/620_F4_03_ms2.msalign	-1	3003284	HCD	4020	3252.27	45	4	2751.33	2751.32	3041	11890000	33.7517	sp|P05787|K2C8_HUMAN	Keratin, type II cytoskeletal 8 OS=Homo sapiens OX=9606 GN=KRT8 PE=1 SV=7	12	38	K.VSTSGPRAFSSRSYTSGPGSRISSSSF.S	0	-	0	14	13	4.15577e-07	4.15577e-07	-	0
sw480/replicate_3/480_F6_03_ms2.msalign	-1	5001091	HCD	3601	3102.86	45	4	2751.34	2751.34	1557	2754000	-340.225	sp|P06748|NPM_HUMAN	Nucleophosmin OS=Homo sapiens OX=9606 GN=NPM1 PE=1 SV=2	272	292	Y.VKN(C)[Carbamidomethylation]FRMTDQEAIQDLWQWRK.S	0	-	0	24	21	1.94054e-10	1.94054e-10	-	0
sw620/replicate_2/620_F6_02_ms2.msalign	-1	5001280	HCD	3778	3270.93	44	4	2751.35	2751.34	2613	625700	-340.123	sp|Q16658|FSCN1_HUMAN	Fascin OS=Homo sapiens OX=9606 GN=FSCN1 PE=1 SV=3	469	493	R.YLKGDHAGVLKASAETVDPASL(WEY)[31.9901].	1	-	0	16	14	6.99653e-08	6.99654e-08	-	0
sw620/replicate_1/620_F6_01_ms2.msalign	-1	5001254	HCD	3823	3264.87	45	4	2752.31	2752.29	725	2279000	-337.335	sp|A5A3E0|POTEF_HUMAN	POTE ankyrin domain family member F OS=Homo sapiens OX=9606 GN=POTEF PE=1 SV=2	1050	1072	L.STFQQMWISKQEYDESGPSIVHR.K	0	-	0	29	19	1.65969e-16	1.65969e-16	-	0
sw620/SW620_10_choose_ms2.msalign	-1	1002526	HCD	5948	5046.37	45	3	2752.46	2752.46	3117	47460000	-345.519	sp|Q9UBQ7|GRHPR_HUMAN	Glyoxylate reductase/hydroxypyruvate reductase OS=Homo sapiens OX=9606 GN=GRHPR PE=1 SV=1	303	328	R.NTMSLLAANNLLAGLRGEPMPSELKL.	0	-	0	9	10	9.37167e-08	9.37167e-08	-	0
../study_2_1.3.4/sw620/replicate_1/CRC_SW620_SEC1_RPLC11_ms2.msalign	-1	1000781	HCD	3652	3097.28	45	4	2753.53	2754.54	1668	410900	-1000	sp|P16403|H12_HUMAN	Histone H1.2 OS=Homo sapiens OX=9606 GN=HIST1H1C PE=1 SV=2	2	30	M.(S)[Acetyl]ETAPAAPAAAPPAEKAPVKKKAAKKAGG.T	0	-	0	9	7	1.0688e-06	1.0688e-06	-	0
sw620/replicate_2/620_F5_02_ms2.msalign	-1	4001643	HCD	3657	3079.69	45	4	2757.45	2757.44	1262	4138000	-345.339	sp|P32119|PRDX2_HUMAN	Peroxiredoxin-2 OS=Homo sapiens OX=9606 GN=PRDX2 PE=1 SV=5	2	28	M.(A)[Acetyl]SGNARIGKPAPDFKATAVVDGAFKEV.K	0	-	0	22	20	3.99444e-13	3.99444e-13	-	0
sw480/replicate_3/480_F3_03_ms2.msalign	-1	2000254	HCD	1698	1580.23	45	4	2757.48	2757.48	1530	39090000	52.9207	sp|P16949|STMN1_HUMAN	Stathmin OS=Homo sapiens OX=9606 GN=STMN1 PE=1 SV=3	63	85	K.SHEAEVLKQLAEKREHEKEVLQK.A	0	-	0	30	27	1.49951e-10	1.49951e-10	-	0
sw620/replicate_3/620_F3_03_ms2.msalign	-1	2001532	HCD	3395	2956.64	45	4	2757.49	2757.49	2339	43290000	-347.091	sp|Q8WUD4|CCD12_HUMAN	Coiled-coil domain-containing protein 12 OS=Homo sapiens OX=9606 GN=CCDC12 PE=1 SV=1	86	110	K.VKEQLEAAKPEPVIEEVDLANLAPR.K	0	-	0	25	23	2.47597e-09	2.47597e-09	-	0
sw480/replicate_2/480_F4_02_ms2.msalign	-1	3003951	HCD	4775	3832.35	45	4	2759.38	2759.38	1174	18140000	-342.113	sp|P52926|HMGA2_HUMAN	High mobility group protein HMGI-C OS=Homo sapiens OX=9606 GN=HMGA2 PE=1 SV=1	2	29	M.(S)[Acetyl]ARGEGAGQPSTSAQGQPAAPAPQKRGR.G	0	-	0	23	19	6.15101e-13	6.15101e-13	-	0
./480_F6_01_ms2.msalign	-1	5001660	HCD	4452	3798.25	46	4	2761.24	2761.23	1274	1211000	-341.995	sp|P04406|G3P_HUMAN	Glyceraldehyde-3-phosphate dehydrogenase OS=Homo sapiens OX=9606 GN=GAPDH PE=1 SV=3	313	335	S.WYDNEFGYSNRVVDLMAHMASKE.	0	-	0	16	13	3.21079e-11	3.21079e-11	-	0
sw620/replicate_3/620_F6_03_ms2.msalign	-1	5001159	HCD	3527	3032.43	46	4	2764.37	2764.36	2895	1068000	-338.427	sp|P25789|PSA4_HUMAN	Proteasome subunit alpha type-4 OS=Homo sapiens OX=9606 GN=PSMA4 PE=1 SV=1	2	23	M.(S)[Acetyl]RRYDSRTTIFSPEGRLYQVEY.A	0	-	0	15	10	1.42994e-07	1.42994e-07	-	0
../study_2_1.3.4/sw480/replicate_1/CRC_SW480_SEC3_RPLC16_ms2.msalign	-1	37001940	HCD	4538	3819.71	31	3	2764.83	2764.91	3251	67790	-1000	sp|P23527|H2B1O_HUMAN	Histone H2B type 1-O OS=Homo sapiens OX=9606 GN=HIST1H2BO PE=1 SV=3	56	80	I.(SSKAM)[35.5861]GIMNSFVNDIFERIAGEASR.L	1	-	0	10	10	7.74455e-08	7.74455e-08	-	0
sw620/20220206_UreaExtracted_SW620_C4_CZE_03_ms2.msalign	-1	1320	HCD	3999	3603.33	41	4	2765.46	2765.44	308	767800	-337.255	sp|P60660|MYL6_HUMAN	Myosin light polypeptide 6 OS=Homo sapiens OX=9606 GN=MYL6 PE=1 SV=2	38	63	R.ALGQNPTNAEVLKVLGNPKSDEMNVK.V	0	-	0	16	13	3.80063e-08	3.80063e-08	-	0
sw620/replicate_3/620_F3_03_ms2.msalign	-1	2000936	HCD	2679	2386.88	46	4	2766.34	2766.33	431	705100000	47.6358	sp|Q9UKY7|CDV3_HUMAN	Protein CDV3 homolog OS=Homo sapiens OX=9606 GN=CDV3 PE=1 SV=1	77	99	K.AVTKDEDEWKELEQKEVDYSGLR.V	0	-	0	29	28	7.40686e-20	7.40686e-20	-	0
sw480/replicate_2/480_F4_02_ms2.msalign	-1	3003602	HCD	4356	3497.34	46	4	2767.46	2767.46	2260	14650000	-340.248	sp|O75348|VATG1_HUMAN	V-type proton ATPase subunit G 1 OS=Homo sapiens OX=9606 GN=ATP6V1G1 PE=1 SV=3	2	26	M.(A)[Acetyl]SQSQGIQQLLQAEKRAAEKVSEAR.K	0	-	0	19	16	2.1369e-08	2.1369e-08	-	0
sw480/replicate_3/480_F2_03_ms2.msalign	-1	1000666	HCD	2619	2275.4	46	4	2767.63	2767.63	2442	4611000	-339.622	sp|P10412|H14_HUMAN	Histone H1.4 OS=Homo sapiens OX=9606 GN=HIST1H1E PE=1 SV=2	6	33	A.PAAPAAPAPAEKTPVKKKARKSAGAAKR.K	0	-	0	16	13	5.12572e-07	5.12572e-07	-	0
sw620/replicate_1/620_F5_01_ms2.msalign	-1	4001453	HCD	3556	3011.53	46	4	2768.29	2768.29	2732	6710000	-355.411	sp|P0CG38|POTEI_HUMAN	POTE ankyrin domain family member I OS=Homo sapiens OX=9606 GN=POTEI PE=3 SV=1	1050	1072	L.STFQQ(MW)[15.9952]ISKQEYDESGPSIVHR.K	1	-	0	19	14	1.92865e-07	1.92865e-07	-	0
sw480/replicate_3/480_F4_03_ms2.msalign	-1	3001311	HCD	3327	2890.99	46	4	2768.46	2768.45	797	26570000	-339.266	sp|Q9NTK5|OLA1_HUMAN	Obg-like ATPase 1 OS=Homo sapiens OX=9606 GN=OLA1 PE=1 SV=2	374	396	R.NYIVEDGDIIFFKFNTPQQPKKK.	0	-	0	23	18	9.16752e-15	9.16752e-15	-	0
./480_F1_01_ms2.msalign	-1	1265	HCD	3733	3182.46	46	4	2770.31	2770.3	1602	1780000	-353.233	sp|Q9UKV3|ACINU_HUMAN	Apoptotic chromatin condensation inducer in the nucleus OS=Homo sapiens OX=9606 GN=ACIN1 PE=1 SV=2	236	260	R.AAKLSEGSQPAEEEEDQETPSRNLR.V	0	-	0	15	13	1.21039e-09	1.21039e-09	-	0
sw480/replicate_2/480_F4_02_ms2.msalign	-1	3003744	HCD	4527	3634.23	46	4	2770.32	2770.31	2551	18700000	-17.5832	sp|P62857|RS28_HUMAN	40S ribosomal protein S28 OS=Homo sapiens OX=9606 GN=RPS28 PE=1 SV=1	21	44	R.TGSQGQ(C)[Carbamidomethylation]TQVRVEFMDDTSRSIIR.N	0	-	0	14	13	2.11021e-07	2.11021e-07	-	0
sw620/replicate_2/620_F3_02_ms2.msalign	-1	2000871	HCD	2583	2305.58	46	4	2770.32	2770.32	1772	62350000	36.1631	sp|Q99497|PARK7_HUMAN	Protein/nucleic acid deglycase DJ-1 OS=Homo sapiens OX=9606 GN=PARK7 PE=1 SV=2	133	156	K.MMNGGHYTYSENRVEKDGLILTSR.G	0	-	0	17	15	8.81719e-11	8.81719e-11	-	0
sw620/replicate_3/620_F5_03_ms2.msalign	-1	4001558	HCD	3513	2961.99	46	4	2770.41	2770.4	932	12240000	-306.593	sp|P52701|MSH6_HUMAN	DNA mismatch repair protein Msh6 OS=Homo sapiens OX=9606 GN=MSH6 PE=1 SV=2	2	26	M.(S)[Acetyl]RQSTLYSFFPKSPALSDANKASAR.A	0	-	0	26	21	3.32775e-15	3.32775e-15	-	0
../study_2_1.3.4/sw620/replicate_3/CRC_SW620_SEC3_RPLC8_3_ms2.msalign	-1	42000266	HCD	3195	2849.82	46	4	2771.31	2771.31	93	8569000	54.7505	sp|Q9UQE7|SMC3_HUMAN	Structural maintenance of chromosomes protein 3 OS=Homo sapiens OX=9606 GN=SMC3 PE=1 SV=2	1193	1217	R.NKVSHIDVITAEMAKDFVEDDTTHG.	0	-	0	31	31	1.09322e-23	1.09322e-23	-	0
sw620/replicate_2/620_F5_02_ms2.msalign	-1	4001000	HCD	2885	2462.67	46	4	2771.47	2771.46	2474	6070000	-336.943	sp|P62277|RS13_HUMAN	40S ribosomal protein S13 OS=Homo sapiens OX=9606 GN=RPS13 PE=1 SV=2	128	151	R.YYKTKRVLPPNWKYESSTASALVA.	0	-	0	12	10	2.47002e-08	2.47002e-08	-	0
sw620/20220206_UreaExtracted_SW620_C4_CZE_03_ms2.msalign	-1	220	HCD	2490	2355.52	34	4	2771.52	2771.5	381	2883000	56.836	sp|P63313|TYB10_HUMAN	Thymosin beta-10 OS=Homo sapiens OX=9606 GN=TMSB10 PE=1 SV=2	18	40	K.LKKTETQEKNTLPTKETIEQEKR.S	0	-	0	16	13	9.80367e-07	9.80367e-07	-	0
sw620/SW620_11_choose_ms2.msalign	-1	2002286	HCD	6338	5569.51	34	3	2772.24	2772.24	2757	218800000	-1000	sp|Q6IS14|IF5AL_HUMAN	Eukaryotic translation initiation factor 5A-1-like OS=Homo sapiens OX=9606 GN=EIF5AL1 PE=2 SV=2	2	27	M.(A)[Acetyl]DDLDFETGDAGASATFPM(Q(C)[Carbamidomethylation]SALRK)[-43.0054].N	1	-	0	22	18	4.85173e-09	4.85173e-09	-	0
sw480/replicate_3/480_F1_03_ms2.msalign	-1	3179	HCD	6467	5431.76	28	3	2772.24	2772.24	1899	241200	-1000	sp|P63241|IF5A1_HUMAN	Eukaryotic translation initiation factor 5A-1 OS=Homo sapiens OX=9606 GN=EIF5A PE=1 SV=2	2	27	M.(A)[Acetyl]DDLDFETGDAGASATF(PMQ(C)[Carbamidomethylation]SALRK)[-43.0033].N	1	-	0	21	20	5.84648e-09	5.84648e-09	-	0
sw620/replicate_2/620_F3_02_ms2.msalign	-1	2001391	HCD	3207	2802.08	46	4	2772.34	2772.34	2214	89960000	43.2493	sp|Q14103|HNRPD_HUMAN	Heterogeneous nuclear ribonucleoprotein D0 OS=Homo sapiens OX=9606 GN=HNRNPD PE=1 SV=1	198	221	K.IREYFGGFGEVESIELPMDNKTNK.R	0	-	0	24	20	3.05481e-09	3.05481e-09	-	0
../study_2_1.3.4/sw480/replicate_1/CRC_SW480_SEC4_RPLC5_ms2.msalign	-1	50000273	HCD	3682	3207.03	31	4	2773.37	2773.36	3938	533900	-1000	sp|P14209|CD99_HUMAN	CD99 antigen OS=Homo sapiens OX=9606 GN=CD99 PE=1 SV=1	106	135	K.GGSDGGGSHRKEGEEADAPGVIPGIVGAVV.V	0	-	0	9	9	1.89409e-06	1.89409e-06	-	0
sw620/replicate_3/620_F1_03_ms2.msalign	-1	924	HCD	2956	2532.02	46	4	2777.37	2777.36	3165	4631000	-343.591	sp|Q8WWI1|LMO7_HUMAN	LIM domain only protein 7 OS=Homo sapiens OX=9606 GN=LMO7 PE=1 SV=3	1396	1420	R.RPVDSYDIPKTEEASSGFLPGDRNK.S	0	-	0	17	14	1.07608e-06	1.07608e-06	-	0
sw620/replicate_1/620_F3_01_ms2.msalign	-1	2002681	HCD	4752	4023.65	46	4	2776.5	2777.5	2537	10170000	-36.6774	sp|Q8IXM2|BAP18_HUMAN	Chromatin complexes subunit BAP18 OS=Homo sapiens OX=9606 GN=BAP18 PE=1 SV=1	104	133	K.VASGVLSPPPAAPPPSSSSVPEAGGPPIKK.Q	0	-	0	13	10	4.86886e-08	4.86886e-08	-	0
sw480/20220203_UreaExtracted_SW480_10kDaFilter_CZE_03_ms2.msalign	-1	2753	HCD	4565	3872.49	30	3	2778.24	2778.22	78	2447000	-1000	sp|P60709|ACTB_HUMAN	Actin, cytoplasmic 1 OS=Homo sapiens OX=9606 GN=ACTB PE=1 SV=1	1	28	.(MDDD)[-89.0279]IAALVVDNGSGM(C)[Carbamidomethylation]KAGFAGDDAPR.A	1	-	0	24	23	1.05477e-11	1.05477e-11	-	0
sw480/SW480_5_choose_ms2.msalign	-1	8001723	HCD	4595	3985.41	33	3	2781.32	2781.31	2008	4551000	-339.102	sp|Q09028|RBBP4_HUMAN	Histone-binding protein RBBP4 OS=Homo sapiens OX=9606 GN=RBBP4 PE=1 SV=3	2	24	M.(A)[Acetyl]DKEAAFDDAVEERVINEEYKIW.K	0	-	0	12	12	3.06547e-11	3.06547e-11	-	0
sw480/replicate_3/480_F3_03_ms2.msalign	-1	2003687	HCD	5914	4963.78	46	4	2782.33	2782.32	1802	429800	-1000	sp|P09012|SNRPA_HUMAN	U1 small nuclear ribonucleoprotein A OS=Homo sapiens OX=9606 GN=SNRPA PE=1 SV=3	124	152	K.AVQGGGATPVVGAVQ(G)[55.9208]PVPGMPPMTQAPR.I	1	-	0	20	17	1.74183e-09	1.74183e-09	-	0
sw620/replicate_3/620_F3_03_ms2.msalign	-1	2000482	HCD	2135	1954.04	46	4	2782.37	2782.36	2814	14220000	45.2616	sp|P04792|HSPB1_HUMAN	Heat shock protein beta-1 OS=Homo sapiens OX=9606 GN=HSPB1 PE=1 SV=2	113	136	K.TKDGVVEITGKHEERQDEHGYISR.C	0	-	0	19	17	8.57392e-08	8.57392e-08	-	0
sw480/replicate_3/480_F3_03_ms2.msalign	-1	2000955	HCD	2540	2250.5	46	4	2782.59	2782.58	1282	75290000	-337.04	sp|Q8IZQ5|SELH_HUMAN	Selenoprotein H OS=Homo sapiens OX=9606 GN=SELENOH PE=1 SV=2	50	75	R.NAAALSQALRLEAPELPVKVNPTKPR.R	0	-	0	26	21	9.22006e-12	9.22006e-12	-	0
sw620/replicate_2/620_F3_02_ms2.msalign	-1	2001578	HCD	3432	2981.18	46	4	2783.2	2783.2	1742	299700000	49.1873	sp|P67809|YBOX1_HUMAN	Y-box-binding protein 1 OS=Homo sapiens OX=9606 GN=YBX1 PE=1 SV=3	257	280	R.EDGNEEDKENQGDETQGQQPPQRR.Y	0	-	0	16	16	6.43957e-11	6.43957e-11	-	0
sw620/replicate_1/620_F3_01_ms2.msalign	-1	2002271	HCD	4248	3620.01	46	4	2783.45	2783.45	1984	331100000	54.6398	sp|P22061|PIMT_HUMAN	Protein-L-isoaspartate(D-aspartate) O-methyltransferase OS=Homo sapiens OX=9606 GN=PCMT1 PE=1 SV=4	179	204	R.LILPVGPAGGNQMLEQYDKLQDGSIK.M	0	-	0	20	18	5.73304e-10	5.73304e-10	-	0
sw620/replicate_3/620_F5_03_ms2.msalign	-1	4001739	HCD	3730	3135.22	46	4	2784.37	2784.35	2375	5167000	-337.477	sp|O95167|NDUA3_HUMAN	NADH dehydrogenase [ubiquinone] 1 alpha subcomplex subunit 3 OS=Homo sapiens OX=9606 GN=NDUFA3 PE=1 SV=1	60	84	D.DGNMPDVPSHPQDPQGPSLEWLKKL.	0	-	0	17	12	3.21766e-09	3.21766e-09	-	0
sw620/replicate_2/620_F3_02_ms2.msalign	-1	2002064	HCD	4018	3448.8	46	4	2785.26	2785.26	2699	18180000	-339.82	sp|P62937|PPIA_HUMAN	Peptidyl-prolyl cis-trans isomerase A OS=Homo sapiens OX=9606 GN=PPIA PE=1 SV=2	92	118	K.HTGPGILSMAN(A)[-5.0581]GPNTNGSQFFI(C)[Carbamidomethylation]TAK.T	1	-	0	21	19	1.34784e-07	1.34784e-07	-	0
sw620/replicate_1/620_F3_01_ms2.msalign	-1	2001335	HCD	3121	2721.64	46	4	2785.29	2785.28	1719	81250000	-131.147	sp|Q13526|PIN1_HUMAN	Peptidyl-prolyl cis-trans isomerase NIMA-interacting 1 OS=Homo sapiens OX=9606 GN=PIN1 PE=1 SV=1	22	46	R.VYYFNHITNASQWERPSGNSSSGGK.N	0	-	0	17	17	5.59143e-11	5.59143e-11	-	0
sw620/replicate_3/620_F3_03_ms2.msalign	-1	2000855	HCD	2582	2309.7	46	4	2786.31	2786.31	1862	47990000	33.6682	sp|Q99497|PARK7_HUMAN	Protein/nucleic acid deglycase DJ-1 OS=Homo sapiens OX=9606 GN=PARK7 PE=1 SV=2	133	156	K.(M)[15.9970]MNGGHYTYSENRVEKDGLILTSR.G	1	-	0	24	21	5.72481e-11	5.72481e-11	-	0
sw620/replicate_1/620_F3_01_ms2.msalign	-1	2001472	HCD	3285	2852.11	46	4	2787.34	2787.33	1423	17440000	-343.915	sp|O75940|SPF30_HUMAN	Survival of motor neuron-related-splicing factor 30 OS=Homo sapiens OX=9606 GN=SMNDC1 PE=1 SV=1	209	233	K.VGVGT(C)[Carbamidomethylation]GIADKPMTQYQDTSKYNVR.H	0	-	0	20	16	2.87539e-12	2.87539e-12	-	0
sw620/replicate_2/620_F3_02_ms2.msalign	-1	2000413	HCD	2034	1868.72	45	4	2787.35	2787.35	2733	14350000	55.9958	sp|P16949|STMN1_HUMAN	Stathmin OS=Homo sapiens OX=9606 GN=STMN1 PE=1 SV=3	96	119	K.MAEEKLTHKMEANKENREAQMAAK.L	0	-	0	19	16	1.63978e-07	1.63978e-07	-	0
./480_F3_01_ms2.msalign	-1	2001429	HCD	3147	2686.04	45	4	2787.38	2787.38	742	27910000	52.9731	sp|P19338|NUCL_HUMAN	Nucleolin OS=Homo sapiens OX=9606 GN=NCL PE=1 SV=3	573	597	K.TLFVKGLSEDTTEETLKESFDGSVR.A	0	-	0	17	17	5.87692e-15	5.87692e-15	-	0
sw480/replicate_3/480_F2_03_ms2.msalign	-1	1001270	HCD	3460	2954.02	46	4	2787.45	2787.45	2310	68530000	-338.197	sp|P16401|H15_HUMAN	Histone H1.5 OS=Homo sapiens OX=9606 GN=HIST1H1B PE=1 SV=3	2	27	M.(S)[Acetyl]ETAPAETATPAPVEK(S)[79.9701]PAKKKATKK.A	1	-	0	16	14	1.87169e-07	1.87169e-07	-	0
sw620/replicate_2/620_F3_02_ms2.msalign	-1	2000754	HCD	2443	2194.2	46	4	2787.53	2787.53	2119	37090000	34.1547	sp|P61353|RL27_HUMAN	60S ribosomal protein L27 OS=Homo sapiens OX=9606 GN=RPL27 PE=1 SV=2	85	108	R.YSVDIPLDKTVVNKDVFRDPALKR.K	0	-	0	19	15	1.58343e-09	1.58343e-09	-	0
../study_2_1.3.4/sw620/replicate_1/CRC_SW620_SEC4_RPLC8_ms2.msalign	-1	49000019	HCD	340	295.76	41	3	2788.23	2788.23	1463	14470000	-340.481	sp|P63241|IF5A1_HUMAN	Eukaryotic translation initiation factor 5A-1 OS=Homo sapiens OX=9606 GN=EIF5A PE=1 SV=2	2	26	M.(A)[Acetyl]DDLDFETGDAGASATF(PMQ(C)[Carbamidomethylation]SALR)[101.0854].K	1	-	0	18	17	1.42169e-07	1.42169e-07	-	0
sw480/replicate_2/480_F6_02_ms2.msalign	-1	5001831	HCD	4577	3899.65	46	4	2788.34	2788.33	2283	460800	-348.174	sp|P35527|K1C9_HUMAN	Keratin, type I cytoskeletal 9 OS=Homo sapiens OX=9606 GN=KRT9 PE=1 SV=3	175	198	L.EEANNDLENKIQDWYDKKGPAAIQ.K	0	-	0	13	12	2.62445e-08	2.62445e-08	-	0
sw480/SW480_7_choose_ms2.msalign	-1	10001165	HCD	3616	3197.89	46	3	2789.45	2788.44	1451	2085000	-1000	sp|Q9BPW8|NIPS1_HUMAN	Protein NipSnap homolog 1 OS=Homo sapiens OX=9606 GN=NIPSNAP1 PE=1 SV=1	74	97	K.IQFHNVKPEYLDAYNSLTEAVLPK.L	0	-	0	14	14	6.64637e-14	6.64637e-14	-	0
sw480/SW480_11_choose_ms2.msalign	-1	2002753	HCD	7062	5949.84	32	3	2789.25	2789.24	2975	1392000000	55.7344	sp|P10599|THIO_HUMAN	Thioredoxin OS=Homo sapiens OX=9606 GN=TXN PE=1 SV=3	49	72	K.YSNVIFLEVDVDD((C)[Carbamidomethylation]Q)[-43.0059]DVASE(C)[Carbamidomethylation]EVK.C	1	-	0	15	15	1.19663e-07	1.19663e-07	-	0
sw620/20220206_UreaExtracted_SW620_C4_CZE_03_ms2.msalign	-1	2566	HCD	5592	4903.73	28	4	2789.43	2789.41	278	6109000	56.0024	sp|Q9Y2V2|CHSP1_HUMAN	Calcium-regulated heat-stable protein 1 OS=Homo sapiens OX=9606 GN=CARHSP1 PE=1 SV=2	2	27	M.(S)[Acetyl]SEPPPPPQPPTHQASVGLLDTPRSR.E	0	-	0	15	9	8.04525e-09	8.04525e-09	-	0
sw620/replicate_3/620_F3_03_ms2.msalign	-1	2002044	HCD	4014	3450.28	46	3	2790.32	2790.32	982	453100000	52.6578	sp|P62937|PPIA_HUMAN	Peptidyl-prolyl cis-trans isomerase A OS=Homo sapiens OX=9606 GN=PPIA PE=1 SV=2	92	118	K.HTGPGILSMANAGPNTNGSQFFI(C)[Carbamidomethylation]TAK.T	0	-	0	26	23	6.51272e-15	6.51272e-15	-	0
../study_2_1.3.4/sw620/replicate_1/CRC_SW620_SEC4_RPLC4_ms2.msalign	-1	45000971	HCD	4741	4129.97	45	3	2791.23	2791.23	979	11570000	39.8797	sp|Q8NBJ7|SUMF2_HUMAN	Inactive C-alpha-formylglycine-generating enzyme 2 OS=Homo sapiens OX=9606 GN=SUMF2 PE=1 SV=2	275	301	R.(MGN)[15.9947]TPDSASDNLGFR(C)[Carbamidomethylation]AADAGRPPGEL.	1	-	0	15	15	5.63377e-10	5.63377e-10	-	0
sw620/replicate_1/620_F5_01_ms2.msalign	-1	4001548	HCD	3670	3102.54	46	4	2791.45	2791.45	2746	8826000	44.1412	sp|Q9NP97|DLRB1_HUMAN	Dynein light chain roadblock-type 1 OS=Homo sapiens OX=9606 GN=DYNLRB1 PE=1 SV=3	73	96	R.SKKNEIMVAPDKDYFLIVIQNPTE.	0	-	0	17	14	2.08464e-07	2.08464e-07	-	0
sw620/replicate_1/620_F5_01_ms2.msalign	-1	4001070	HCD	3096	2643.65	46	4	2792.4	2792.39	2365	8400000	-340.405	sp|P62877|RBX1_HUMAN	E3 ubiquitin-protein ligase RBX1 OS=Homo sapiens OX=9606 GN=RBX1 PE=1 SV=1	2	27	M.(A)[Acetyl]AAMDVDTPSGTNSGAGKKRFEVKKW.N	0	-	0	18	15	1.26017e-08	1.26017e-08	-	0
sw620/replicate_2/620_F3_02_ms2.msalign	-1	2001376	HCD	3189	2787.75	46	4	2792.4	2792.4	1636	109900000	55.4703	sp|P30086|PEBP1_HUMAN	Phosphatidylethanolamine-binding protein 1 OS=Homo sapiens OX=9606 GN=PEBP1 PE=1 SV=3	120	141	R.YVWLVYEQDRPLK(C)[Carbamidomethylation]DEPILSNR.S	0	-	0	24	21	2.74279e-11	2.74279e-11	-	0
sw620/replicate_1/620_F3_01_ms2.msalign	-1	2000688	HCD	2344	2103.31	46	4	2793.42	2793.42	820	60020000	30.6425	sp|P16989|YBOX3_HUMAN	Y-box-binding protein 3 OS=Homo sapiens OX=9606 GN=YBX3 PE=1 SV=4	102	125	R.NGYGFINRNDTKEDVFVHQTAIKK.N	0	-	0	27	21	7.54528e-16	7.54528e-16	-	0
sw480/replicate_3/480_F3_03_ms2.msalign	-1	2001424	HCD	3103	2698.58	46	4	2793.45	2793.44	2132	225200000	35.3099	sp|O43768|ENSA_HUMAN	Alpha-endosulfine OS=Homo sapiens OX=9606 GN=ENSA PE=1 SV=1	81	106	K.QLPSAGPDKNLVTGDHIPTPQDLPQR.K	0	-	0	14	13	3.78626e-08	3.78626e-08	-	0
sw620/SW620_7_choose_ms2.msalign	-1	10001673	HCD	5164	4478.45	46	3	2794.34	2794.42	3350	1153000	-1000	sp|P62937|PPIA_HUMAN	Peptidyl-prolyl cis-trans isomerase A OS=Homo sapiens OX=9606 GN=PPIA PE=1 SV=2	92	118	K.HTGPGILSMAN(A)[4.1000]GPNTNGSQFFI(C)[Carbamidomethylation]TAK.T	1	-	0	13	13	5.50032e-07	5.50032e-07	-	0
sw620/replicate_3/620_F3_03_ms2.msalign	-1	2001256	HCD	3063	2692.45	46	4	2794.43	2794.43	1498	27000000	-341.359	sp|P99999|CYC_HUMAN	Cytochrome c OS=Homo sapiens OX=9606 GN=CYCS PE=1 SV=2	57	80	K.GIIWGEDTLMEYLENPKKYIPGTK.M	0	-	0	22	19	2.44678e-12	2.44678e-12	-	0
sw620/SW620_6_choose_ms2.msalign	-1	9002723	HCD	6519	5589.84	19	3	2796.4	2796.39	2758	1317000	-1000	sp|P60842|IF4A1_HUMAN	Eukaryotic initiation factor 4A-I OS=Homo sapiens OX=9606 GN=EIF4A1 PE=1 SV=1	383	406	R.TLRDIETFYNTSIEEMPLNVADLI.	0	-	0	9	9	4.91455e-09	4.91455e-09	-	0
sw480/20220206_UreaExtracted_SW480_C4_CZE_02_ms2.msalign	-1	1502	HCD	4047	3610.38	22	4	2796.46	2796.44	56	581100	-338.654	sp|Q9H299|SH3L3_HUMAN	SH3 domain-binding glutamic acid-rich-like protein 3 OS=Homo sapiens OX=9606 GN=SH3BGRL3 PE=1 SV=1	2	26	M.(S)[Acetyl]GLRVYSTSVTGSREIKSQQSEVTR.I	0	-	0	11	11	8.63649e-12	8.63649e-12	-	0
sw480/replicate_2/480_F5_02_ms2.msalign	-1	4001312	HCD	3044	2556.83	46	4	2797.01	2797	2698	22390000	45.1419	sp|P22626|ROA2_HUMAN	Heterogeneous nuclear ribonucleoproteins A2/B1 OS=Homo sapiens OX=9606 GN=HNRNPA2B1 PE=1 SV=2	324	353	G.(SRNMGGPYGGGN)[-41.2306]YGPGGSGGSGGYGGRSRY.	1	-	0	15	12	6.92467e-07	6.92468e-07	-	0
sw480/replicate_3/480_F5_03_ms2.msalign	-1	4002985	HCD	5161	4281.61	45	4	2797.13	2797.21	2437	384600	-1000	sp|P60709|ACTB_HUMAN	Actin, cytoplasmic 1 OS=Homo sapiens OX=9606 GN=ACTB PE=1 SV=1	1	28	.(MDDDIAALVVDN)[-70.0450]GSGM(C)[Carbamidomethylation]KAGFAGDDAPR.A	1	-	0	12	12	4.90906e-07	4.90907e-07	-	0
../study_2_1.3.4/sw480/replicate_2/CRC_SW480_SEC2_RPLC14_2_ms2.msalign	-1	18001491	HCD	4235	3674.07	32	3	2797.28	2797.28	1645	1280000	-1000	sp|Q86V81|THOC4_HUMAN	THO complex subunit 4 OS=Homo sapiens OX=9606 GN=ALYREF PE=1 SV=3	233	257	R.NSKQQLSAEELDAQLDAYNARMDTS.	0	-	0	16	15	5.33817e-12	5.33817e-12	-	0
sw480/replicate_2/480_F6_02_ms2.msalign	-1	5001833	HCD	4579	3901.22	46	4	2797.49	2797.48	1802	2010000	-341.948	sp|P06733|ENOA_HUMAN	Alpha-enolase OS=Homo sapiens OX=9606 GN=ENO1 PE=1 SV=2	2	25	M.(S)[Acetyl]ILKIHAREIFDSRGNPTVEVDLF.T	0	-	0	15	11	4.01284e-10	4.01284e-10	-	0
./480_F3_01_ms2.msalign	-1	2000966	HCD	2591	2243.4	46	4	2798.33	2798.33	1106	34570000	-347.73	sp|Q9UKY7|CDV3_HUMAN	Protein CDV3 homolog OS=Homo sapiens OX=9606 GN=CDV3 PE=1 SV=1	77	99	K.AVTKDEDE(W)[31.9930]KELEQKEVDYSGLR.V	1	-	0	26	24	3.78511e-12	3.78511e-12	-	0
sw480/replicate_3/480_F1_03_ms2.msalign	-1	1413	HCD	3909	3331.21	46	4	2798.34	2798.34	1863	2366000	-341.941	sp|Q96C90|PP14B_HUMAN	Protein phosphatase 1 regulatory subunit 14B OS=Homo sapiens OX=9606 GN=PPP1R14B PE=1 SV=3	28	55	R.VYFQSPPGAAGEGPGGADDEGPVRRQGK.V	0	-	0	17	15	3.23438e-09	3.23438e-09	-	0
sw620/replicate_3/620_F3_03_ms2.msalign	-1	2002550	HCD	4643	3956.31	46	3	2798.38	2798.38	1921	12620000	-345.907	sp|O60927|PP1RB_HUMAN	E3 ubiquitin-protein ligase PPP1R11 OS=Homo sapiens OX=9606 GN=PPP1R11 PE=1 SV=1	100	126	R.RATLGPTPTTPPQPPDPSQPPPGPMQH.	0	-	0	20	15	1.01652e-10	1.01652e-10	-	0
sw620/replicate_1/620_F3_01_ms2.msalign	-1	2001470	HCD	3283	2850.53	46	4	2799.33	2799.32	2189	909200000	58.8693	sp|Q9H910|JUPI2_HUMAN	Jupiter microtubule associated homolog 2 OS=Homo sapiens OX=9606 GN=JPT2 PE=1 SV=1	16	42	R.AMKPPGGESSNLFGSPEEATPSSRPNR.M	0	-	0	18	15	3.48142e-09	3.48142e-09	-	0
sw620/replicate_1/620_F3_01_ms2.msalign	-1	2002312	HCD	4297	3659.25	46	4	2799.45	2799.45	1865	99210000	53.049	sp|P22061|PIMT_HUMAN	Protein-L-isoaspartate(D-aspartate) O-methyltransferase OS=Homo sapiens OX=9606 GN=PCMT1 PE=1 SV=4	179	204	R.LILPVGPAGGNQ(M)[15.9972]LEQYDKLQDGSIK.M	1	-	0	20	18	2.20966e-10	2.20966e-10	-	0
sw480/replicate_2/480_F6_02_ms2.msalign	-1	5001001	HCD	3581	3100.05	46	4	2799.48	2799.48	1640	4096000	-339.707	sp|P48735|IDHP_HUMAN	Isocitrate dehydrogenase [NADP], mitochondrial OS=Homo sapiens OX=9606 GN=IDH2 PE=1 SV=2	40	63	Y.ADKRIKVAKPVVEMDGDEMTRIIW.Q	0	-	0	24	18	8.34911e-11	8.34911e-11	-	0
sw620/SW620_10_choose_ms2.msalign	-1	1002856	HCD	6587	5570.8	43	3	2799.3	2800.3	2300	1795000	-1000	sp|Q14498|RBM39_HUMAN	RNA-binding protein 39 OS=Homo sapiens OX=9606 GN=RBM39 PE=1 SV=2	330	356	R.TDASSASSFLDSDELERTGIDLGTTGR.L	0	-	0	14	14	9.91457e-11	9.91457e-11	-	0
sw620/replicate_3/620_F5_03_ms2.msalign	-1	4004039	HCD	6570	5424.63	46	4	2802.19	2802.22	2575	685900	-339.244	sp|P60709|ACTB_HUMAN	Actin, cytoplasmic 1 OS=Homo sapiens OX=9606 GN=ACTB PE=1 SV=1	1	28	.(MDDDIAALVV)[-65.0297]DNGSGM(C)[Carbamidomethylation]KAGFAGDDAPR.A	1	-	0	14	16	1.65445e-08	1.65445e-08	-	0
sw620/replicate_1/620_F5_01_ms2.msalign	-1	4003834	HCD	6550	5428.21	46	4	2802.19	2802.23	2763	1131000	-346.486	sp|P63261|ACTG_HUMAN	Actin, cytoplasmic 2 OS=Homo sapiens OX=9606 GN=ACTG1 PE=1 SV=1	2	28	M.EEEIAAL(VI)[9.9532]DNGSGM(C)[Carbamidomethylation]KAGFAGDDAPR.A	1	-	0	15	17	2.32474e-07	2.32474e-07	-	0
sw480/replicate_2/480_F3_02_ms2.msalign	-1	2001515	HCD	3174	2747.98	46	4	2802.37	2802.37	996	94030000	54.713	sp|Q9UHV9|PFD2_HUMAN	Prefoldin subunit 2 OS=Homo sapiens OX=9606 GN=PFDN2 PE=1 SV=1	126	154	R.LMGEDEKPAAKENSEGAGAKASSAGVLVS.	0	-	0	20	18	4.703e-14	4.703e-14	-	0
sw620/replicate_3/620_F5_03_ms2.msalign	-1	4001675	HCD	3653	3073.68	46	4	2802.39	2802.39	1832	2998000	-356.459	sp|P00390|GSHR_HUMAN	Glutathione reductase, mitochondrial OS=Homo sapiens OX=9606 GN=GSR PE=1 SV=2	497	522	K.MGATKADFDNTVAIHPTSSEELVTLR.	0	-	0	16	14	4.48071e-11	4.48071e-11	-	0
sw620/replicate_1/620_F6_01_ms2.msalign	-1	5001173	HCD	3725	3185.72	41	4	2802.46	2802.45	2594	914800	57.9113	sp|P26038|MOES_HUMAN	Moesin OS=Homo sapiens OX=9606 GN=MSN PE=1 SV=3	226	248	L.NIYEQNDRLTPKIGFPWSEIRNI.S	0	-	0	15	13	6.66181e-08	6.66181e-08	-	0
sw620/20220206_UreaExtracted_SW620_C4_CZE_03_ms2.msalign	-1	1459	HCD	4166	3738.77	46	4	2802.53	2802.51	65	1986000	42.0815	sp|P46060|RAGP1_HUMAN	Ran GTPase-activating protein 1 OS=Homo sapiens OX=9606 GN=RANGAP1 PE=1 SV=1	2	28	M.(A)[Acetyl]SEDIAKLAETLAKTQVAGGQLSFKGK.S	0	-	0	25	23	2.82506e-16	2.82506e-16	-	0
sw480/SW480_10_choose_ms2.msalign	-1	1004126	HCD	7056	5776.17	12	3	2803.44	2803.43	2377	12220000	-1000	sp|Q9H9H4|VP37B_HUMAN	Vacuolar protein sorting-associated protein 37B OS=Homo sapiens OX=9606 GN=VPS37B PE=1 SV=1	10	34	R.FAGLSLVQLNELLEDEGQLTEMVQK.M	0	-	0	12	12	9.36063e-10	9.36063e-10	-	0
sw620/replicate_3/620_F5_03_ms2.msalign	-1	4000847	HCD	2660	2280.78	46	4	2806.33	2806.32	2834	12960000	-344.335	sp|P24311|COX7B_HUMAN	Cytochrome c oxidase subunit 7B, mitochondrial OS=Homo sapiens OX=9606 GN=COX7B PE=1 SV=2	25	49	Q.SHQKRTPDFHDKYGNAVLASGATF(C)[Carbamidomethylation].I	0	-	0	15	13	9.68632e-08	9.68632e-08	-	0
sw480/replicate_2/480_F1_02_ms2.msalign	-1	1423	HCD	3933	3355.39	46	4	2806.36	2806.36	1718	465700	-1000	sp|P10109|ADX_HUMAN	Adrenodoxin, mitochondrial OS=Homo sapiens OX=9606 GN=FDX1 PE=1 SV=1	159	184	K.SMDNMTVRVPETVADARQSIDVGKTS.	0	-	0	16	14	1.66213e-10	1.66213e-10	-	0
sw620/replicate_2/620_F5_02_ms2.msalign	-1	4001117	HCD	3025	2574.42	46	4	2806.46	2806.45	2664	2567000	-339.055	sp|P00338|LDHA_HUMAN	L-lactate dehydrogenase A chain OS=Homo sapiens OX=9606 GN=LDHA PE=1 SV=2	309	332	L.TSEEEARLKKSADTLWGIQKELQF.	0	-	0	14	14	1.0622e-07	1.0622e-07	-	0
sw480/replicate_2/480_F4_02_ms2.msalign	-1	3003958	HCD	4784	3839.59	46	4	2806.46	2806.45	1752	31100000	-339.205	sp|Q96I24|FUBP3_HUMAN	Far upstream element-binding protein 3 OS=Homo sapiens OX=9606 GN=FUBP3 PE=1 SV=2	2	27	M.(A)[Acetyl]ELVQGQSAPVGMKAEGFVDALHRVR.Q	0	-	0	21	16	2.51136e-10	2.51136e-10	-	0
sw620/replicate_1/620_F3_01_ms2.msalign	-1	2001616	HCD	3458	2989.83	46	4	2808.32	2808.32	1918	74170000	41.7902	sp|P84103|SRSF3_HUMAN	Serine/arginine-rich splicing factor 3 OS=Homo sapiens OX=9606 GN=SRSF3 PE=1 SV=1	4	28	R.DS(C)[Carbamidomethylation](P)[-43.0024]LD(C)[Carbamidomethylation]KVYVGNLGNNGNKTELER.A	1	-	0	22	20	3.53597e-10	3.53597e-10	-	0
sw620/replicate_3/620_F5_03_ms2.msalign	-1	4001064	HCD	2920	2487.9	38	4	2809.36	2809.34	2107	15470000	-339.673	sp|A5A3E0|POTEF_HUMAN	POTE ankyrin domain family member F OS=Homo sapiens OX=9606 GN=POTEF PE=1 SV=2	1053	1075	F.QQMWISKQEYDESGPSIVHRK((C)[Carbamidomethylation]L)[-9.0177].	1	-	0	14	14	4.14843e-10	4.14843e-10	-	0
sw620/replicate_3/620_F3_03_ms2.msalign	-1	2000919	HCD	2659	2370.98	46	4	2809.37	2809.36	2135	13240000	-353.259	sp|O43148|MCES_HUMAN	mRNA cap guanine-N7 methyltransferase OS=Homo sapiens OX=9606 GN=RNMT PE=1 SV=1	140	164	K.NLEEGHSSTVAAHYNELQEVGLEKR.S	0	-	0	19	18	5.17589e-10	5.17589e-10	-	0
sw480/replicate_2/480_F4_02_ms2.msalign	-1	3003755	HCD	4540	3644.63	46	4	2810.27	2810.27	1813	4163000	-1000	sp|P02794|FRIH_HUMAN	Ferritin heavy chain OS=Homo sapiens OX=9606 GN=FTH1 PE=1 SV=2	158	183	R.KMGAPESGLAEYLFDKHTLGDSDNES.	0	-	0	12	11	4.4494e-10	4.4494e-10	-	0
./480_F6_01_ms2.msalign	-1	5001890	HCD	4728	4020.06	46	4	2810.35	2810.33	2267	3353000	-339.051	sp|Q9BXP5|SRRT_HUMAN	Serrate RNA effector molecule homolog OS=Homo sapiens OX=9606 GN=SRRT PE=1 SV=1	853	876	R.MVRGDPRAIVEYRDLDAPDDVDFF.	0	-	0	11	11	3.40209e-07	3.40209e-07	-	0
sw620/replicate_3/620_F5_03_ms2.msalign	-1	4001682	HCD	3662	3080.93	46	4	2812.43	2812.42	3209	18290000	-338.964	sp|P48643|TCPE_HUMAN	T-complex protein 1 subunit epsilon OS=Homo sapiens OX=9606 GN=CCT5 PE=1 SV=1	2	25	M.(A)[Acetyl]SMGTLAFDEYGRPFLIIKDQDRK.S	0	-	0	17	16	1.39624e-06	1.39624e-06	-	0
sw480/SW480_10_choose_ms2.msalign	-1	1003397	HCD	5476	4472.15	46	3	2813.28	2813.28	2881	4867000	-1000	sp|Q86V81|THOC4_HUMAN	THO complex subunit 4 OS=Homo sapiens OX=9606 GN=ALYREF PE=1 SV=3	233	257	R.NSKQQLSAEELDAQLDAYNA(RMD)[15.9945]TS.	1	-	0	22	20	5.83558e-08	5.83558e-08	-	0
sw620/replicate_1/620_F6_01_ms2.msalign	-1	5000832	HCD	3316	2856.1	46	4	2814.42	2814.41	2187	1814000	48.2136	sp|Q04760|LGUL_HUMAN	Lactoylglutathione lyase OS=Homo sapiens OX=9606 GN=GLO1 PE=1 SV=4	69	91	F.SLYFLAYEDKNDIPKEKDEKIAW.A	0	-	0	17	14	3.46202e-09	3.46202e-09	-	0
sw620/SW620_11_choose_ms2.msalign	-1	2002365	HCD	6549	5744.6	43	3	2816.26	2815.24	1063	260500	-1000	sp|P63241|IF5A1_HUMAN	Eukaryotic translation initiation factor 5A-1 OS=Homo sapiens OX=9606 GN=EIF5A PE=1 SV=2	2	27	M.(A)[Acetyl]DDLDFETGDAGASATFPMQ(C)[Carbamidomethylation]SALRK.N	0	-	0	18	18	1.32127e-16	1.32127e-16	-	0
sw620/replicate_2/620_F5_02_ms2.msalign	-1	4001717	HCD	3745	3150.05	46	4	2816.33	2816.33	2612	1527000	-339.347	sp|P04406|G3P_HUMAN	Glyceraldehyde-3-phosphate dehydrogenase OS=Homo sapiens OX=9606 GN=GAPDH PE=1 SV=3	266	291	A.SEGPLKGILGYTEHQVVSSDFNSDTH.S	0	-	0	15	14	6.98893e-08	6.98893e-08	-	0
sw620/replicate_3/620_F1_03_ms2.msalign	-1	1315	HCD	3426	2908.99	46	4	2816.38	2816.37	1267	1915000	-1000	sp|Q96IZ0|PAWR_HUMAN	PRKC apoptosis WT1 regulator protein OS=Homo sapiens OX=9606 GN=PAWR PE=1 SV=1	2	27	M.(A)[Acetyl]TGGYRTSSGLGGSTTDFLEEWKAKR.E	0	-	0	19	18	2.67613e-13	2.67613e-13	-	0
./480_F6_01_ms2.msalign	-1	5001676	HCD	4471	3813.51	46	4	2816.4	2816.38	1819	6985000	44.4552	sp|P46778|RL21_HUMAN	60S ribosomal protein L21 OS=Homo sapiens OX=9606 GN=RPL21 PE=1 SV=2	137	160	R.EAHFVRTNGKEPELLEPIPYEFMA.	0	-	0	15	12	7.509e-09	7.509e-09	-	0
sw620/20220206_UreaExtracted_SW620_C4_CZE_03_ms2.msalign	-1	1381	HCD	4072	3662.67	33	4	2817.41	2817.39	329	661300	-339.494	sp|O60361|NDK8_HUMAN	Putative nucleoside diphosphate kinase OS=Homo sapiens OX=9606 GN=NME2P1 PE=5 SV=1	74	99	R.VMLGETNPADSKPGTIRGDF(C)[Carbamidomethylation]IQVGR.N	0	-	0	16	13	1.01038e-07	1.01038e-07	-	0
sw620/replicate_2/620_F3_02_ms2.msalign	-1	2001490	HCD	3326	2896.82	46	4	2818.27	2818.26	1405	41510000	16.6633	sp|O00193|SMAP_HUMAN	Small acidic protein OS=Homo sapiens OX=9606 GN=SMAP PE=1 SV=1	15	40	R.SASPDDDLGSSNWEAADLGNEERKQK.F	0	-	0	17	16	2.03144e-12	2.03144e-12	-	0
./480_F3_01_ms2.msalign	-1	2001540	HCD	3280	2791.94	46	4	2818.37	2818.37	958	119900000	58.7739	sp|Q9UHV9|PFD2_HUMAN	Prefoldin subunit 2 OS=Homo sapiens OX=9606 GN=PFDN2 PE=1 SV=1	126	154	R.(LM)[15.9945]GEDEKPAAKENSEGAGAKASSAGVLVS.	1	-	0	18	17	3.87403e-13	3.87403e-13	-	0
sw480/replicate_2/480_F5_02_ms2.msalign	-1	4000707	HCD	2318	1976.13	46	4	2818.43	2818.42	1675	16890000	-348.876	sp|P63313|TYB10_HUMAN	Thymosin beta-10 OS=Homo sapiens OX=9606 GN=TMSB10 PE=1 SV=2	21	44	K.TETQEKNTLPTKETIEQEKRSEIS.	0	-	0	21	14	1.1825e-10	1.1825e-10	-	0
../study_2_1.3.4/sw620/replicate_3/CRC_SW620_SEC2_RPLC15_3_ms2.msalign	-1	19000133	HCD	1398	1260.13	47	3	2820.27	2820.29	1474	2543000	-1000	sp|P35659|DEK_HUMAN	Protein DEK OS=Homo sapiens OX=9606 GN=DEK PE=1 SV=1	2	29	M.(S)[Acetyl]ASAPAAEGEGTPTQPASEKEPEMPGPR.E	0	-	0	12	11	1.12759e-06	1.12759e-06	-	0
sw480/replicate_2/480_F2_02_ms2.msalign	-1	1001615	HCD	4145	3524.36	33	4	2820.42	2820.42	1610	4893000	-1000	sp|Q92945|FUBP2_HUMAN	Far upstream element-binding protein 2 OS=Homo sapiens OX=9606 GN=KHSRP PE=1 SV=4	83	110	R.QIAAKIGGDAATTVNNSTPDFGFGGQKR.Q	0	-	0	13	12	6.27446e-11	6.27446e-11	-	0
sw620/replicate_1/620_F5_01_ms2.msalign	-1	4001549	HCD	3671	3103.33	47	4	2820.5	2820.49	1614	5030000	-341.53	sp|P10599|THIO_HUMAN	Thioredoxin OS=Homo sapiens OX=9606 GN=TXN PE=1 SV=3	2	27	M.VKQIESKTAFQEALDAAGDKLVVVDF.S	0	-	0	17	16	2.07151e-11	2.07151e-11	-	0
sw620/replicate_1/620_F2_01_ms2.msalign	-1	1002265	HCD	5317	4485.02	28	4	2821.25	2821.24	2328	52170000	-339.023	sp|Q86V81|THOC4_HUMAN	THO complex subunit 4 OS=Homo sapiens OX=9606 GN=ALYREF PE=1 SV=3	233	257	R.NSKQQLSAEE(LD)[23.9613]AQLDAYNARMDTS.	1	-	0	11	11	9.62357e-09	9.62357e-09	-	0
../study_2_1.3.4/sw480/replicate_3/CRC_SW480_SEC2_RPLC16_3_ms2.msalign	-1	20001142	HCD	4099	3527.94	36	3	2821.71	2821.79	3243	78250	-1000	sp|P23527|H2B1O_HUMAN	Histone H2B type 1-O OS=Homo sapiens OX=9606 GN=HIST1H2BO PE=1 SV=3	55	80	G.(ISSK)[-20.6214]AMGIMNSFVNDIFERIAGEASR.L	1	-	0	11	11	4.64865e-07	4.64865e-07	-	0
sw620/replicate_2/620_F1_02_ms2.msalign	-1	3041	HCD	6205	5207.74	47	4	2822.19	2822.27	2264	8759000	-1000	sp|P60709|ACTB_HUMAN	Actin, cytoplasmic 1 OS=Homo sapiens OX=9606 GN=ACTB PE=1 SV=1	1	28	.(MDDDIAALVVD)[-44.9788]NGSGM(C)[Carbamidomethylation]KAGFAGDDAPR.A	1	-	0	14	14	4.70792e-09	4.70792e-09	-	0
./480_F5_01_ms2.msalign	-1	4003662	HCD	6565	5457.46	41	4	2822.57	2822.56	585	616400	-1000	sp|Q9NP73|ALG13_HUMAN	Putative bifunctional UDP-N-acetylglucosamine transferase and deubiquitinase ALG13 OS=Homo sapiens OX=9606 GN=ALG13 PE=1 SV=2	919	947	L.(PPPPP)[0.0024]PPPPPPPPPPPPPPPPPPPPPPAL.D	1	-	0	28	18	1.5689e-16	1.5689e-16	-	0
sw620/replicate_2/620_F3_02_ms2.msalign	-1	2001065	HCD	2816	2490.99	47	4	2823.53	2823.52	1341	48630000	-351.24	sp|P61247|RS3A_HUMAN	40S ribosomal protein S3a OS=Homo sapiens OX=9606 GN=RPS3A PE=1 SV=2	175	199	R.EVQTNDLKEVVNKLIPDSIGKDIEK.A	0	-	0	20	15	1.03029e-12	1.03029e-12	-	0
sw620/replicate_1/620_F5_01_ms2.msalign	-1	4001408	HCD	3502	2968.13	47	4	2824.33	2824.32	1831	4698000	-397.682	sp|P05787|K2C8_HUMAN	Keratin, type II cytoskeletal 8 OS=Homo sapiens OX=9606 GN=KRT8 PE=1 SV=7	276	300	R.AEAESMYQIKYEELQSLAGKHGDDL.R	0	-	0	20	16	1.70123e-10	1.70123e-10	-	0
sw620/replicate_2/620_F3_02_ms2.msalign	-1	2001585	HCD	3440	2987.53	47	4	2824.44	2824.44	2646	155400000	45.2449	sp|P56211|ARP19_HUMAN	cAMP-regulated phosphoprotein 19 OS=Homo sapiens OX=9606 GN=ARPP19 PE=1 SV=2	76	101	K.QLPTAAPDKTEVTGDHIPTPQDLPQR.K	0	-	0	16	13	9.36684e-08	9.36684e-08	-	0
sw620/20220206_UreaExtracted_SW620_C4_CZE_02_ms2.msalign	-1	1492	HCD	4258	3813.17	26	4	2825.47	2825.45	236	911200	-7.95171	sp|O00273|DFFA_HUMAN	DNA fragmentation factor subunit alpha OS=Homo sapiens OX=9606 GN=DFFA PE=1 SV=1	1	25	.(M)[Acetyl]EVTGDAGVPESGEIRTLKP(C)[Carbamidomethylation]LLRR.N	0	-	0	15	14	3.25295e-08	3.25295e-08	-	0
sw620/replicate_1/620_F3_01_ms2.msalign	-1	2001594	HCD	3432	2969.15	47	4	2826.32	2826.32	771	843100000	58.2837	sp|P22626|ROA2_HUMAN	Heterogeneous nuclear ribonucleoproteins A2/B1 OS=Homo sapiens OX=9606 GN=HNRNPA2B1 PE=1 SV=2	63	89	R.GFGFVTFSSMAEVDAAMAARPHSIDGR.V	0	-	0	26	21	2.9168e-16	2.9168e-16	-	0
./480_F3_01_ms2.msalign	-1	2001396	HCD	3107	2654.14	40	4	2827.42	2827.41	2109	18900000	36.0266	sp|Q9Y3D5|RT18C_HUMAN	28S ribosomal protein S18c, mitochondrial OS=Homo sapiens OX=9606 GN=MRPS18C PE=1 SV=1	71	94	K.HVDYKNVQLLSQFVSPFTG(C)[Carbamidomethylation]IYGR.H	0	-	0	18	14	9.43851e-08	9.43851e-08	-	0
sw620/replicate_2/620_F1_02_ms2.msalign	-1	1137	HCD	3268	2791.7	47	4	2828.36	2828.35	1968	4784000	-347.731	sp|P23246|SFPQ_HUMAN	Splicing factor, proline- and glutamine-rich OS=Homo sapiens OX=9606 GN=SFPQ PE=1 SV=2	664	693	R.TERFGQGGAGPVGGQGPRGMGPGTPAGYGR.G	0	-	0	25	20	4.1591e-10	4.1591e-10	-	0
sw480/replicate_3/480_F6_03_ms2.msalign	-1	5001274	HCD	3821	3278.94	47	4	2828.41	2828.4	1063	9036000	-338.76	sp|P62328|TYB4_HUMAN	Thymosin beta-4 OS=Homo sapiens OX=9606 GN=TMSB4X PE=1 SV=2	20	44	K.KTETQEKNPLPSKETIEQEKQAGES.	0	-	0	23	20	7.14755e-13	7.14755e-13	-	0
sw620/replicate_2/620_F3_02_ms2.msalign	-1	2001440	HCD	3266	2849.03	47	4	2828.41	2828.41	2875	56210000	-343.508	sp|P24752|THIL_HUMAN	Acetyl-CoA acetyltransferase, mitochondrial OS=Homo sapiens OX=9606 GN=ACAT1 PE=1 SV=1	79	105	K.AGIPKEEVKEAYMGNVLQGGEGQAPTR.Q	0	-	0	21	19	3.96348e-07	3.96349e-07	-	0
../study_2_1.3.4/sw480/replicate_3/CRC_SW480_SEC2_RPLC14_3_ms2.msalign	-1	18001881	HCD	4687	3975.09	47	3	2828.48	2828.48	3131	3447000	-1000	sp|Q15637|SF01_HUMAN	Splicing factor 1 OS=Homo sapiens OX=9606 GN=SF1 PE=1 SV=4	136	160	R.VSDKVMIPQDEYPEINFVGLLIGPR.G	0	-	0	16	15	2.34047e-07	2.34047e-07	-	0
sw480/replicate_3/480_F5_03_ms2.msalign	-1	4000833	HCD	2290	1955.87	47	4	2829.57	2829.56	865	8157000	-338.844	sp|O75390|CISY_HUMAN	Citrate synthase, mitochondrial OS=Homo sapiens OX=9606 GN=CS PE=1 SV=2	26	51	H.ASASSTNLKDILADLIPKEQARIKTF.R	0	-	0	28	21	2.7927e-14	2.7927e-14	-	0
sw480/replicate_3/480_F4_03_ms2.msalign	-1	3003975	HCD	6525	5437.07	36	3	2830.31	2830.3	1019	762300	-1000	sp|P05787|K2C8_HUMAN	Keratin, type II cytoskeletal 8 OS=Homo sapiens OX=9606 GN=KRT8 PE=1 SV=7	425	454	S.SAYGGLTSPGLSYSLGSSFGSGAGSSSFSR.T	0	-	0	16	16	4.25416e-13	4.25416e-13	-	0
sw620/20220206_UreaExtracted_SW620_C4_CZE_03_ms2.msalign	-1	1387	HCD	4079	3668.33	41	4	2830.47	2830.45	403	620900	-418.583	sp|O43809|CPSF5_HUMAN	Cleavage and polyadenylation specificity factor subunit 5 OS=Homo sapiens OX=9606 GN=NUDT21 PE=1 SV=1	98	123	L.QLGTTFFKLPGGELNPGEDEVEGLKR.L	0	-	0	14	10	2.24888e-06	2.24888e-06	-	0
sw620/replicate_2/620_F3_02_ms2.msalign	-1	2000144	HCD	1711	1610.38	47	4	2830.53	2830.52	1230	26130000	53.7914	sp|Q9UII2|ATIF1_HUMAN	ATPase inhibitor, mitochondrial OS=Homo sapiens OX=9606 GN=ATP5IF1 PE=1 SV=1	65	87	R.EQLAALKKHHEEEIVHHKKEIER.L	0	-	0	29	25	2.43389e-13	2.43389e-13	-	0
sw620/replicate_1/620_F5_01_ms2.msalign	-1	4001374	HCD	3461	2935.38	45	4	2831.25	2831.24	1584	3123000	-350.894	sp|P51991|ROA3_HUMAN	Heterogeneous nuclear ribonucleoprotein A3 OS=Homo sapiens OX=9606 GN=HNRNPA3 PE=1 SV=2	348	378	K.GGSFGGRSSGSPYGGGYGSGGGSGGYGSRRF.	0	-	0	19	18	1.49015e-11	1.49015e-11	-	0
sw620/replicate_2/620_F1_02_ms2.msalign	-1	1217	HCD	3364	2868.74	47	4	2832.16	2832.15	601	11130000	-739.088	sp|P98179|RBM3_HUMAN	RNA-binding protein 3 OS=Homo sapiens OX=9606 GN=RBM3 PE=1 SV=1	134	157	R.DYNGRNQGGYDRYSGGNYRDNYDN.	0	-	0	17	17	1.3971e-17	1.3971e-17	-	0
sw620/SW620_0_choose_ms2.msalign	-1	952	HCD	3362	2929.64	46	3	2832.25	2832.25	1173	2250000000	46.5809	sp|P10599|THIO_HUMAN	Thioredoxin OS=Homo sapiens OX=9606 GN=TXN PE=1 SV=3	49	72	K.YSNVIFLEVDVDD(C)[Carbamidomethylation]QDVASE(C)[Carbamidomethylation]EVK.C	0	-	0	22	22	6.65231e-16	6.65231e-16	-	0
sw620/replicate_3/620_F3_03_ms2.msalign	-1	2002496	HCD	4570	3897	47	4	2832.36	2832.35	800	230500000	49.9013	sp|P30405|PPIF_HUMAN	Peptidyl-prolyl cis-trans isomerase F, mitochondrial OS=Homo sapiens OX=9606 GN=PPIF PE=1 SV=1	33	61	K.GSGDPSSSSSSGNPLVYLDVDANGKPLGR.V	0	-	0	24	20	4.92011e-16	4.92011e-16	-	0
sw620/20220206_UreaExtracted_SW620_C4_CZE_03_ms2.msalign	-1	1229	HCD	3890	3514.86	24	4	2832.52	2832.5	284	268200	-343.967	sp|O43324|MCA3_HUMAN	Eukaryotic translation elongation factor 1 epsilon-1 OS=Homo sapiens OX=9606 GN=EEF1E1 PE=1 SV=1	2	28	M.(A)[Acetyl]AAAELSLLEKSLGLSKGNKYSAQGER.Q	0	-	0	12	11	1.11698e-08	1.11698e-08	-	0
sw480/replicate_3/480_F4_03_ms2.msalign	-1	3001095	HCD	3068	2684.84	47	4	2833.43	2833.42	381	140200000	-343.415	sp|O95831|AIFM1_HUMAN	Apoptosis-inducing factor 1, mitochondrial OS=Homo sapiens OX=9606 GN=AIFM1 PE=1 SV=1	590	613	R.KIIKDGEQHEDLNEVAKLFNIHED.	0	-	0	28	25	2.91829e-19	2.91829e-19	-	0
sw620/replicate_3/620_F5_03_ms2.msalign	-1	4001700	HCD	3683	3097.62	47	4	2833.44	2833.44	1308	14510000	-339.343	sp|P08758|ANXA5_HUMAN	Annexin A5 OS=Homo sapiens OX=9606 GN=ANXA5 PE=1 SV=2	2	26	M.(A)[Acetyl]QVLRGTVTDFPGFDERADAETLRK.A	0	-	0	21	18	4.07637e-13	4.07637e-13	-	0
sw480/replicate_2/480_F4_02_ms2.msalign	-1	3004424	HCD	5343	4288.4	47	4	2834.2	2834.2	2033	134600000	47.4414	sp|P17096|HMGA1_HUMAN	High mobility group protein HMG-I/HMG-Y OS=Homo sapiens OX=9606 GN=HMGA1 PE=1 SV=3	85	107	R.GRPKKLEKEEEEGISQE(SSEE)[159.9381]EQ.	1	-	0	17	13	3.08186e-09	3.08186e-09	-	0
sw620/SW620_6_choose_ms2.msalign	-1	9002772	HCD	6812	5839.51	43	3	2834.5	2834.49	2580	14110000	-1000	sp|Q8WWM7|ATX2L_HUMAN	Ataxin-2-like protein OS=Homo sapiens OX=9606 GN=ATXN2L PE=1 SV=2	1	25	.(M)[Acetyl]LKPQPLQQPSQPQQPPPTQQAVAR.R	0	-	0	16	13	1.24502e-09	1.24502e-09	-	0
sw620/replicate_2/620_F2_02_ms2.msalign	-1	1002250	HCD	5115	4318.17	47	4	2835.24	2835.23	1411	24840000	-337.861	sp|Q86V81|THOC4_HUMAN	THO complex subunit 4 OS=Homo sapiens OX=9606 GN=ALYREF PE=1 SV=3	233	257	R.NSKQQLSAEELD(A)[37.9478]QLDAYNARMDTS.	1	-	0	21	21	2.21789e-12	2.21789e-12	-	0
sw480/SW480_5_choose_ms2.msalign	-1	8001637	HCD	4466	3880.97	32	3	2836.37	2835.36	2068	479000	-1000	sp|P68431|H31_HUMAN	Histone H3.1 OS=Homo sapiens OX=9606 GN=H3C1 PE=1 SV=2	92	116	M.ALQEA(C)[Carbamidomethylation]EAYLVGLFEDTNL(C)[Carbamidomethylation]AIHAK.R	0	-	0	14	12	5.20802e-11	5.20802e-11	-	0
sw620/SW620_7_choose_ms2.msalign	-1	10001840	HCD	5633	4867.08	47	3	2836.44	2836.44	2686	1117000000	55.3725	sp|P31948|STIP1_HUMAN	Stress-induced-phosphoprotein 1 OS=Homo sapiens OX=9606 GN=STIP1 PE=1 SV=1	407	429	K.LLEFQLALKD(C)[Carbamidomethylation]EE(C)[Carbamidomethylation]IQLEPTFIK.G	0	-	0	16	16	2.96454e-09	2.96454e-09	-	0
sw480/SW480_10_choose_ms2.msalign	-1	1004161	HCD	7147	5851.73	12	3	2836.53	2836.53	2893	3831000	-1000	sp|P31939|PUR9_HUMAN	Bifunctional purine biosynthesis protein PURH OS=Homo sapiens OX=9606 GN=ATIC PE=1 SV=3	226	251	K.LPITVLNGAPGFINL(C)[Carbamidomethylation]DALNAWQLVK.E	0	-	0	8	8	6.336e-08	6.336e-08	-	0
sw620/replicate_1/620_F3_01_ms2.msalign	-1	2000702	HCD	2361	2116.85	44	4	2837.48	2837.47	2242	29900000	18.8732	sp|P18077|RL35A_HUMAN	60S ribosomal protein L35a OS=Homo sapiens OX=9606 GN=RPL35A PE=1 SV=2	23	46	R.EHTALLKIEGVYARDETEFYLGKR.C	0	-	0	17	17	4.83458e-09	4.83458e-09	-	0
../study_2_1.3.4/sw620/replicate_1/CRC_SW620_SEC4_RPLC8_ms2.msalign	-1	49000691	HCD	3321	2869.32	46	4	2837.5	2837.5	1353	3464000	-344.166	sp|Q9BU89|DOHH_HUMAN	Deoxyhypusine hydroxylase OS=Homo sapiens OX=9606 GN=DOHH PE=1 SV=1	2	26	M.VTEQEVDAIGQTLVDPKQPLQARFR.A	0	-	0	13	12	4.17298e-08	4.17298e-08	-	0
./480_F5_01_ms2.msalign	-1	4001233	HCD	2833	2397.85	47	4	2838.43	2838.42	962	8796000	-339.374	sp|Q9NQP4|PFD4_HUMAN	Prefoldin subunit 4 OS=Homo sapiens OX=9606 GN=PFDN4 PE=1 SV=1	2	26	M.(A)[Acetyl]ATMKKAAAEDVNVTFEDQQKINKF.A	0	-	0	19	18	4.02617e-13	4.02617e-13	-	0
sw620/replicate_3/620_F5_03_ms2.msalign	-1	4003973	HCD	6491	5361.2	46	4	2839.21	2839.2	2008	7689000	-339.617	sp|P63241|IF5A1_HUMAN	Eukaryotic translation initiation factor 5A-1 OS=Homo sapiens OX=9606 GN=EIF5A PE=1 SV=2	2	27	M.(A)[Acetyl]DD(LD)[23.9612]FETGDAGASATFPMQ(C)[Carbamidomethylation]SALRK.N	1	-	0	14	13	2.09896e-10	2.09896e-10	-	0
sw480/replicate_3/480_F5_03_ms2.msalign	-1	4002893	HCD	5015	4161.96	47	4	2839.31	2839.3	2569	199300000	59.3303	sp|P62826|RAN_HUMAN	GTP-binding nuclear protein Ran OS=Homo sapiens OX=9606 GN=RAN PE=1 SV=3	191	216	D.PALAAQYEHDLEVAQTTALPDEDDDL.	0	-	0	11	8	1.39159e-06	1.39159e-06	-	0
sw620/replicate_1/620_F3_01_ms2.msalign	-1	2001061	HCD	2792	2459.84	47	4	2841.37	2841.36	1267	67540000	-341.794	sp|P54819|KAD2_HUMAN	Adenylate kinase 2, mitochondrial OS=Homo sapiens OX=9606 GN=AK2 PE=1 SV=2	151	174	R.SYHEEFNPPKEPMKDDITGEPLIR.R	0	-	0	19	18	5.09117e-13	5.09117e-13	-	0
sw620/replicate_2/620_F2_02_ms2.msalign	-1	1001672	HCD	4295	3651.2	47	4	2841.52	2841.51	2750	1900000	-1000	sp|Q5VZF2|MBNL2_HUMAN	Muscleblind-like protein 2 OS=Homo sapiens OX=9606 GN=MBNL2 PE=1 SV=2	2	24	M.(A)[Acetyl]LNVAPVRDTKWLTLEV(C)[Carbamidomethylation]RQFQR.G	0	-	0	18	17	1.82222e-07	1.82222e-07	-	0
sw480/replicate_3/480_F6_03_ms2.msalign	-1	5002135	HCD	4858	4113.11	36	4	2842.28	2842.27	2066	321200	-1000	sp|P13693|TCTP_HUMAN	Translationally-controlled tumor protein OS=Homo sapiens OX=9606 GN=TPT1 PE=1 SV=1	150	172	L.DYREDGVTPYMIFFKDGLEMEK(C)[Carbamidomethylation].	0	-	0	13	11	2.26634e-08	2.26634e-08	-	0
sw620/replicate_3/620_F3_03_ms2.msalign	-1	2001508	HCD	3366	2933.56	47	4	2842.32	2842.32	1865	318700000	59.2149	sp|P22626|ROA2_HUMAN	Heterogeneous nuclear ribonucleoproteins A2/B1 OS=Homo sapiens OX=9606 GN=HNRNPA2B1 PE=1 SV=2	63	89	R.GFGFVTFSS(M)[15.9978]AEVDAAMAARPHSIDGR.V	1	-	0	22	18	5.84103e-11	5.84103e-11	-	0
sw620/replicate_3/620_F1_03_ms2.msalign	-1	1375	HCD	3498	2966.71	47	4	2842.51	2842.51	1321	13940000	-319.573	sp|Q9Y2W1|TR150_HUMAN	Thyroid hormone receptor-associated protein 3 OS=Homo sapiens OX=9606 GN=THRAP3 PE=1 SV=2	236	261	R.ASAVSELSPRER(S)[79.9686]PALKSPLQSVVVR.R	1	-	0	21	19	4.44789e-13	4.44789e-13	-	0
sw620/SW620_11_choose_ms2.msalign	-1	2002074	HCD	5826	5145.44	43	3	2842.75	2842.83	3160	108400000	-1000	sp|P05783|K1C18_HUMAN	Keratin, type I cytoskeletal 18 OS=Homo sapiens OX=9606 GN=KRT18 PE=1 SV=2	51	81	R.STSFRGGMGSGGLATG(I)[4.4569]AGGLAGMGGIQNEK.E	1	-	0	14	14	1.36924e-07	1.36924e-07	-	0
sw620/replicate_3/620_F3_03_ms2.msalign	-1	2001040	HCD	2804	2486.39	47	4	2844.34	2843.33	3155	12970000	-364.035	sp|P18669|PGAM1_HUMAN	Phosphoglycerate mutase 1 OS=Homo sapiens OX=9606 GN=PGAM1 PE=1 SV=2	118	141	R.SYDVPPPPMEPDHPFYSNISKDRR.Y	0	-	0	13	10	9.76269e-07	9.76269e-07	-	0
sw620/replicate_3/620_F3_03_ms2.msalign	-1	2000838	HCD	2562	2293.81	47	4	2843.37	2843.37	965	367300000	54.5108	sp|P36578|RL4_HUMAN	60S ribosomal protein L4 OS=Homo sapiens OX=9606 GN=RPL4 PE=1 SV=5	46	71	R.KNNRQPYAVSELAGHQTSAESWGTGR.A	0	-	0	32	28	5.13898e-15	5.13898e-15	-	0
sw620/replicate_3/620_F1_03_ms2.msalign	-1	1472	HCD	3614	3059.61	47	4	2843.47	2843.47	2994	6147000	-9.91746	sp|Q05682|CALD1_HUMAN	Caldesmon OS=Homo sapiens OX=9606 GN=CALD1 PE=1 SV=3	111	135	R.LQEALERQKEFDPTITDASLSLPSR.R	0	-	0	18	16	3.26312e-07	3.26312e-07	-	0
sw480/replicate_2/480_F3_02_ms2.msalign	-1	2001440	HCD	3084	2676.35	47	4	2844.39	2844.39	2560	26420000	-344.041	sp|O60739|EIF1B_HUMAN	Eukaryotic translation initiation factor 1b OS=Homo sapiens OX=9606 GN=EIF1B PE=1 SV=2	67	91	K.FA((C)[Carbamidomethylation])[-43.0038]NGTVIEHPEYGEVIQLQGDQRK.N	1	-	0	17	17	2.30394e-07	2.30394e-07	-	0
./480_F5_01_ms2.msalign	-1	4001224	HCD	2822	2389.03	47	4	2844.48	2844.47	1203	12370000	52.9344	sp|Q9UQN3|CHM2B_HUMAN	Charged multivesicular body protein 2b OS=Homo sapiens OX=9606 GN=CHMP2B PE=1 SV=1	187	213	R.SLPSASTSKATISDEEIERQLKALGVD.	0	-	0	16	15	1.29983e-11	1.29983e-11	-	0
sw480/replicate_2/480_F3_02_ms2.msalign	-1	2000205	HCD	1602	1496.73	47	4	2845.73	2845.73	1298	26100000	54.6681	sp|P05204|HMGN2_HUMAN	Non-histone chromosomal protein HMG-17 OS=Homo sapiens OX=9606 GN=HMGN2 PE=1 SV=3	28	54	R.LSAKPAPPKPEPKPKKAPAKKGEKVPK.G	0	-	0	26	21	2.41089e-12	2.41089e-12	-	0
sw480/replicate_2/480_F4_02_ms2.msalign	-1	3004237	HCD	5118	4108.03	47	4	2846.4	2846.39	2321	4921000	-1000	sp|O95139|NDUB6_HUMAN	NADH dehydrogenase [ubiquinone] 1 beta subcomplex subunit 6 OS=Homo sapiens OX=9606 GN=NDUFB6 PE=1 SV=3	104	128	R.IFPGDTILETGEVIPPMKEFPDQHH.	0	-	0	14	11	3.282e-08	3.282e-08	-	0
sw620/replicate_3/620_F3_03_ms2.msalign	-1	2001472	HCD	3323	2899.35	47	4	2847.37	2847.37	2178	69250000	56.472	sp|Q9BW30|TPPP3_HUMAN	Tubulin polymerization-promoting protein family member 3 OS=Homo sapiens OX=9606 GN=TPPP3 PE=1 SV=1	147	173	K.GIAGRQDILDDSGYVSAYKNAGTYDAK.V	0	-	0	20	16	7.48945e-10	7.48945e-10	-	0
./480_F6_01_ms2.msalign	-1	5001701	HCD	4501	3837.57	44	4	2848.27	2848.26	1368	783300	-784.672	sp|P04406|G3P_HUMAN	Glyceraldehyde-3-phosphate dehydrogenase OS=Homo sapiens OX=9606 GN=GAPDH PE=1 SV=3	312	335	I.SWYDNEFGYSNRVVDLMAHMASKE.	0	-	0	14	12	1.04034e-10	1.04034e-10	-	0
sw620/SW620_8_choose_ms2.msalign	-1	11002558	HCD	6379	5519.74	41	3	2849.42	2849.41	2844	344200000	59.106	sp|Q04760|LGUL_HUMAN	Lactoylglutathione lyase OS=Homo sapiens OX=9606 GN=GLO1 PE=1 SV=4	160	184	K.GLAFIQDPDGYWIEILNPNKMATLM.	0	-	0	12	11	9.14408e-09	9.14408e-09	-	0
./480_F5_01_ms2.msalign	-1	4000809	HCD	2324	1990.84	47	4	2849.63	2849.62	2049	8722000	-342.83	sp|P62424|RL7A_HUMAN	60S ribosomal protein L7a OS=Homo sapiens OX=9606 GN=RPL7A PE=1 SV=2	72	96	Y.KRLKVPPAINQFTQALDRQTATQLL.K	0	-	0	21	16	5.76534e-08	5.76534e-08	-	0
sw620/20220206_UreaExtracted_SW620_C4_CZE_02_ms2.msalign	-1	963	HCD	3602	3277.98	47	4	2850.4	2850.38	159	910300	53.5645	sp|Q16643|DREB_HUMAN	Drebrin OS=Homo sapiens OX=9606 GN=DBN1 PE=1 SV=4	150	174	R.LREDENAEPVGTTYQKTDAAVEMKR.I	0	-	0	21	17	1.9549e-10	1.9549e-10	-	0
sw620/replicate_1/620_F2_01_ms2.msalign	-1	1002252	HCD	5297	4468.64	47	4	2851.22	2851.23	2823	2779000	-1000	sp|Q86V81|THOC4_HUMAN	THO complex subunit 4 OS=Homo sapiens OX=9606 GN=ALYREF PE=1 SV=3	233	257	R.NSKQQLSAEELD(AQLDA)[53.9462]YNARMDTS.	1	-	0	15	13	3.6062e-07	3.6062e-07	-	0
sw620/replicate_3/620_F3_03_ms2.msalign	-1	2001519	HCD	3379	2943.9	47	4	2851.33	2851.32	2679	53590000	32.1692	sp|P84103|SRSF3_HUMAN	Serine/arginine-rich splicing factor 3 OS=Homo sapiens OX=9606 GN=SRSF3 PE=1 SV=1	4	28	R.DS(C)[Carbamidomethylation]PLD(C)[Carbamidomethylation]KVYVGNLGNNGNKTELER.A	0	-	0	17	14	3.44673e-08	3.44673e-08	-	0
sw480/replicate_2/480_F1_02_ms2.msalign	-1	1320	HCD	3809	3255.73	47	4	2851.44	2851.43	2132	1827000	-344.691	sp|Q8NC51|PAIRB_HUMAN	Plasminogen activator inhibitor 1 RNA-binding protein OS=Homo sapiens OX=9606 GN=SERBP1 PE=1 SV=2	40	71	K.EAGGGGVGGPGAKSAAQAAAQTNSNAAGKQLR.K	0	-	0	13	13	7.12569e-09	7.12569e-09	-	0
sw480/replicate_2/480_F5_02_ms2.msalign	-1	4002670	HCD	4990	4144.58	47	4	2853.19	2853.19	1381	625000	-1000	sp|P63241|IF5A1_HUMAN	Eukaryotic translation initiation factor 5A-1 OS=Homo sapiens OX=9606 GN=EIF5A PE=1 SV=2	2	27	M.(A)[Acetyl]DDLD(FETGD)[37.9469]AGASATFPMQ(C)[Carbamidomethylation]SALRK.N	1	-	0	25	23	7.11381e-12	7.11381e-12	-	0
sw480/replicate_2/480_F4_02_ms2.msalign	-1	3004905	HCD	5920	4750.01	47	4	2853.41	2853.4	2612	469500000	46.9016	sp|P05783|K1C18_HUMAN	Keratin, type I cytoskeletal 18 OS=Homo sapiens OX=9606 GN=KRT18 PE=1 SV=2	15	45	R.SLGSVQAPSYGARPVSSAASVYAGAGGSGSR.I	0	-	0	16	15	3.30066e-07	3.30066e-07	-	0
sw620/SW620_6_choose_ms2.msalign	-1	9002786	HCD	6941	5950.89	47	3	2855.2	2855.29	3265	2688000	-1000	sp|Q9BU89|DOHH_HUMAN	Deoxyhypusine hydroxylase OS=Homo sapiens OX=9606 GN=DOHH PE=1 SV=1	1	25	.(MV)[42.8453]TEQEVDAIGQTLVDPKQPLQARF.R	1	-	0	13	12	2.75595e-07	2.75595e-07	-	0
./480_F5_01_ms2.msalign	-1	4001258	HCD	2863	2421.88	47	4	2855.52	2855.52	1066	94560000	30.8216	sp|O43396|TXNL1_HUMAN	Thioredoxin-like protein 1 OS=Homo sapiens OX=9606 GN=TXNL1 PE=1 SV=3	2	29	M.VGVKPVGSDPDFQPELSGAGSRLAVVKF.T	0	-	0	25	19	2.13159e-12	2.13159e-12	-	0
sw620/replicate_3/620_F2_03_ms2.msalign	-1	1001335	HCD	3640	3109.74	47	4	2856.43	2856.43	2922	1865000	-1000	sp|O75533|SF3B1_HUMAN	Splicing factor 3B subunit 1 OS=Homo sapiens OX=9606 GN=SF3B1 PE=1 SV=3	125	150	R.TMIISPERLDPFADGGKTPDPKMNAR.T	0	-	0	19	16	1.75394e-07	1.75394e-07	-	0
../study_2_1.3.4/sw480/replicate_3/CRC_SW480_SEC3_RPLC5_3_ms2.msalign	-1	41001567	HCD	3998	3354.74	32	4	2856.51	2856.5	3462	1539000	-1000	sp|Q58FG1|HS904_HUMAN	Putative heat shock protein HSP 90-alpha A4 OS=Homo sapiens OX=9606 GN=HSP90AA4P PE=5 SV=1	21	46	L.IPNKQDRTLTIVDTGI(GM)[15.9947]TKADLINN.L	1	-	0	14	12	1.44337e-06	1.44337e-06	-	0
sw620/replicate_3/620_F3_03_ms2.msalign	-1	2000989	HCD	2743	2437.83	47	4	2857.36	2857.36	3000	26540000	-339.936	sp|P54819|KAD2_HUMAN	Adenylate kinase 2, mitochondrial OS=Homo sapiens OX=9606 GN=AK2 PE=1 SV=2	151	174	R.SYHEEFNPPKE(PMK)[15.9994]DDITGEPLIR.R	1	-	0	18	16	3.32303e-07	3.32303e-07	-	0
sw620/replicate_3/620_F5_03_ms2.msalign	-1	4001129	HCD	2998	2550.2	47	4	2857.37	2857.37	2462	6071000	-339.189	sp|Q9UHD8|SEPT9_HUMAN	Septin-9 OS=Homo sapiens OX=9606 GN=SEPTIN9 PE=1 SV=2	561	586	Y.RVKRLNEGSSAMANG(M)[-31.9672]EEKEPEAPEM.	1	-	0	20	19	6.88573e-09	6.88573e-09	-	0
sw620/replicate_2/620_F1_02_ms2.msalign	-1	2984	HCD	5998	5028.23	42	4	2858.45	2858.54	2964	3589000	-1000	sp|P63241|IF5A1_HUMAN	Eukaryotic translation initiation factor 5A-1 OS=Homo sapiens OX=9606 GN=EIF5A PE=1 SV=2	2	27	M.(A)[Acetyl]DD(LDFETGD)[43.2932]AGASATFPMQ(C)[Carbamidomethylation]SALRK.N	1	-	0	13	12	7.0217e-07	7.0217e-07	-	0
./480_F3_01_ms2.msalign	-1	2000968	HCD	2593	2244.97	47	4	2858.35	2859.35	495	3077000	-361.711	sp|O60925|PFD1_HUMAN	Prefoldin subunit 1 OS=Homo sapiens OX=9606 GN=PFDN1 PE=1 SV=2	42	66	K.KHAHLTDTEIMTLVDETNMYEGVGR.M	0	-	0	19	18	1.53928e-17	1.53928e-17	-	0
sw480/replicate_3/SW480_03_03_ms2.msalign	-1	2001263	HCD	2765	2383.34	47	3	2860.44	2859.42	670	4996000	-1000	sp|Q9BYG3|MK67I_HUMAN	MKI67 FHA domain-interacting nucleolar phosphoprotein OS=Homo sapiens OX=9606 GN=NIFK PE=1 SV=1	51	74	R.HLPNLLDETQIFSYFSQFGTVTRF.R	0	-	0	15	13	4.3811e-10	4.3811e-10	-	0
sw620/replicate_1/620_F5_01_ms2.msalign	-1	4001012	HCD	3027	2588.48	47	4	2860.34	2860.33	1957	12870000	-346.239	sp|P23526|SAHH_HUMAN	Adenosylhomocysteinase OS=Homo sapiens OX=9606 GN=AHCY PE=1 SV=4	409	432	K.LTEKQAQYLGMS((C)[Carbamidomethylation])[-43.0047]DGPFKPDHYRY.	1	-	0	25	20	4.65169e-10	4.65169e-10	-	0
sw620/replicate_3/620_F3_03_ms2.msalign	-1	2000652	HCD	2339	2116.35	47	4	2861.5	2861.5	2805	24900000	-297.563	sp|P49773|HINT1_HUMAN	Histidine triad nucleotide-binding protein 1 OS=Homo sapiens OX=9606 GN=HINT1 PE=1 SV=2	58	83	K.KHISQISVAEDDDESLLGHLMIVGKK.C	0	-	0	24	19	8.08679e-08	8.08679e-08	-	0
sw480/replicate_3/480_F3_03_ms2.msalign	-1	2002382	HCD	4260	3624.39	47	4	2861.53	2861.52	1322	16560000	54.3432	sp|Q9BW04|SARG_HUMAN	Specifically androgen-regulated gene protein OS=Homo sapiens OX=9606 GN=SARG PE=1 SV=2	409	439	K.ALAQAPAPAPGPAQGPLPMKSPAPGNVAASK.S	0	-	0	22	18	1.35292e-11	1.35292e-11	-	0
sw620/replicate_3/620_F6_03_ms2.msalign	-1	5001266	HCD	3656	3136.56	47	4	2862.39	2862.38	1397	71030000	57.6112	sp|Q9UBE0|SAE1_HUMAN	SUMO-activating enzyme subunit 1 OS=Homo sapiens OX=9606 GN=SAE1 PE=1 SV=1	2	26	M.VEKEEAGGGISEEEAAQYDRQIRLW.G	0	-	0	29	25	8.93915e-13	8.93915e-13	-	0
sw620/20220206_UreaExtracted_SW620_C4_CZE_03_ms2.msalign	-1	250	HCD	2552	2408.82	29	4	2862.46	2862.44	354	350300	41.9574	sp|O75380|NDUS6_HUMAN	NADH dehydrogenase [ubiquinone] iron-sulfur protein 6, mitochondrial OS=Homo sapiens OX=9606 GN=NDUFS6 PE=1 SV=1	29	53	F.GVRVSPTGEKVTHTGQVYDDKDYRR.I	0	-	0	13	13	3.11758e-07	3.11758e-07	-	0
sw480/replicate_2/480_F3_02_ms2.msalign	-1	2001405	HCD	3042	2642.91	47	4	2864.46	2864.45	2334	24700000	-339.266	sp|P43243|MATR3_HUMAN	Matrin-3 OS=Homo sapiens OX=9606 GN=MATR3 PE=1 SV=2	93	120	R.GPLPLSSQHRGDADQASNILASFGLSAR.D	0	-	0	20	19	3.60895e-08	3.60895e-08	-	0
sw480/SW480_9_choose_ms2.msalign	-1	12003849	HCD	7224	5960.38	30	3	2865.29	2865.28	3119	7193000	-1000	sp|O15446|RPA34_HUMAN	DNA-directed RNA polymerase I subunit RPA34 OS=Homo sapiens OX=9606 GN=CD3EAP PE=1 SV=1	472	498	R.MPETVPQEEMPGPPLNSESGEEAPTGR.D	0	-	0	13	13	3.53577e-07	3.53577e-07	-	0
sw620/replicate_2/620_F5_02_ms2.msalign	-1	4001549	HCD	3544	2989.33	47	4	2865.38	2865.38	524	24840000	52.2924	sp|A5A3E0|POTEF_HUMAN	POTE ankyrin domain family member F OS=Homo sapiens OX=9606 GN=POTEF PE=1 SV=2	1049	1072	S.LSTFQQMWISKQEYDESGPSIVHR.K	0	-	0	28	21	1.86663e-18	1.86663e-18	-	0
sw480/replicate_3/480_F5_03_ms2.msalign	-1	4001126	HCD	2641	2236.34	47	4	2865.38	2865.38	898	6369000	-343.71	sp|Q6S8J3|POTEE_HUMAN	POTE ankyrin domain family member E OS=Homo sapiens OX=9606 GN=POTEE PE=2 SV=3	1049	1072	S.LSTFQQMWISKQEYDESGPSIVHR.K	0	-	0	23	17	5.23712e-14	5.23712e-14	-	0
sw620/SW620_9_choose_ms2.msalign	-1	12003039	HCD	7195	6102.39	33	3	2866.32	2866.31	1299	1488000	-1000	sp|P62072|TIM10_HUMAN	Mitochondrial import inner membrane translocase subunit Tim10 OS=Homo sapiens OX=9606 GN=TIMM10 PE=1 SV=1	1	24	.(M)[Acetyl]DPLRAQQLAAELEVEMMADMYNR.M	0	-	0	23	17	3.19311e-15	3.19311e-15	-	0
sw480/replicate_3/480_F6_03_ms2.msalign	-1	5001729	HCD	4367	3717.98	47	4	2866.39	2866.38	2059	3556000	-339.638	sp|Q9UBE0|SAE1_HUMAN	SUMO-activating enzyme subunit 1 OS=Homo sapiens OX=9606 GN=SAE1 PE=1 SV=1	2	24	M.VEKEEAGGGISEEEAAQYD(RQIR)[303.1619].L	1	-	0	23	20	2.07078e-08	2.07078e-08	-	0
sw620/replicate_2/620_F3_02_ms2.msalign	-1	2002032	HCD	3977	3415.99	47	4	2866.38	2866.38	2908	51570000	40.4486	sp|P22626|ROA2_HUMAN	Heterogeneous nuclear ribonucleoproteins A2/B1 OS=Homo sapiens OX=9606 GN=HNRNPA2B1 PE=1 SV=2	23	46	K.LFIGGLSFETTEESLRNYYEQWGK.L	0	-	0	12	12	4.96282e-07	4.96282e-07	-	0
./480_F5_01_ms2.msalign	-1	4001253	HCD	2857	2417.1	47	4	2867.57	2867.56	658	6090000	42.2307	sp|Q99497|PARK7_HUMAN	Protein/nucleic acid deglycase DJ-1 OS=Homo sapiens OX=9606 GN=PARK7 PE=1 SV=2	2	27	M.(A)[Acetyl]SKRALVILAKGAEEMETVIPVDVMR.R	0	-	0	25	19	8.25669e-16	8.25669e-16	-	0
sw620/replicate_3/620_F3_03_ms2.msalign	-1	2001348	HCD	3174	2780.78	47	4	2868.47	2868.46	1011	194500000	58.955	sp|P53999|TCP4_HUMAN	Activated RNA polymerase II transcriptional coactivator p15 OS=Homo sapiens OX=9606 GN=SUB1 PE=1 SV=3	101	125	R.KGISLNPEQWSQLKEQISDIDDAVR.K	0	-	0	27	24	9.01652e-15	9.01652e-15	-	0
sw480/replicate_3/480_F1_03_ms2.msalign	-1	1182	HCD	3632	3108.68	47	4	2869.22	2869.21	1580	1174000	-340.51	sp|P35527|K1C9_HUMAN	Keratin, type I cytoskeletal 9 OS=Homo sapiens OX=9606 GN=KRT9 PE=1 SV=3	479	513	R.GGSGGSYGRGSRGGSGGSYGGGGSGGGYGGGSGSR.G	0	-	0	19	17	2.6415e-10	2.6415e-10	-	0
sw480/replicate_2/480_F5_02_ms2.msalign	-1	4001082	HCD	2768	2335.64	47	4	2869.4	2869.4	1505	9192000	-294.992	sp|P05388|RLA0_HUMAN	60S acidic ribosomal protein P0 OS=Homo sapiens OX=9606 GN=RPLP0 PE=1 SV=1	21	45	L.LDDY(PK(C)[Carbamidomethylation]F)[-43.0032]IVGADNVGSKQMQQIRM.S	1	-	0	24	22	2.47796e-11	2.47796e-11	-	0
./480_F3_01_ms2.msalign	-1	2000741	HCD	2321	2028.52	47	4	2869.42	2869.42	711	724800000	50.0144	sp|P00441|SODC_HUMAN	Superoxide dismutase [Cu-Zn] OS=Homo sapiens OX=9606 GN=SOD1 PE=1 SV=2	117	144	R.TLVVHEKADDLGKGGNEESTKTGNAGSR.L	0	-	0	34	28	2.83448e-15	2.83448e-15	-	0
sw480/replicate_2/480_F5_02_ms2.msalign	-1	4000969	HCD	2633	2227.68	47	4	2870.25	2870.24	2238	15490000	-297.405	sp|P62633|CNBP_HUMAN	Cellular nucleic acid-binding protein OS=Homo sapiens OX=9606 GN=CNBP PE=1 SV=1	153	177	K.TSEVN(C)[Carbamidomethylation]YR(C)[Carbamidomethylation]GESGHLARE(C)[Carbamidomethylation]TIEATA.	0	-	0	13	10	1.8361e-08	1.8361e-08	-	0
./480_F3_01_ms2.msalign	-1	2000927	HCD	2544	2205.99	47	4	2870.38	2870.38	1371	9380000	-210.959	sp|Q86WX3|AROS_HUMAN	Active regulator of SIRT1 OS=Homo sapiens OX=9606 GN=RPS19BP1 PE=1 SV=1	113	136	K.KKKAEGTVFTEEDFQKFQQEYFGS.	0	-	0	17	13	1.05792e-10	1.05792e-10	-	0
sw620/replicate_2/620_F3_02_ms2.msalign	-1	2001481	HCD	3315	2888.06	47	4	2871.33	2871.33	2624	17860000	43.6721	sp|P62318|SMD3_HUMAN	Small nuclear ribonucleoprotein Sm D3 OS=Homo sapiens OX=9606 GN=SNRPD3 PE=1 SV=1	30	54	R.GKLIEAEDNMN((C)[Carbamidomethylation])[-43.0034]QMSNITVTYRDGR.V	1	-	0	17	17	7.42712e-08	7.42712e-08	-	0
sw620/replicate_3/620_F1_03_ms2.msalign	-1	1314	HCD	3424	2907.31	47	4	2871.4	2871.4	2682	2426000	-339.462	sp|P52272|HNRPM_HUMAN	Heterogeneous nuclear ribonucleoprotein M OS=Homo sapiens OX=9606 GN=HNRNPM PE=1 SV=3	579	606	R.MGLERMGANSLERMGPAMGPALGAGIER.M	0	-	0	18	15	3.49584e-08	3.49584e-08	-	0
sw620/20220206_UreaExtracted_SW620_C4_CZE_03_ms2.msalign	-1	1493	HCD	4206	3771.15	34	4	2872.37	2872.35	142	629400	34.9996	sp|Q09028|RBBP4_HUMAN	Histone-binding protein RBBP4 OS=Homo sapiens OX=9606 GN=RBBP4 PE=1 SV=3	350	376	K.IGEEQSPEDAEDGPPELLFIHGGHTAK.I	0	-	0	16	15	8.79265e-13	8.79265e-13	-	0
sw620/replicate_1/620_F5_01_ms2.msalign	-1	4001713	HCD	3868	3260.95	47	4	2872.44	2872.43	2218	7674000	45.9637	sp|P14209|CD99_HUMAN	CD99 antigen OS=Homo sapiens OX=9606 GN=CD99 PE=1 SV=1	106	136	K.GGSDGGGSHRKEGEEADAPGVIPGIVGAVVV.A	0	-	0	15	12	4.19646e-09	4.19646e-09	-	0
./480_F6_01_ms2.msalign	-1	5001201	HCD	3900	3354.63	47	4	2872.46	2872.45	1829	2110000	-338.198	sp|P21333|FLNA_HUMAN	Filamin-A OS=Homo sapiens OX=9606 GN=FLNA PE=1 SV=4	29	52	M.PATEKDLAEDAPWKKIQQNTFTRW.C	0	-	0	21	16	8.16116e-09	8.16116e-09	-	0
sw480/replicate_2/480_F3_02_ms2.msalign	-1	2000412	HCD	1850	1694.2	47	4	2872.56	2872.55	1720	22390000	-427.958	sp|P20962|PTMS_HUMAN	Parathymosin OS=Homo sapiens OX=9606 GN=PTMS PE=1 SV=2	5	30	K.SVEAAAELSAKDLKEKKEKVEEKASR.K	0	-	0	21	19	1.74716e-10	1.74716e-10	-	0
sw620/replicate_1/620_F4_01_ms2.msalign	-1	3003200	HCD	4249	3460.76	47	4	2873.54	2873.62	2758	22510000	-337.832	sp|P58546|MTPN_HUMAN	Myotrophin OS=Homo sapiens OX=9606 GN=MTPN PE=1 SV=2	91	118	K.GADKTVKGPDGLTAFEATDNQAIK(AL)[2.1258]LQ.	1	-	0	13	12	2.24844e-07	2.24844e-07	-	0
../study_2_1.3.4/sw620/replicate_3/CRC_SW620_SEC3_RPLC6_3_ms2.msalign	-1	40000159	HCD	2300	2008.08	47	4	2874.47	2874.48	960	1607000	-338.721	sp|P54886|P5CS_HUMAN	Delta-1-pyrroline-5-carboxylate synthase OS=Homo sapiens OX=9606 GN=ALDH18A1 PE=1 SV=2	763	787	W.LLRGKDHVVSDFSEHGSLKYLHE(N)[-18.0126]L.P	1	-	0	26	25	3.28807e-09	3.28807e-09	-	0
sw480/replicate_3/480_F3_03_ms2.msalign	-1	2000838	HCD	2400	2139.07	47	4	2875.36	2875.36	2036	73070000	-347.895	sp|P36578|RL4_HUMAN	60S ribosomal protein L4 OS=Homo sapiens OX=9606 GN=RPL4 PE=1 SV=5	46	71	R.KNNRQPYAVSELAGHQTSAE(SW)[31.9879]GTGR.A	1	-	0	24	23	1.80726e-08	1.80726e-08	-	0
./480_F5_01_ms2.msalign	-1	4002831	HCD	5118	4262.19	47	4	2877.26	2877.26	1263	20020000	-339.702	sp|P62826|RAN_HUMAN	GTP-binding nuclear protein Ran OS=Homo sapiens OX=9606 GN=RAN PE=1 SV=3	191	216	D.PALAAQYEHDLE(VAQTTAL)[37.9515]PDEDDDL.	1	-	0	23	19	2.77534e-11	2.77534e-11	-	0
sw480/replicate_2/480_F3_02_ms2.msalign	-1	2002442	HCD	4293	3642.82	47	4	2877.52	2877.52	2618	26330000	53.8682	sp|Q9BW04|SARG_HUMAN	Specifically androgen-regulated gene protein OS=Homo sapiens OX=9606 GN=SARG PE=1 SV=2	409	439	K.ALAQAPAPAPGPAQGPL(PMK)[15.9973]SPAPGNVAASK.S	1	-	0	26	21	3.58696e-07	3.58696e-07	-	0
./480_F6_01_ms2.msalign	-1	5001729	HCD	4535	3864.89	47	4	2878.38	2878.38	2357	6042000	-347.299	sp|Q9UBE0|SAE1_HUMAN	SUMO-activating enzyme subunit 1 OS=Homo sapiens OX=9606 GN=SAE1 PE=1 SV=1	2	26	M.VEKEEAGGGISEEEAAQ(YD)[15.9989]RQIRLW.G	1	-	0	20	19	7.67588e-07	7.67589e-07	-	0
sw480/replicate_3/480_F5_03_ms2.msalign	-1	4001722	HCD	3361	2814.62	47	4	2878.5	2878.49	2277	90440000	62.7751	sp|P36578|RL4_HUMAN	60S ribosomal protein L4 OS=Homo sapiens OX=9606 GN=RPL4 PE=1 SV=5	1	28	.(MA(C)[Carbamidomethylation]ARPL)[-132.0331]ISVYSEKGESSGKNVTLPAVF.K	1	-	0	15	13	1.3454e-07	1.3454e-07	-	0
sw620/replicate_3/620_F6_03_ms2.msalign	-1	5000751	HCD	3037	2637.12	42	4	2879.34	2879.34	2981	629100	-346.137	sp|Q7KZF4|SND1_HUMAN	Staphylococcal nuclease domain-containing protein 1 OS=Homo sapiens OX=9606 GN=SND1 PE=1 SV=1	887	910	K.SARLNLWRYGDFRADDADEFGYSR.	0	-	0	12	12	2.90262e-07	2.90262e-07	-	0
sw480/replicate_3/480_F3_03_ms2.msalign	-1	2000888	HCD	2460	2186.8	47	4	2879.51	2879.51	1707	21630000	-337.388	sp|Q96C01|F136A_HUMAN	Protein FAM136A OS=Homo sapiens OX=9606 GN=FAM136A PE=1 SV=1	57	81	R.(C)[Carbamidomethylation]HVPLAQAQALVTSELEKFQDRLAR.C	0	-	0	24	20	7.33981e-10	7.33981e-10	-	0
sw620/SW620_7_choose_ms2.msalign	-1	10001123	HCD	3561	3148.65	48	4	2880.42	2880.42	2622	618100000	56.1819	sp|Q06830|PRDX1_HUMAN	Peroxiredoxin-1 OS=Homo sapiens OX=9606 GN=PRDX1 PE=1 SV=1	68	92	K.KLN(C)[Carbamidomethylation]QVIGASVDSHF(C)[Carbamidomethylation]HLAWVNTPK.K	0	-	0	26	21	1.6766e-09	1.6766e-09	-	0
sw480/SW480_11_choose_ms2.msalign	-1	2000866	HCD	3416	2960.02	48	4	2881.38	2881.37	2996	21610000	-341.927	sp|P19338|NUCL_HUMAN	Nucleolin OS=Homo sapiens OX=9606 GN=NCL PE=1 SV=3	522	546	K.SKGYAFIEFASFEDAKEALNS(C)[Carbamidomethylation]NKR.E	0	-	0	23	18	1.41155e-07	1.41155e-07	-	0
sw620/replicate_2/620_F3_02_ms2.msalign	-1	2001398	HCD	3216	2809.26	48	4	2881.43	2881.42	2283	25100000	-337.596	sp|Q14197|ICT1_HUMAN	Peptidyl-tRNA hydrolase ICT1, mitochondrial OS=Homo sapiens OX=9606 GN=MRPL58 PE=1 SV=1	41	66	K.SIYSLDKLYPESQGSDTAWRVPNGAK.Q	0	-	0	21	18	5.55106e-09	5.55106e-09	-	0
../study_2_1.3.4/sw620/replicate_1/CRC_SW620_SEC3_RPLC2_ms2.msalign	-1	36000323	HCD	2942	2547.57	48	4	2882.42	2882.42	1713	9860000	-685.67	sp|P62328|TYB4_HUMAN	Thymosin beta-4 OS=Homo sapiens OX=9606 GN=TMSB4X PE=1 SV=2	2	25	M.(S)[Acetyl]DKPD(MAE)[15.9959]IEKFDKSKLKKTETQE.K	1	-	0	15	14	1.48519e-06	1.48519e-06	-	0
sw620/replicate_3/620_F3_03_ms2.msalign	-1	2001391	HCD	3225	2821.34	48	4	2882.5	2882.5	1538	279300000	47.4426	sp|P00441|SODC_HUMAN	Superoxide dismutase [Cu-Zn] OS=Homo sapiens OX=9606 GN=SOD1 PE=1 SV=2	5	31	K.AV(C)[Carbamidomethylation]VLKGDGPVQGIINFEQKESNGPVK.V	0	-	0	32	25	3.2828e-12	3.2828e-12	-	0
sw620/replicate_1/620_F3_01_ms2.msalign	-1	2001625	HCD	3469	2998.59	48	4	2883.42	2883.42	967	285400000	58.7938	sp|Q9UHV9|PFD2_HUMAN	Prefoldin subunit 2 OS=Homo sapiens OX=9606 GN=PFDN2 PE=1 SV=1	44	68	K.AAELEMELNEHSLVIDTLKEVDETR.K	0	-	0	29	21	9.63633e-15	9.63633e-15	-	0
sw620/replicate_3/SW620_04_04_ms2.msalign	-1	3001646	HCD	3333	2792.62	48	4	2883.48	2883.46	643	5652000	-1000	sp|P06744|G6PI_HUMAN	Glucose-6-phosphate isomerase OS=Homo sapiens OX=9606 GN=GPI PE=1 SV=4	524	550	K.KIEPELDGSAQVTSHDASTNGLINFIK.Q	0	-	0	12	12	1.62915e-09	1.62915e-09	-	0
sw620/20220206_UreaExtracted_SW620_C4_CZE_03_ms2.msalign	-1	248	HCD	2547	2404.38	38	4	2883.56	2883.53	108	603400	-339.179	sp|O95400|CD2B2_HUMAN	CD2 antigen cytoplasmic tail-binding protein 2 OS=Homo sapiens OX=9606 GN=CD2BP2 PE=1 SV=1	2	26	M.PKRKVTFQGVGDEEDEDEIIVPKKK.L	0	-	0	24	25	4.15561e-14	4.15561e-14	-	0
../study_2_1.3.4/sw480/replicate_2/CRC_SW480_SEC3_RPLC16_2_ms2.msalign	-1	37000129	HCD	325	269.56	48	3	2884.34	2884.35	1404	222700000	-1000	sp|O43399|TPD54_HUMAN	Tumor protein D54 OS=Homo sapiens OX=9606 GN=TPD52L2 PE=1 SV=2	178	206	K.VVGDRENGSDNLPSSAGSGDKPLSDPAPF.	0	-	0	26	22	4.40724e-13	4.40724e-13	-	0
sw480/replicate_2/480_F4_02_ms2.msalign	-1	3003901	HCD	4715	3784.38	48	4	2884.36	2884.36	1605	57790000	45.2173	sp|P05783|K1C18_HUMAN	Keratin, type I cytoskeletal 18 OS=Homo sapiens OX=9606 GN=KRT18 PE=1 SV=2	387	412	D.GEDFNLGDALDSSNSMQTIQKTTTRR.I	0	-	0	19	17	6.18721e-11	6.18721e-11	-	0
sw480/replicate_2/480_F6_02_ms2.msalign	-1	5001720	HCD	4444	3792.78	48	4	2885.41	2885.39	1186	3712000	-339.228	sp|Q08380|LG3BP_HUMAN	Galectin-3-binding protein OS=Homo sapiens OX=9606 GN=LGALS3BP PE=1 SV=1	456	478	Y.YPYQSFQTPQHPSFLFQDKRVSW.S	0	-	0	27	21	7.33152e-13	7.33152e-13	-	0
sw620/replicate_3/620_F3_03_ms2.msalign	-1	2000156	HCD	1743	1640.88	48	4	2885.58	2885.57	2113	6264000	44.589	sp|P16949|STMN1_HUMAN	Stathmin OS=Homo sapiens OX=9606 GN=STMN1 PE=1 SV=3	62	85	R.KSHEAEVLKQLAEKREHEKEVLQK.A	0	-	0	32	25	4.39073e-10	4.39073e-10	-	0
sw620/replicate_1/620_F6_01_ms2.msalign	-1	5001222	HCD	3784	3233.28	48	4	2887.4	2887.38	1902	7589000	54.4924	sp|P27797|CALR_HUMAN	Calreticulin OS=Homo sapiens OX=9606 GN=CALR PE=1 SV=1	18	41	A.EPAVYFKEQFLDGDGWTSRWIESK.H	0	-	0	17	14	2.99622e-10	2.99622e-10	-	0
sw480/replicate_2/480_F3_02_ms2.msalign	-1	2001449	HCD	3095	2685.12	48	4	2887.4	2887.39	1064	27780000	-339.228	sp|O60739|EIF1B_HUMAN	Eukaryotic translation initiation factor 1b OS=Homo sapiens OX=9606 GN=EIF1B PE=1 SV=2	67	91	K.FA(C)[Carbamidomethylation]NGTVIEHPEYGEVIQLQGDQRK.N	0	-	0	23	19	1.50361e-13	1.50361e-13	-	0
./SW480_04_01_ms2.msalign	-1	3000467	HCD	1609	1456.72	48	4	2889.35	2889.34	806	13690000	-339.885	sp|O60220|TIM8A_HUMAN	Mitochondrial import inner membrane translocase subunit Tim8 A OS=Homo sapiens OX=9606 GN=TIMM8A PE=1 SV=1	32	54	R.FQQLVHQMTEL(C)[Carbamidomethylation]WEK(C)[Carbamidomethylation]MDKPGPK.L	0	-	0	20	18	1.80454e-08	1.80454e-08	-	0
sw480/replicate_2/480_F4_02_ms2.msalign	-1	3004048	HCD	4892	3926.4	48	4	2889.38	2889.37	1385	4270000	-1000	sp|P84103|SRSF3_HUMAN	Serine/arginine-rich splicing factor 3 OS=Homo sapiens OX=9606 GN=SRSF3 PE=1 SV=1	44	69	R.NPPGFAFVEFEDPRDAADAVRELDGR.T	0	-	0	16	14	7.5831e-12	7.5831e-12	-	0
./480_F3_01_ms2.msalign	-1	2001970	HCD	3797	3204.95	48	4	2890.11	2890.11	1638	9414000	-1000	sp|P17096|HMGA1_HUMAN	High mobility group protein HMG-I/HMG-Y OS=Homo sapiens OX=9606 GN=HMGA1 PE=1 SV=3	85	107	R.GRPKKLEKEEEEGISQE(SSEE)[215.8566]EQ.	1	-	0	17	14	1.62452e-09	1.62452e-09	-	0
sw620/replicate_1/620_F5_01_ms2.msalign	-1	4001130	HCD	3168	2701.08	48	4	2890.44	2890.43	2575	7387000	-339.74	sp|P49821|NDUV1_HUMAN	NADH dehydrogenase [ubiquinone] flavoprotein 1, mitochondrial OS=Homo sapiens OX=9606 GN=NDUFV1 PE=1 SV=4	21	46	F.SGDTTAPKKTSFGSLKDEDRIFTNLY.G	0	-	0	15	12	5.87049e-08	5.87049e-08	-	0
sw620/replicate_1/620_F3_01_ms2.msalign	-1	2001552	HCD	3381	2928.54	48	4	2891.47	2891.47	2442	20790000	37.7848	sp|Q13151|ROA0_HUMAN	Heterogeneous nuclear ribonucleoprotein A0 OS=Homo sapiens OX=9606 GN=HNRNPA0 PE=1 SV=1	100	126	K.LFVGGLKGDVAEGDLIEHFSQFGTVEK.A	0	-	0	16	15	2.20029e-08	2.20029e-08	-	0
sw480/replicate_2/480_F4_02_ms2.msalign	-1	3003773	HCD	4562	3662.28	48	4	2892.4	2892.39	1857	4896000	-1000	sp|O60814|H2B1K_HUMAN	Histone H2B type 1-K OS=Homo sapiens OX=9606 GN=HIST1H2BK PE=1 SV=3	48	73	K.QVHPDTGISSKAMGIMNSFVNDIFER.I	0	-	0	17	15	6.58594e-10	6.58594e-10	-	0
./480_F6_01_ms2.msalign	-1	5001728	HCD	4534	3864.1	48	4	2894.38	2894.37	1900	11200000	50.7448	sp|Q9UBE0|SAE1_HUMAN	SUMO-activating enzyme subunit 1 OS=Homo sapiens OX=9606 GN=SAE1 PE=1 SV=1	2	27	M.VEKEEAGGGISEEEAAQYD(RQIRLWG)[-25.0277].L	1	-	0	20	18	1.58873e-08	1.58873e-08	-	0
sw620/SW620_9_choose_ms2.msalign	-1	12002876	HCD	6827	5797.09	26	3	2894.53	2894.53	1865	259400000	45.0269	sp|P0C0S5|H2AZ_HUMAN	Histone H2A.Z OS=Homo sapiens OX=9606 GN=H2AFZ PE=1 SV=2	47	75	R.VGATAAVYSAAILEYLTAEVLELAGNASK.D	0	-	0	14	14	1.38995e-12	1.38995e-12	-	0
sw620/replicate_3/620_F3_03_ms2.msalign	-1	2000474	HCD	2125	1946.06	48	4	2894.55	2894.54	2046	11670000	43.3863	sp|P55145|MANF_HUMAN	Mesencephalic astrocyte-derived neurotrophic factor OS=Homo sapiens OX=9606 GN=MANF PE=1 SV=3	111	134	K.KKDSQI(C)[Carbamidomethylation]ELKYDKQIDLSTVDLKK.L	0	-	0	26	22	2.74076e-10	2.74076e-10	-	0
sw620/SW620_7_choose_ms2.msalign	-1	10002008	HCD	6328	5449.28	48	3	2894.56	2894.56	3587	7449000	-1000	sp|P07737|PROF1_HUMAN	Profilin-1 OS=Homo sapiens OX=9606 GN=PFN1 PE=1 SV=2	27	54	K.DSPSVWAAV(PGKTF)[57.0259]VNITPAEVGVLVGK.D	1	-	0	18	17	2.24859e-06	2.24859e-06	-	0
sw620/replicate_2/620_F4_02_ms2.msalign	-1	3002965	HCD	3689	2994.02	48	4	2896.27	2896.27	1990	44310000	-351.277	sp|P35579|MYH9_HUMAN	Myosin-9 OS=Homo sapiens OX=9606 GN=MYH9 PE=1 SV=4	1933	1960	R.RMARKGAGD(GSD)[79.9692]EEVDGKADGAEAKPAE.	1	-	0	17	19	5.2217e-10	5.2217e-10	-	0
sw620/replicate_2/620_F3_02_ms2.msalign	-1	2000935	HCD	2660	2366.85	48	4	2898.4	2898.39	886	38360000	-352.839	sp|P31948|STIP1_HUMAN	Stress-induced-phosphoprotein 1 OS=Homo sapiens OX=9606 GN=STIP1 PE=1 SV=1	94	118	R.TYEEGLKHEANNPQLKEGLQNMEAR.L	0	-	0	28	24	2.83641e-15	2.83641e-15	-	0
sw620/replicate_3/SW620_03_08_ms2.msalign	-1	2001519	HCD	2831	2379.08	48	4	2898.56	2898.55	769	4501000	-1000	sp|P55072|TERA_HUMAN	Transitional endoplasmic reticulum ATPase OS=Homo sapiens OX=9606 GN=VCP PE=1 SV=4	288	313	R.KAFEEAEKNAPAIIFIDELDAIAPKR.E	0	-	0	17	15	3.57077e-08	3.57077e-08	-	0
./480_F3_01_ms2.msalign	-1	2001535	HCD	3274	2787.16	48	4	2899.42	2899.42	1043	42970000	53.9548	sp|Q9UHV9|PFD2_HUMAN	Prefoldin subunit 2 OS=Homo sapiens OX=9606 GN=PFDN2 PE=1 SV=1	44	68	K.AAELE(M)[15.9991]ELNEHSLVIDTLKEVDETR.K	1	-	0	27	22	1.36546e-12	1.36546e-12	-	0
sw620/replicate_2/620_F5_02_ms2.msalign	-1	4001691	HCD	3714	3125.21	48	4	2900.42	2900.41	1288	10400000	-339.407	sp|P49711|CTCF_HUMAN	Transcriptional repressor CTCF OS=Homo sapiens OX=9606 GN=CTCF PE=1 SV=1	1	25	.(M)[Acetyl]EGDAVEAIVEESETFIKGKERKTY.Q	0	-	0	21	16	5.63119e-13	5.63119e-13	-	0
sw480/replicate_3/480_F1_03_ms2.msalign	-1	1404	HCD	3898	3322.34	48	4	2902.5	2902.49	1219	2518000	-338.815	sp|Q9Y2B0|CNPY2_HUMAN	Protein canopy homolog 2 OS=Homo sapiens OX=9606 GN=CNPY2 PE=1 SV=1	33	57	R.ALVDELEWEIAQVDPKKTIQMGSFR.I	0	-	0	25	20	4.67601e-12	4.67601e-12	-	0
sw620/20220206_UreaExtracted_SW620_C4_CZE_03_ms2.msalign	-1	203	HCD	2450	2321.22	42	4	2902.52	2902.5	287	565400	38.8586	sp|O15355|PPM1G_HUMAN	Protein phosphatase 1G OS=Homo sapiens OX=9606 GN=PPM1G PE=1 SV=1	521	546	R.KLEEVLSTEGAEENGNSDKKKKAKRD.	0	-	0	17	15	1.35925e-08	1.35925e-08	-	0
sw620/replicate_2/620_F5_02_ms2.msalign	-1	4001647	HCD	3661	3082.85	48	4	2902.63	2902.62	2830	1664000	-360.305	sp|P0C0S8|H2A1_HUMAN	Histone H2A type 1 OS=Homo sapiens OX=9606 GN=H2AC11 PE=1 SV=2	87	113	L.AIRNDEELNKLLGKVTIAQGGVLPNIQ.A	0	-	0	17	15	2.96884e-07	2.96884e-07	-	0
sw620/replicate_1/620_F5_01_ms2.msalign	-1	4001026	HCD	3044	2602.02	48	4	2903.35	2903.34	1882	4366000	-352.047	sp|P23526|SAHH_HUMAN	Adenosylhomocysteinase OS=Homo sapiens OX=9606 GN=AHCY PE=1 SV=4	409	432	K.LTEKQAQYLGMS(C)[Carbamidomethylation]DGPFKPDHYRY.	0	-	0	26	17	2.644e-10	2.644e-10	-	0
sw620/replicate_3/620_F5_03_ms2.msalign	-1	4000647	HCD	2396	2067.45	48	4	2905.47	2905.47	2898	1870000	-339.193	sp|P62244|RS15A_HUMAN	40S ribosomal protein S15a OS=Homo sapiens OX=9606 GN=RPS15A PE=1 SV=2	105	130	L.TTSAGIMDHEEARRKHTGGKILGFFF.	0	-	0	16	13	1.46016e-07	1.46016e-07	-	0
sw480/replicate_3/480_F3_03_ms2.msalign	-1	2001598	HCD	3312	2865.2	48	4	2905.6	2905.59	1999	55550000	-343.478	sp|Q8IXM2|BAP18_HUMAN	Chromatin complexes subunit BAP18 OS=Homo sapiens OX=9606 GN=BAP18 PE=1 SV=1	103	133	K.KVASGVLSPPPAAPPPSSSSVPEAGGPPIKK.Q	0	-	0	23	17	1.4027e-08	1.4027e-08	-	0
sw480/replicate_3/480_F6_03_ms2.msalign	-1	5001144	HCD	3665	3154.23	48	4	2908.46	2908.45	1574	5015000	-339.12	sp|P06748|NPM_HUMAN	Nucleophosmin OS=Homo sapiens OX=9606 GN=NPM1 PE=1 SV=2	272	294	Y.VKN((C)[Carbamidomethylation])[-43.0020]FRMTDQEAIQDLWQWRKSL.	1	-	0	25	22	2.43232e-10	2.43232e-10	-	0
sw620/replicate_2/620_F3_02_ms2.msalign	-1	2001596	HCD	3453	2997.87	48	4	2909.46	2909.46	960	28850000	-338.759	sp|Q15287|RNPS1_HUMAN	RNA-binding protein with serine-rich domain 1 OS=Homo sapiens OX=9606 GN=RNPS1 PE=1 SV=1	222	248	K.HMDGGQIDGQEITATAVLAPWPRPPPR.R	0	-	0	21	20	7.10269e-15	7.10269e-15	-	0
sw480/replicate_2/480_F4_02_ms2.msalign	-1	3002362	HCD	2868	2311.85	48	4	2910.66	2910.65	1018	26940000	-339.458	sp|P40429|RL13A_HUMAN	60S ribosomal protein L13a OS=Homo sapiens OX=9606 GN=RPL13A PE=1 SV=2	179	203	R.KQAEKNVEKKIDKYTEVLKTHGLLV.	0	-	0	29	24	6.305e-14	6.305e-14	-	0
sw620/replicate_1/620_F3_01_ms2.msalign	-1	2003938	HCD	6328	5293.23	48	4	2911.08	2911.08	2804	3199000	-1000	sp|P09651|ROA1_HUMAN	Heterogeneous nuclear ribonucleoprotein A1 OS=Homo sapiens OX=9606 GN=HNRNPA1 PE=1 SV=5	233	265	R.GGGGYGGSGDG(YNGFGND)[37.9505]GGYGGGGPGYSGGSR.G	1	-	0	19	18	3.18886e-07	3.18886e-07	-	0
sw620/20220206_UreaExtracted_SW620_C4_CZE_02_ms2.msalign	-1	1461	HCD	4221	3783.2	44	3	2913.58	2913.56	54	16140000	56.7777	sp|P16949|STMN1_HUMAN	Stathmin OS=Homo sapiens OX=9606 GN=STMN1 PE=1 SV=3	2	27	M.(A)[Acetyl]SSDIQVKELEKRASGQAFELILSPR.S	0	-	0	25	23	2.8119e-15	2.8119e-15	-	0
sw480/replicate_2/480_F3_02_ms2.msalign	-1	2003267	HCD	5313	4464.84	48	4	2914.16	2914.25	2597	1768000000	50.5174	sp|P17096|HMGA1_HUMAN	High mobility group protein HMG-I/HMG-Y OS=Homo sapiens OX=9606 GN=HMGA1 PE=1 SV=3	85	107	R.GRPKKLEKEEEEGI(SQESSEE)[239.9892]EQ.	1	-	0	13	10	3.07746e-07	3.07746e-07	-	0
sw620/replicate_1/620_F3_01_ms2.msalign	-1	2001565	HCD	3397	2941.3	48	4	2914.34	2914.34	1338	31710000	42.0003	sp|P62318|SMD3_HUMAN	Small nuclear ribonucleoprotein Sm D3 OS=Homo sapiens OX=9606 GN=SNRPD3 PE=1 SV=1	30	54	R.GKLIEAEDNMN(C)[Carbamidomethylation]QMSNITVTYRDGR.V	0	-	0	18	17	1.13821e-12	1.13821e-12	-	0
sw620/replicate_1/620_F6_01_ms2.msalign	-1	5001301	HCD	3879	3309.99	39	4	2914.42	2914.41	1060	941000	-345.647	sp|Q16576|RBBP7_HUMAN	Histone-binding protein RBBP7 OS=Homo sapiens OX=9606 GN=RBBP7 PE=1 SV=1	2	24	M.(A)[Acetyl]SKEMFEDTVEERVINEEYKIWK.K	0	-	0	19	17	2.92137e-14	2.92137e-14	-	0
sw480/SW480_10_choose_ms2.msalign	-1	1003683	HCD	6023	4921.07	47	3	2913.59	2914.58	1629	20580000	-1000	sp|P04908|H2A1B_HUMAN	Histone H2A type 1-B/E OS=Homo sapiens OX=9606 GN=HIST1H2AB PE=1 SV=2	44	72	R.VGAGAPVYLAAVLEYLTAEILELAGNAAR.D	0	-	0	20	18	6.01966e-13	6.01966e-13	-	0
sw620/SW620_6_choose_ms2.msalign	-1	9002145	HCD	4956	4288.44	45	3	2916.46	2916.45	3521	4256000	-1000	sp|P14618|KPYM_HUMAN	Pyruvate kinase PKM OS=Homo sapiens OX=9606 GN=PKM PE=1 SV=4	468	492	R.GIFPVL(C)[Carbamidomethylation]KDPVQEAWAEDVDLRVNF.A	0	-	0	14	14	1.50675e-06	1.50675e-06	-	0
sw620/replicate_3/620_F3_03_ms2.msalign	-1	2003925	HCD	6394	5370.73	43	4	2916.51	2916.51	2156	23200000	-1000	sp|P0C0S5|H2AZ_HUMAN	Histone H2A.Z OS=Homo sapiens OX=9606 GN=H2AFZ PE=1 SV=2	47	75	R.VGATAAVYSAAILEYLT(AE)[21.9828]VLELAGNASK.D	1	-	0	22	20	6.32553e-10	6.32553e-10	-	0
./480_F4_01_ms2.msalign	-1	3002369	HCD	3755	3091.37	48	4	2920.45	2920.45	1029	48880000	-337.283	sp|P62072|TIM10_HUMAN	Mitochondrial import inner membrane translocase subunit Tim10 OS=Homo sapiens OX=9606 GN=TIMM10 PE=1 SV=1	65	90	R.MGKKLTELSMQDEELMKRVQQSSGPA.	0	-	0	24	23	1.10273e-12	1.10273e-12	-	0
sw620/replicate_1/620_F3_01_ms2.msalign	-1	2000682	HCD	2337	2097.75	48	4	2920.49	2920.49	1139	26400000	-340.688	sp|P06733|ENOA_HUMAN	Alpha-enolase OS=Homo sapiens OX=9606 GN=ENO1 PE=1 SV=2	81	105	K.KLNVTEQEKIDKLMIEMDGTENKSK.F	0	-	0	25	20	8.66937e-14	8.66937e-14	-	0
sw480/replicate_3/480_F3_03_ms2.msalign	-1	2001030	HCD	2630	2322.12	48	4	2921.54	2921.54	1543	46010000	-735.518	sp|O43768|ENSA_HUMAN	Alpha-endosulfine OS=Homo sapiens OX=9606 GN=ENSA PE=1 SV=1	81	107	K.QLPSAGPDKNLVTGDHIPTPQDLPQRK.S	0	-	0	23	17	1.6266e-10	1.6266e-10	-	0
./480_F3_01_ms2.msalign	-1	2002433	HCD	4359	3654.63	48	4	2922.3	2922.29	1732	10840000	51.3915	sp|O43399|TPD54_HUMAN	Tumor protein D54 OS=Homo sapiens OX=9606 GN=TPD52L2 PE=1 SV=2	178	206	K.VVGDRENGSDNLPSSAGSGDK(PLSD)[37.9463]PAPF.	1	-	0	20	16	3.35462e-09	3.35462e-09	-	0
sw620/SW620_6_choose_ms2.msalign	-1	9002696	HCD	6428	5513.64	27	3	2923.33	2923.32	2311	2522000	-1000	sp|P14174|MIF_HUMAN	Macrophage migration inhibitory factor OS=Homo sapiens OX=9606 GN=MIF PE=1 SV=4	90	114	R.ISPDRVYINYYDMNAANVGWNNSTF.A	0	-	0	13	11	1.10196e-10	1.10196e-10	-	0
sw480/replicate_3/SW480_03_03_ms2.msalign	-1	2001469	HCD	3307	2832.7	46	3	2923.42	2923.42	724	292100	-1000	sp|P48735|IDHP_HUMAN	Isocitrate dehydrogenase [NADP], mitochondrial OS=Homo sapiens OX=9606 GN=IDH2 PE=1 SV=2	81	106	K.YFDLGLPNRDQTDDQVTIDSALATQK.Y	0	-	0	14	14	1.74398e-09	1.74398e-09	-	0
./SW480_02_01_ms2.msalign	-1	1001238	HCD	2670	2246.51	45	3	2924.59	2924.58	652	6921000	-1000	sp|Q9NS69|TOM22_HUMAN	Mitochondrial import receptor subunit TOM22 homolog OS=Homo sapiens OX=9606 GN=TOMM22 PE=1 SV=3	94	117	M.ILVLPVVFETEKLQMEQQQQLQQR.Q	0	-	0	14	14	3.62613e-10	3.62613e-10	-	0
sw620/replicate_2/620_F4_02_ms2.msalign	-1	3002890	HCD	3599	2922.31	48	4	2924.63	2924.62	1646	72040000	-339.271	sp|P09211|GSTP1_HUMAN	Glutathione S-transferase P OS=Homo sapiens OX=9606 GN=GSTP1 PE=1 SV=2	184	210	R.LSARPKLKAFLASPEYVNLPINGNGKQ.	0	-	0	22	14	2.92572e-11	2.92572e-11	-	0
sw620/replicate_2/620_F3_02_ms2.msalign	-1	2001616	HCD	3477	3016.97	48	4	2925.46	2925.46	2864	7244000	-344.762	sp|Q15287|RNPS1_HUMAN	RNA-binding protein with serine-rich domain 1 OS=Homo sapiens OX=9606 GN=RNPS1 PE=1 SV=1	222	248	K.(HMDGGQ)[15.9952]IDGQEITATAVLAPWPRPPPR.R	1	-	0	19	19	3.71265e-07	3.71265e-07	-	0
sw620/SW620_6_choose_ms2.msalign	-1	9002188	HCD	5020	4340.52	48	3	2926.1	2926.09	934	86890000	-346.304	sp|O15347|HMGB3_HUMAN	High mobility group protein B3 OS=Homo sapiens OX=9606 GN=HMGB3 PE=1 SV=4	178	200	R.KKVEEEDEEEEEEEEEEEEEEDE.	0	-	0	22	20	1.491e-17	1.491e-17	-	0
sw480/replicate_3/480_F1_03_ms2.msalign	-1	1443	HCD	3945	3360.04	45	4	2925.41	2926.41	300	230800	-1000	sp|P98175|RBM10_HUMAN	RNA-binding protein 10 OS=Homo sapiens OX=9606 GN=RBM10 PE=1 SV=3	837	864	R.KYGGISTASVDFEQPTRDGLGSDNIGSR.M	0	-	0	24	21	9.87636e-21	9.87636e-21	-	0
./480_F3_01_ms2.msalign	-1	2001518	HCD	3253	2770.42	48	4	2926.41	2926.41	1162	67080000	40.4786	sp|Q96FF7|MISP3_HUMAN	Uncharacterized protein MISP3 OS=Homo sapiens OX=9606 GN=MISP3 PE=2 SV=4	102	132	R.FFEAAAGSGSSAGAGDGAGPQRLPEPGGRPR.S	0	-	0	24	23	6.88963e-12	6.88963e-12	-	0
sw480/replicate_3/480_F5_03_ms2.msalign	-1	4001144	HCD	2663	2253.96	48	4	2927.49	2927.48	1032	8884000	-342.388	sp|P13647|K2C5_HUMAN	Keratin, type II cytoskeletal 5 OS=Homo sapiens OX=9606 GN=KRT5 PE=1 SV=3	21	51	A.SAITPSVSRTSFTSVSRSGGGGGGGFGRVSL.A	0	-	0	22	20	5.38584e-13	5.38584e-13	-	0
sw480/replicate_3/480_F3_03_ms2.msalign	-1	2001620	HCD	3338	2885.94	48	4	2927.57	2927.57	1554	17980000	40.6949	sp|P37108|SRP14_HUMAN	Signal recognition particle 14 kDa protein OS=Homo sapiens OX=9606 GN=SRP14 PE=1 SV=2	103	136	K.TKKTKAAAAAAAAAPAAAATA(P)[-26.0153]TTAATTAATAAQ.	1	-	0	19	14	1.87414e-10	1.87414e-10	-	0
sw620/SW620_7_choose_ms2.msalign	-1	10001521	HCD	4476	3901.46	48	3	2928.46	2928.45	2066	711300000	42.6868	sp|P06748|NPM_HUMAN	Nucleophosmin OS=Homo sapiens OX=9606 GN=NPM1 PE=1 SV=2	46	73	R.TVSLGAGAKDELHIVEAEAMNYEGSPIK.V	0	-	0	26	25	1.03485e-11	1.03485e-11	-	0
sw480/replicate_2/480_F4_02_ms2.msalign	-1	3003804	HCD	4599	3691.85	48	4	2930.47	2930.46	1593	168900000	54.2487	sp|P13647|K2C5_HUMAN	Keratin, type II cytoskeletal 5 OS=Homo sapiens OX=9606 GN=KRT5 PE=1 SV=3	2	29	M.(S)[Acetyl]RQSSVSFRSGGSRSFSTASAITPSVSR.T	0	-	0	19	18	5.41084e-11	5.41084e-11	-	0
sw620/SW620_11_choose_ms2.msalign	-1	2002204	HCD	6142	5407.37	17	3	2930.8	2930.89	2994	91680000	-1000	sp|O60506|HNRPQ_HUMAN	Heterogeneous nuclear ribonucleoprotein Q OS=Homo sapiens OX=9606 GN=SYNCRIP PE=1 SV=2	144	171	K.(YG)[-0.5891]GPPPDSVYSGQQPSVGTEIFVGKIPR.D	1	-	0	10	9	3.40448e-08	3.40448e-08	-	0
sw480/replicate_3/480_F4_03_ms2.msalign	-1	3002014	HCD	4171	3563.37	48	4	2932.18	2932.18	1217	39010000	52.3479	sp|Q14011|CIRBP_HUMAN	Cold-inducible RNA-binding protein OS=Homo sapiens OX=9606 GN=CIRBP PE=1 SV=1	146	172	R.SQSGGYSDRSSGGSYRDSYDSYATHNE.	0	-	0	13	13	4.59756e-12	4.59756e-12	-	0
sw620/replicate_3/620_F3_03_ms2.msalign	-1	2001494	HCD	3349	2920.03	48	4	2932.45	2932.45	1636	494300000	54.2256	sp|P04406|G3P_HUMAN	Glyceraldehyde-3-phosphate dehydrogenase OS=Homo sapiens OX=9606 GN=GAPDH PE=1 SV=3	119	145	R.VIISAPSADAPMFVMGVNHEKYDNSLK.I	0	-	0	24	20	8.60923e-12	8.60923e-12	-	0
sw480/SW480_11_choose_ms2.msalign	-1	2002247	HCD	5793	4897.36	36	4	2932.55	2932.54	1858	2604000000	52.4704	sp|Q16777|H2A2C_HUMAN	Histone H2A type 2-C OS=Homo sapiens OX=9606 GN=HIST2H2AC PE=1 SV=4	44	72	R.VGAGAPVYMAAVLEYLTAEILELAGNAAR.D	0	-	0	18	15	6.51574e-12	6.51574e-12	-	0
sw620/SW620_7_choose_ms2.msalign	-1	10001296	HCD	3843	3376.97	48	3	2935.51	2934.51	2445	53300000	14.5249	sp|Q15637|SF01_HUMAN	Splicing factor 1 OS=Homo sapiens OX=9606 GN=SF1 PE=1 SV=4	110	135	R.HNLITEMVALNPDFKPPADYKPPATR.V	0	-	0	15	14	3.91327e-10	3.91327e-10	-	0
sw620/replicate_3/620_F2_03_ms2.msalign	-1	1001372	HCD	3686	3146.66	48	4	2936.43	2936.42	1219	4727000	-1000	sp|P09651|ROA1_HUMAN	Heterogeneous nuclear ribonucleoprotein A1 OS=Homo sapiens OX=9606 GN=HNRNPA1 PE=1 SV=5	56	82	R.GFGFVTYATVEEVDAAMNARPHKVDGR.V	0	-	0	20	18	1.82809e-13	1.82809e-13	-	0
sw480/replicate_3/480_F3_03_ms2.msalign	-1	2000454	HCD	1939	1772.23	48	4	2939.42	2939.41	1906	121000000	34.7536	sp|P16949|STMN1_HUMAN	Stathmin OS=Homo sapiens OX=9606 GN=STMN1 PE=1 SV=3	125	149	R.EKDKHIEEVRKNKESKDPADETEAD.	0	-	0	16	14	6.19987e-09	6.19987e-09	-	0
sw480/replicate_2/480_F6_02_ms2.msalign	-1	5002672	HCD	5600	4723.37	49	4	2942.35	2942.34	2776	1070000	-340.921	sp|Q9UBE0|SAE1_HUMAN	SUMO-activating enzyme subunit 1 OS=Homo sapiens OX=9606 GN=SAE1 PE=1 SV=1	2	26	M.(V)[Acetyl]EKEEAGGG(ISE)[37.9527]EEAAQYDRQIRLW.G	1	-	0	13	13	1.30561e-06	1.30561e-06	-	0
./480_F5_01_ms2.msalign	-1	4001264	HCD	2870	2427.5	49	4	2942.47	2942.47	1329	4279000	-348.883	sp|P10606|COX5B_HUMAN	Cytochrome c oxidase subunit 5B, mitochondrial OS=Homo sapiens OX=9606 GN=COX5B PE=1 SV=2	32	60	M.ASGGGVPTDEEQATGLEREIMLAAKKGLD.P	0	-	0	18	15	6.49037e-11	6.49037e-11	-	0
./480_F6_01_ms2.msalign	-1	5000780	HCD	3395	2949.93	49	4	2942.48	2942.47	1592	2490000	-339.193	sp|Q9Y3C1|NOP16_HUMAN	Nucleolar protein 16 OS=Homo sapiens OX=9606 GN=NOP16 PE=1 SV=2	156	178	Y.KRFYPAEWQDFLDSLQKRKMEVE.	0	-	0	24	18	1.06658e-09	1.06658e-09	-	0
sw480/replicate_2/480_F4_02_ms2.msalign	-1	3004067	HCD	4914	3944.06	49	4	2942.55	2942.55	1353	1204000	-1000	sp|P10809|CH60_HUMAN	60 kDa heat shock protein, mitochondrial OS=Homo sapiens OX=9606 GN=HSPD1 PE=1 SV=2	32	60	K.FGADARALMLQGVDLLADAVAVTMGPKGR.T	0	-	0	17	16	5.39347e-12	5.39347e-12	-	0
sw620/SW620_6_choose_ms2.msalign	-1	9002757	HCD	6727	5767.13	30	3	2943.45	2943.44	3178	47590000	-1000	sp|Q9Y3A3|PHOCN_HUMAN	MOB-like protein phocein OS=Homo sapiens OX=9606 GN=MOB4 PE=1 SV=1	199	225	Y.NLMSKDNLIVPILEEEVQNSVSGESEA.	0	-	0	10	8	1.5631e-07	1.5631e-07	-	0
sw620/replicate_2/620_F3_02_ms2.msalign	-1	2001730	HCD	3614	3126.2	49	4	2944.39	2944.39	2325	57970000	35.9847	sp|P54727|RD23B_HUMAN	UV excision repair protein RAD23 homolog B OS=Homo sapiens OX=9606 GN=RAD23B PE=1 SV=1	145	173	K.QEKPAEKPAETPVATSPTATDSTSGDSSR.S	0	-	0	15	14	7.16305e-09	7.16305e-09	-	0
sw480/replicate_2/480_F3_02_ms2.msalign	-1	2000549	HCD	2015	1825.51	49	4	2944.57	2944.56	425	32050000	-8.725	sp|P20962|PTMS_HUMAN	Parathymosin OS=Homo sapiens OX=9606 GN=PTMS PE=1 SV=2	2	27	M.(S)[Acetyl]EKSVEAAAELSAKDLKEKKEKVEEK.A	0	-	0	32	28	1.40176e-19	1.40176e-19	-	0
sw620/replicate_2/620_F3_02_ms2.msalign	-1	2003843	HCD	6270	5264.52	49	4	2945.28	2945.27	3119	6896000	-1000	sp|Q96AE4|FUBP1_HUMAN	Far upstream element-binding protein 1 OS=Homo sapiens OX=9606 GN=FUBP1 PE=1 SV=3	593	620	K.MGQAVPAPTGA(PPGGQ)[37.9459]PDYSAAWAEYYR.Q	1	-	0	19	18	2.07993e-06	2.07993e-06	-	0
sw480/replicate_3/480_F5_03_ms2.msalign	-1	4001186	HCD	2713	2293.92	49	4	2945.41	2945.4	1165	11520000	45.4883	sp|Q9H2U2|IPYR2_HUMAN	Inorganic pyrophosphatase 2, mitochondrial OS=Homo sapiens OX=9606 GN=PPA2 PE=1 SV=2	309	334	R.SLVESVSSSPNKESNEEEQVWHFLGK.	0	-	0	22	16	2.89244e-12	2.89244e-12	-	0
sw620/replicate_2/620_F1_02_ms2.msalign	-1	1297	HCD	3460	2945.64	49	4	2945.44	2945.43	2454	5953000	-343.862	sp|Q9Y2W1|TR150_HUMAN	Thyroid hormone receptor-associated protein 3 OS=Homo sapiens OX=9606 GN=THRAP3 PE=1 SV=2	566	591	R.EAQVNVRMDSFDEDLARPSGLLAQER.K	0	-	0	14	14	2.1461e-08	2.1461e-08	-	0
sw620/replicate_1/620_F5_01_ms2.msalign	-1	4001055	HCD	3078	2629.28	49	4	2945.57	2945.57	1415	3688000	-341.136	sp|P15311|EZRI_HUMAN	Ezrin OS=Homo sapiens OX=9606 GN=EZR PE=1 SV=4	224	248	L.GLNIYEKDDKLTPKIGFPWSEIRNI.S	0	-	0	25	23	2.6369e-12	2.6369e-12	-	0
sw620/replicate_2/620_F4_02_ms2.msalign	-1	3002550	HCD	3191	2597.63	49	4	2946.52	2946.51	1105	165100000	-342.736	sp|P63313|TYB10_HUMAN	Thymosin beta-10 OS=Homo sapiens OX=9606 GN=TMSB10 PE=1 SV=2	20	44	K.KTETQEKNTLPTKETIEQEKRSEIS.	0	-	0	30	23	5.00577e-14	5.00577e-14	-	0
sw620/replicate_2/620_F5_02_ms2.msalign	-1	4001756	HCD	3792	3187.67	49	4	2947.48	2947.47	1887	5219000	-344.263	sp|P49411|EFTU_HUMAN	Elongation factor Tu, mitochondrial OS=Homo sapiens OX=9606 GN=TUFM PE=1 SV=2	426	452	R.DGNRTIGTGLVTNTLAMTEEEKNIKWG.	0	-	0	20	17	2.29723e-10	2.29723e-10	-	0
sw620/replicate_3/620_F3_03_ms2.msalign	-1	2001518	HCD	3378	2943.11	49	4	2948.44	2948.44	2935	285400000	-336.506	sp|P04406|G3P_HUMAN	Glyceraldehyde-3-phosphate dehydrogenase OS=Homo sapiens OX=9606 GN=GAPDH PE=1 SV=3	119	145	R.VIISAPSADAPM(FV)[15.9983]MGVNHEKYDNSLK.I	1	-	0	21	17	2.15258e-07	2.15258e-07	-	0
sw480/replicate_3/480_F5_03_ms2.msalign	-1	4001614	HCD	3231	2710.21	49	3	2951.25	2951.24	407	9936000	21.317	sp|P22626|ROA2_HUMAN	Heterogeneous nuclear ribonucleoproteins A2/B1 OS=Homo sapiens OX=9606 GN=HNRNPA2B1 PE=1 SV=2	318	350	K.SGNFGGSRNMGGPYGGGNYGPGGSGGSGGYGGR.S	0	-	0	36	28	6.96578e-19	6.96578e-19	-	0
sw620/replicate_3/620_F6_03_ms2.msalign	-1	5001224	HCD	3605	3095.45	24	4	2951.37	2951.36	3280	424200	-26.4563	sp|P27797|CALR_HUMAN	Calreticulin OS=Homo sapiens OX=9606 GN=CALR PE=1 SV=1	18	41	A.EPAVYFKEQFLDGDGWTSRWIE(SK)[63.9816].H	1	-	0	11	12	2.28441e-06	2.28441e-06	-	0
./480_F6_01_ms2.msalign	-1	5001104	HCD	3784	3261.97	49	4	2951.47	2951.45	896	2438000	-339.091	sp|P06748|NPM_HUMAN	Nucleophosmin OS=Homo sapiens OX=9606 GN=NPM1 PE=1 SV=2	272	294	Y.VKN(C)[Carbamidomethylation]FRMTDQEAIQDLWQWRKSL.	0	-	0	24	20	1.17242e-13	1.17242e-13	-	0
../study_2_1.3.4/sw620/replicate_2/CRC_SW620_SEC3_RPLC6_2_ms2.msalign	-1	40000578	HCD	2826	2425.12	49	4	2951.48	2951.48	1733	12470000	-341.02	sp|P07237|PDIA1_HUMAN	Protein disulfide-isomerase OS=Homo sapiens OX=9606 GN=P4HB PE=1 SV=3	18	43	A.DAPEEEDHVLVLRKSNFAEALAAHKY.L	0	-	0	13	11	8.55099e-07	8.55099e-07	-	0
sw620/replicate_2/620_F3_02_ms2.msalign	-1	2001838	HCD	3744	3229.9	49	4	2952.23	2952.23	1686	33130000	35.2321	sp|Q9UNZ2|NSF1C_HUMAN	NSFL1 cofactor p47 OS=Homo sapiens OX=9606 GN=NSFL1C PE=1 SV=2	77	101	R.DLIHDQDEDEEEEEGQRFYAGGSER.S	0	-	0	25	21	3.88584e-11	3.88584e-11	-	0
sw620/20220206_UreaExtracted_SW620_C4_CZE_02_ms2.msalign	-1	1375	HCD	4114	3695.84	49	4	2952.43	2952.41	19	3486000	57.8933	sp|P60709|ACTB_HUMAN	Actin, cytoplasmic 1 OS=Homo sapiens OX=9606 GN=ACTB PE=1 SV=1	348	372	A.SLSTFQQMWISKQEYDESGPSIVHR.K	0	-	0	27	21	2.93811e-19	2.93811e-19	-	0
./480_F5_01_ms2.msalign	-1	4001183	HCD	2773	2349.81	49	4	2952.42	2952.41	449	39270000	52.2588	sp|A5A3E0|POTEF_HUMAN	POTE ankyrin domain family member F OS=Homo sapiens OX=9606 GN=POTEF PE=1 SV=2	1048	1072	A.SLSTFQQMWISKQEYDESGPSIVHR.K	0	-	0	29	21	2.78879e-18	2.78879e-18	-	0
sw620/replicate_2/620_F6_02_ms2.msalign	-1	5001239	HCD	3729	3231.33	49	4	2952.42	2952.41	543	8438000	46.918	sp|P0CG38|POTEI_HUMAN	POTE ankyrin domain family member I OS=Homo sapiens OX=9606 GN=POTEI PE=3 SV=1	1048	1072	A.SLSTFQQMWISKQEYDESGPSIVHR.K	0	-	0	29	20	2.86302e-18	2.86302e-18	-	0
sw620/20220206_UreaExtracted_SW620_C4_CZE_03_ms2.msalign	-1	1353	HCD	4038	3634.98	49	4	2952.43	2952.41	49	3308000	54.4344	sp|Q6S8J3|POTEE_HUMAN	POTE ankyrin domain family member E OS=Homo sapiens OX=9606 GN=POTEE PE=2 SV=3	1048	1072	A.SLSTFQQMWISKQEYDESGPSIVHR.K	0	-	0	26	19	1.90013e-17	1.90013e-17	-	0
sw480/SW480_9_choose_ms2.msalign	-1	12002000	HCD	4190	3491.66	49	4	2953.45	2953.45	3082	22990000	-343.812	sp|A6NMY6|AXA2L_HUMAN	Putative annexin A2-like protein OS=Homo sapiens OX=9606 GN=ANXA2P2 PE=5 SV=2	2	28	M.(S)[Acetyl]TVHEIL(C)[Carbamidomethylation]KLSLEGDHSTPPSAYGSVK.A	0	-	0	14	13	2.6835e-07	2.6835e-07	-	0
sw480/replicate_3/480_F3_03_ms2.msalign	-1	2001468	HCD	3156	2740.77	49	4	2953.46	2953.45	2107	88940000	-15.1613	sp|Q92945|FUBP2_HUMAN	Far upstream element-binding protein 2 OS=Homo sapiens OX=9606 GN=KHSRP PE=1 SV=4	163	190	R.GGEQINKIQQD(S)[-43.0075]G(C)[Carbamidomethylation]KVQISPDSGGLPER.S	1	-	0	25	25	3.28874e-08	3.28874e-08	-	0
sw620/replicate_3/620_F2_03_ms2.msalign	-1	1001754	HCD	4169	3535.02	49	4	2954.47	2954.46	1137	5062000	41.2445	sp|Q96AE4|FUBP1_HUMAN	Far upstream element-binding protein 1 OS=Homo sapiens OX=9606 GN=FUBP1 PE=1 SV=3	99	125	R.SVMTEEYKVPDGMVGFIIGRGGEQISR.I	0	-	0	24	21	5.07231e-14	5.07231e-14	-	0
sw480/replicate_2/480_F4_02_ms2.msalign	-1	3004110	HCD	4966	3985.91	49	4	2954.49	2954.48	2648	16150000	-1000	sp|O60927|PP1RB_HUMAN	E3 ubiquitin-protein ligase PPP1R11 OS=Homo sapiens OX=9606 GN=PPP1R11 PE=1 SV=1	99	126	R.RRATLGPTPTTPPQPPDPSQPPPGPMQH.	0	-	0	15	11	4.53799e-07	4.53799e-07	-	0
sw480/replicate_3/480_F5_03_ms2.msalign	-1	4000878	HCD	2344	1998.92	49	4	2955.46	2955.45	1177	66180000	-337.874	sp|P26447|S10A4_HUMAN	Protein S100-A4 OS=Homo sapiens OX=9606 GN=S100A4 PE=1 SV=1	2	27	M.(A)[Acetyl]((C)[Carbamidomethylation])[-43.0058]PLEKALDVMVSTFHKYSGKEGDKF.K	1	-	0	34	26	3.32305e-12	3.32305e-12	-	0
sw480/replicate_2/480_F4_02_ms2.msalign	-1	3003356	HCD	4061	3261.73	49	4	2956.53	2956.52	1281	20580000	-337.594	sp|P62899|RL31_HUMAN	60S ribosomal protein L31 OS=Homo sapiens OX=9606 GN=RPL31 PE=1 SV=1	91	115	R.KRNEDEDSPNKLYTLVTYVPVTTFK.N	0	-	0	23	18	2.01599e-12	2.01599e-12	-	0
./480_F6_01_ms2.msalign	-1	5001820	HCD	4644	3952.5	49	4	2957.44	2957.43	2215	4031000	-371.69	sp|P30626|SORCN_HUMAN	Sorcin OS=Homo sapiens OX=9606 GN=SRI PE=1 SV=1	174	198	F.RRRDTAQQGVVNFPYDDFIQ((C)[Carbamidomethylation])[-43.0017]VMSV.	1	-	0	20	15	2.42398e-07	2.42398e-07	-	0
sw620/replicate_1/620_F5_01_ms2.msalign	-1	4001454	HCD	3557	3012.32	49	4	2958.44	2958.43	2409	3804000	-336.6	sp|P52209|6PGD_HUMAN	6-phosphogluconate dehydrogenase, decarboxylating OS=Homo sapiens OX=9606 GN=PGD PE=1 SV=3	456	483	Y.ELLAKPGQFIHTNWTGHGGTVSSSSYNA.	0	-	0	10	10	1.63973e-08	1.63973e-08	-	0
sw480/replicate_2/480_F4_02_ms2.msalign	-1	3003767	HCD	4554	3655.81	49	4	2958.44	2958.44	2441	3113000	-1000	sp|P37802|TAGL2_HUMAN	Transgelin-2 OS=Homo sapiens OX=9606 GN=TAGLN2 PE=1 SV=3	157	182	K.ENPRNFSDNQLQEGKNVIGLQMGTNR.G	0	-	0	20	18	9.14979e-08	9.14979e-08	-	0
sw620/replicate_3/620_F5_03_ms2.msalign	-1	4000812	HCD	2618	2247.2	49	4	2958.45	2958.44	3235	6049000	-339.205	sp|P52292|IMA1_HUMAN	Importin subunit alpha-1 OS=Homo sapiens OX=9606 GN=KPNA2 PE=1 SV=1	2	27	M.(S)[Acetyl]TNENANTPAARLHRFKNKGKDSTEM.R	0	-	0	15	14	1.67985e-06	1.67985e-06	-	0
sw620/replicate_3/620_F3_03_ms2.msalign	-1	2000979	HCD	2731	2428.28	49	4	2959.51	2959.51	1953	23200000	-341.791	sp|Q9Y3D9|RT23_HUMAN	28S ribosomal protein S23, mitochondrial OS=Homo sapiens OX=9606 GN=MRPS23 PE=1 SV=2	99	123	R.FVEKYTELQKLGETDEEKLFVETGK.A	0	-	0	20	20	1.40245e-10	1.40245e-10	-	0
sw620/20220206_UreaExtracted_SW620_C4_CZE_02_ms2.msalign	-1	330	HCD	2706	2535.27	41	4	2960.54	2960.52	158	2063000	58.1852	sp|Q07021|C1QBP_HUMAN	Complement component 1 Q subcomponent-binding protein, mitochondrial OS=Homo sapiens OX=9606 GN=C1QBP PE=1 SV=1	74	98	S.LHTDGDKAFVDFLSDEIKEERKIQK.H	0	-	0	16	16	1.94676e-10	1.94676e-10	-	0
sw620/replicate_3/620_F1_03_ms2.msalign	-1	1457	HCD	3596	3045.21	49	4	2960.54	2960.53	2855	18210000	53.3146	sp|P38646|GRP75_HUMAN	Stress-70 protein, mitochondrial OS=Homo sapiens OX=9606 GN=HSPA9 PE=1 SV=2	47	76	Y.ASEAIKGAVVGIDLGTTNS((C)[Carbamidomethylation])[-43.0043]VAVMEGKQAK.V	1	-	0	19	16	1.11472e-07	1.11472e-07	-	0
sw480/replicate_2/480_F6_02_ms2.msalign	-1	5001791	HCD	4529	3861.18	49	4	2961.35	2961.34	540	924800	-345.458	sp|P04406|G3P_HUMAN	Glyceraldehyde-3-phosphate dehydrogenase OS=Homo sapiens OX=9606 GN=GAPDH PE=1 SV=3	311	335	L.ISWYDNEFGYSNRVVDLMAHMASKE.	0	-	0	22	16	5.49559e-18	5.49559e-18	-	0
../study_2_1.3.4/sw620/replicate_2/CRC_SW620_SEC4_RPLC4_2_ms2.msalign	-1	45000359	HCD	3145	2820.47	49	4	2961.46	2961.47	1515	6045000	-343.007	sp|Q9UHV9|PFD2_HUMAN	Prefoldin subunit 2 OS=Homo sapiens OX=9606 GN=PFDN2 PE=1 SV=1	2	32	M.(A)[Acetyl]ENSGRAGKSSGSGAGKGAVSAEQVIAGFNR.L	0	-	0	19	16	9.80019e-08	9.80019e-08	-	0
sw480/replicate_2/480_F3_02_ms2.msalign	-1	2001000	HCD	2556	2256.05	49	4	2961.61	2961.6	1510	21470000	-339.825	sp|O14737|PDCD5_HUMAN	Programmed cell death protein 5 OS=Homo sapiens OX=9606 GN=PDCD5 PE=1 SV=3	80	105	R.YGQLSEKVSEQGLIEILKKVSQQTEK.T	0	-	0	19	19	2.58621e-11	2.58621e-11	-	0
sw620/replicate_1/620_F6_01_ms2.msalign	-1	5000629	HCD	3072	2659.42	46	4	2962.55	2962.54	1961	491700	-344.672	sp|P48735|IDHP_HUMAN	Isocitrate dehydrogenase [NADP], mitochondrial OS=Homo sapiens OX=9606 GN=IDH2 PE=1 SV=2	39	63	H.YADKRIKVAKPVVEMDGDEMTRIIW.Q	0	-	0	22	17	4.75134e-10	4.75134e-10	-	0
./480_F3_01_ms2.msalign	-1	2001494	HCD	3225	2748.17	48	4	2963.49	2963.48	800	219700000	-307.283	sp|Q7Z422|SZRD1_HUMAN	SUZ domain-containing protein 1 OS=Homo sapiens OX=9606 GN=SZRD1 PE=1 SV=1	123	149	R.ISQPEDSRQPNNVIRQPLGPDGSQGFK.Q	0	-	0	22	18	1.86469e-14	1.86469e-14	-	0
sw620/replicate_2/620_F6_02_ms2.msalign	-1	5001474	HCD	4013	3460.74	49	4	2964.49	2964.48	1633	3211000	-339.502	sp|O96000|NDUBA_HUMAN	NADH dehydrogenase [ubiquinone] 1 beta subcomplex subunit 10 OS=Homo sapiens OX=9606 GN=NDUFB10 PE=1 SV=3	2	26	M.PDSWDKDVYPEPPRRTPVQPNPIVY.M	0	-	0	14	13	2.68359e-11	2.68359e-11	-	0
../study_2_1.3.4/sw480/replicate_1/CRC_SW480_SEC3_RPLC15_ms2.msalign	-1	36002059	HCD	4050	3379.06	49	3	2964.45	2964.54	2846	1453000	-1000	sp|P62937|PPIA_HUMAN	Peptidyl-prolyl cis-trans isomerase A OS=Homo sapiens OX=9606 GN=PPIA PE=1 SV=2	77	103	K.SIYGEKFEDENFILKHTGPGILSMAN(A)[-15.9272].G	1	-	0	18	15	8.79919e-09	8.79919e-09	-	0
sw620/replicate_1/620_F3_01_ms2.msalign	-1	2002748	HCD	4839	4094.53	49	4	2964.54	2964.54	1496	18080000	-1000	sp|Q15020|SART3_HUMAN	Squamous cell carcinoma antigen recognized by T-cells 3 OS=Homo sapiens OX=9606 GN=SART3 PE=1 SV=1	919	950	R.ALQRPSAAAPQAENGPAAAPAVAAPAATEAPK.M	0	-	0	23	16	6.22793e-12	6.22793e-12	-	0
sw620/replicate_1/620_F5_01_ms2.msalign	-1	4001573	HCD	3700	3126.53	49	4	2965.4	2965.39	1704	11030000	-340.083	sp|Q9Y383|LC7L2_HUMAN	Putative RNA-binding protein Luc7-like 2 OS=Homo sapiens OX=9606 GN=LUC7L2 PE=1 SV=2	2	27	M.(S)[Acetyl]AQAQMRAMLDQLMGTSRDGDTTRQR.I	0	-	0	19	17	4.97269e-11	4.97269e-11	-	0
sw480/replicate_3/480_F3_03_ms2.msalign	-1	2001514	HCD	3211	2784.53	49	4	2966.45	2966.44	2526	5430000	-339.189	sp|Q13435|SF3B2_HUMAN	Splicing factor 3B subunit 2 OS=Homo sapiens OX=9606 GN=SF3B2 PE=1 SV=2	248	275	R.GPPPPPGDENREMDDPSVGPKIPQALEK.I	0	-	0	16	11	9.11144e-07	9.11144e-07	-	0
sw480/replicate_3/480_F3_03_ms2.msalign	-1	2000706	HCD	2241	2012.52	49	4	2966.63	2966.63	1249	1017000000	61.2053	sp|P17096|HMGA1_HUMAN	High mobility group protein HMG-I/HMG-Y OS=Homo sapiens OX=9606 GN=HMGA1 PE=1 SV=3	31	58	R.KQPPVSPGTALVGSQKEPSEVPTPKRPR.G	0	-	0	27	19	6.90833e-12	6.90833e-12	-	0
sw480/replicate_3/480_F3_03_ms2.msalign	-1	2002387	HCD	4266	3629.17	35	4	2967.39	2967.38	2104	416400000	54.1075	sp|P68104|EF1A1_HUMAN	Elongation factor 1-alpha 1 OS=Homo sapiens OX=9606 GN=EEF1A1 PE=1 SV=1	396	423	K.SGDAAIVDMV(PGKPM(C)[Carbamidomethylation]VE)[-27.0101]SFSDYPPLGR.F	1	-	0	17	15	3.19584e-08	3.19584e-08	-	0
./480_F5_01_ms2.msalign	-1	4001191	HCD	2782	2357.01	49	4	2968.41	2968.4	869	3704000	-349.337	sp|P0CG38|POTEI_HUMAN	POTE ankyrin domain family member I OS=Homo sapiens OX=9606 GN=POTEI PE=3 SV=1	1048	1072	A.SLSTFQQM(WI)[15.9951]SKQEYDESGPSIVHR.K	1	-	0	24	19	8.03648e-14	8.03648e-14	-	0
sw480/replicate_2/480_F4_02_ms2.msalign	-1	3003220	HCD	3898	3131.62	49	4	2968.49	2968.49	1990	20170000	-336.764	sp|P13647|K2C5_HUMAN	Keratin, type II cytoskeletal 5 OS=Homo sapiens OX=9606 GN=KRT5 PE=1 SV=3	560	590	R.GLGVGFGSGGGSSSSVKFVSTTSSSRKSFKS.	0	-	0	20	17	2.23844e-09	2.23844e-09	-	0
sw620/replicate_1/620_F3_01_ms2.msalign	-1	2002435	HCD	4448	3780.13	37	4	2968.55	2968.54	2663	41180000	47.8606	sp|Q86V81|THOC4_HUMAN	THO complex subunit 4 OS=Homo sapiens OX=9606 GN=ALYREF PE=1 SV=3	108	134	K.LLVSNLDFGVSDADIQELFAEFGTLKK.A	0	-	0	12	12	1.11024e-07	1.11024e-07	-	0
sw480/replicate_2/480_F3_02_ms2.msalign	-1	2003309	HCD	5364	4505.78	49	4	2970.08	2970.16	2508	54320000	47.6192	sp|P17096|HMGA1_HUMAN	High mobility group protein HMG-I/HMG-Y OS=Homo sapiens OX=9606 GN=HMGA1 PE=1 SV=3	85	107	R.GRPKKLEKEEEEGI(SQESSEE)[295.9054]EQ.	1	-	0	14	11	1.54832e-07	1.54832e-07	-	0
sw480/replicate_3/480_F6_03_ms2.msalign	-1	5001711	HCD	4345	3700.29	44	4	2972.56	2972.55	1460	1458000	-351.528	sp|P26038|MOES_HUMAN	Moesin OS=Homo sapiens OX=9606 GN=MSN PE=1 SV=3	224	248	L.GLNIYEQNDRLTPKIGFPWSEIRNI.S	0	-	0	19	18	7.0325e-11	7.0325e-11	-	0
sw620/replicate_1/620_F4_01_ms2.msalign	-1	3003268	HCD	4331	3526.32	49	4	2972.62	2972.61	1279	101400000	-339.045	sp|P62826|RAN_HUMAN	GTP-binding nuclear protein Ran OS=Homo sapiens OX=9606 GN=RAN PE=1 SV=3	2	29	M.(A)[Acetyl]AQGEPQVQFKLVLVGDGGTGKTTFVKR.H	0	-	0	26	24	5.82932e-13	5.82932e-13	-	0
./480_F6_01_ms2.msalign	-1	5001840	HCD	4668	3971.81	34	4	2973.43	2973.43	2458	1219000	-346.819	sp|P30626|SORCN_HUMAN	Sorcin OS=Homo sapiens OX=9606 GN=SRI PE=1 SV=1	174	198	F.RRRDTAQQGVVNFPYDDFIQ((C)[Carbamidomethylation]VM)[-27.0044]SV.	1	-	0	13	10	1.97587e-06	1.97587e-06	-	0
sw620/replicate_1/620_F4_01_ms2.msalign	-1	3003165	HCD	4207	3427.17	49	4	2973.67	2973.66	1281	44640000	-339.196	sp|P0C0S8|H2A1_HUMAN	Histone H2A type 1 OS=Homo sapiens OX=9606 GN=H2AC11 PE=1 SV=2	87	114	L.AIRNDEELNKLLGKVTIAQGGVLPNIQA.V	0	-	0	23	20	6.02751e-13	6.02751e-13	-	0
sw620/SW620_7_choose_ms2.msalign	-1	10001235	HCD	3740	3293.38	49	3	2974.46	2974.47	3044	152300000	42.933	sp|P30101|PDIA3_HUMAN	Protein disulfide-isomerase A3 OS=Homo sapiens OX=9606 GN=PDIA3 PE=1 SV=4	234	258	K.KFIQENIFGI(C)[Carbamidomethylation]PHMTEDNKDLIQGK.D	0	-	0	16	15	4.81074e-08	4.81074e-08	-	0
sw480/replicate_2/480_F5_02_ms2.msalign	-1	4001491	HCD	3262	2732.41	49	4	2975.21	2975.2	2311	1962000	-344.153	sp|P22626|ROA2_HUMAN	Heterogeneous nuclear ribonucleoproteins A2/B1 OS=Homo sapiens OX=9606 GN=HNRNPA2B1 PE=1 SV=2	318	350	K.SGNFGGSRNMGG(PYGGGNY)[23.9630]GPGGSGGSGGYGGR.S	1	-	0	16	18	3.10422e-08	3.10422e-08	-	0
sw480/replicate_3/480_F6_03_ms2.msalign	-1	5002629	HCD	5472	4608.4	29	3	2975.33	2975.32	1797	966700	-338.893	sp|Q9Y230|RUVB2_HUMAN	RuvB-like 2 OS=Homo sapiens OX=9606 GN=RUVBL2 PE=1 SV=3	439	463	R.STQYMKEYQDAFLFNELKGETMDTS.	0	-	0	11	10	1.6295e-09	1.6295e-09	-	0
sw620/replicate_3/620_F5_03_ms2.msalign	-1	4001137	HCD	3008	2558.23	49	4	2975.45	2975.44	1878	5014000	-339.339	sp|P40925|MDHC_HUMAN	Malate dehydrogenase, cytoplasmic OS=Homo sapiens OX=9606 GN=MDH1 PE=1 SV=4	309	334	F.SREKMDLTAKELTEEKESAFEFLSSA.	0	-	0	17	14	6.64125e-11	6.64125e-11	-	0
sw620/replicate_3/620_F3_03_ms2.msalign	-1	2000728	HCD	2430	2188.78	49	4	2975.56	2975.56	1550	63510000	24.161	sp|P52565|GDIR1_HUMAN	Rho GDP-dissociation inhibitor 1 OS=Homo sapiens OX=9606 GN=ARHGDIA PE=1 SV=3	34	58	K.SIQEIQELDKDDESLRKYKEALLGR.V	0	-	0	29	25	3.64847e-12	3.64847e-12	-	0
sw480/replicate_3/480_F2_03_ms2.msalign	-1	1001004	HCD	3086	2651.47	49	4	2977.62	2977.61	2276	1924000	-339.368	sp|P16401|H15_HUMAN	Histone H1.5 OS=Homo sapiens OX=9606 GN=HIST1H1B PE=1 SV=3	2	31	M.(S)[Acetyl]ETAPAETATPAPVEKSPAKKKATKKAAGA.G	0	-	0	16	12	1.31676e-07	1.31676e-07	-	0
sw480/replicate_3/480_F6_03_ms2.msalign	-1	5001997	HCD	4688	3976.07	40	4	2978.51	2978.5	1395	638500	-338.975	sp|Q9NR33|DPOE4_HUMAN	DNA polymerase epsilon subunit 4 OS=Homo sapiens OX=9606 GN=POLE4 PE=1 SV=2	92	117	R.KTLQRRDLDNAIEAVDEFAFLEGTLD.	0	-	0	20	14	3.77964e-11	3.77964e-11	-	0
sw620/20220206_UreaExtracted_SW620_C4_CZE_01_ms2.msalign	-1	1273	HCD	4058	3672.77	33	4	2979.52	2979.49	332	427000	-338.538	sp|P62826|RAN_HUMAN	GTP-binding nuclear protein Ran OS=Homo sapiens OX=9606 GN=RAN PE=1 SV=3	143	166	K.NLQYYDISAKSNYNFEKPFLWLAR.K	0	-	0	14	11	6.36015e-07	6.36015e-07	-	0
sw620/replicate_1/620_F4_01_ms2.msalign	-1	3003102	HCD	4132	3367.47	49	4	2981.55	2981.55	917	22230000	-346.87	sp|P53999|TCP4_HUMAN	Activated RNA polymerase II transcriptional coactivator p15 OS=Homo sapiens OX=9606 GN=SUB1 PE=1 SV=3	102	127	K.GISLNPEQWSQLKEQISDIDDAVRKL.	0	-	0	31	22	3.90298e-15	3.90298e-15	-	0
sw620/replicate_1/620_F3_01_ms2.msalign	-1	2002638	HCD	4700	3982.19	49	3	2983.38	2983.38	2621	286600000	50.0645	sp|P68104|EF1A1_HUMAN	Elongation factor 1-alpha 1 OS=Homo sapiens OX=9606 GN=EEF1A1 PE=1 SV=1	396	423	K.SGDAAIVDMV(PGKPM(C)[Carbamidomethylation])[-11.0147]VESFSDYPPLGR.F	1	-	0	21	21	7.8369e-08	7.8369e-08	-	0
sw620/replicate_2/620_F5_02_ms2.msalign	-1	4001588	HCD	3591	3026.9	49	4	2984.4	2984.4	1925	6277000	-346.658	sp|P0CG38|POTEI_HUMAN	POTE ankyrin domain family member I OS=Homo sapiens OX=9606 GN=POTEI PE=3 SV=1	1048	1072	A.SLSTFQQ(MWISKQE)[31.9930]YDESGPSIVHR.K	1	-	0	21	16	2.99213e-10	2.99213e-10	-	0
sw620/replicate_3/620_F4_03_ms2.msalign	-1	3003549	HCD	4338	3506.24	49	4	2984.52	2984.51	2531	8978000	-339.167	sp|P78417|GSTO1_HUMAN	Glutathione S-transferase omega-1 OS=Homo sapiens OX=9606 GN=GSTO1 PE=1 SV=2	2	30	M.(S)[Acetyl]GESARSLGKGSAPPGPVPEGSIRIYSMR.F	0	-	0	16	13	1.10874e-08	1.10874e-08	-	0
sw480/replicate_3/480_F6_03_ms2.msalign	-1	5001839	HCD	4499	3824.04	49	4	2985.47	2985.45	2128	713300	-344.532	sp|Q16629|SRSF7_HUMAN	Serine/arginine-rich splicing factor 7 OS=Homo sapiens OX=9606 GN=SRSF7 PE=1 SV=1	7	34	R.YGGETKVYVGNLGTGAGKGELERAFSYY.G	0	-	0	17	16	3.66499e-08	3.66499e-08	-	0
sw620/replicate_2/620_F3_02_ms2.msalign	-1	2002950	HCD	5129	4341.05	49	4	2986.63	2985.63	1487	592100	-1000	sp|Q6SPF0|SAMD1_HUMAN	Atherin OS=Homo sapiens OX=9606 GN=SAMD1 PE=1 SV=1	117	150	R.GAPAAAAAAAPPPTPAPPPPPAPVAAAAPARAPR.A	0	-	0	15	13	5.48145e-12	5.48145e-12	-	0
sw620/replicate_2/620_F3_02_ms2.msalign	-1	2001658	HCD	3528	3057.68	49	4	2986.4	2986.4	948	46990000	41.9852	sp|P17844|DDX5_HUMAN	Probable ATP-dependent RNA helicase DDX5 OS=Homo sapiens OX=9606 GN=DDX5 PE=1 SV=1	404	428	R.GLDVEDVKFVINYDYPNSSEDYIHR.I	0	-	0	23	19	6.48098e-15	6.48098e-15	-	0
sw620/replicate_3/620_F5_03_ms2.msalign	-1	4001737	HCD	3728	3133.64	49	4	2986.57	2986.56	2172	6461000	-345.183	sp|O43396|TXNL1_HUMAN	Thioredoxin-like protein 1 OS=Homo sapiens OX=9606 GN=TXNL1 PE=1 SV=3	1	29	.MVGVKPVGSDPDFQPELSGAGSRLAVVKF.T	0	-	0	18	15	7.05106e-10	7.05106e-10	-	0
sw480/replicate_2/480_F4_02_ms2.msalign	-1	3003232	HCD	3912	3142.81	49	4	2987.39	2987.39	1832	9444000	-54.7532	sp|P52298|NCBP2_HUMAN	Nuclear cap-binding protein subunit 2 OS=Homo sapiens OX=9606 GN=NCBP2 PE=1 SV=1	130	156	R.SGGQVRDEYRQDYDAGRGGYGKLAQNQ.	0	-	0	16	15	5.24196e-10	5.24196e-10	-	0
sw620/replicate_3/620_F3_03_ms2.msalign	-1	2002256	HCD	4272	3656.87	49	4	2987.4	2987.4	3123	112000000	57.2047	sp|P30086|PEBP1_HUMAN	Phosphatidylethanolamine-binding protein 1 OS=Homo sapiens OX=9606 GN=PEBP1 PE=1 SV=3	162	187	R.APVAGT(C)[Carbamidomethylation]YQAEWDDYVPKLYEQLSGK.	0	-	0	11	10	7.13446e-07	7.13446e-07	-	0
sw480/replicate_2/480_F5_02_ms2.msalign	-1	4001493	HCD	3264	2733.99	49	4	2989.2	2989.19	2491	1047000	-345.395	sp|P22626|ROA2_HUMAN	Heterogeneous nuclear ribonucleoproteins A2/B1 OS=Homo sapiens OX=9606 GN=HNRNPA2B1 PE=1 SV=2	318	350	K.SGNFGGSRNMGGPY(GGGNY)[37.9525]GPGGSGGSGGYGGR.S	1	-	0	15	16	1.34421e-07	1.34421e-07	-	0
sw620/replicate_1/620_F3_01_ms2.msalign	-1	2002962	HCD	5111	4313.11	49	4	2989.45	2989.45	1556	591900000	54.4392	sp|P08708|RS17_HUMAN	40S ribosomal protein S17 OS=Homo sapiens OX=9606 GN=RPS17 PE=1 SV=2	82	107	R.DNYVPEVSALDQEIIEVDPDTKEMLK.L	0	-	0	26	22	1.16635e-11	1.16635e-11	-	0
sw620/replicate_3/620_F3_03_ms2.msalign	-1	2000278	HCD	1889	1757.84	49	4	2989.69	2989.68	3081	3051000	-338.499	sp|O60925|PFD1_HUMAN	Prefoldin subunit 1 OS=Homo sapiens OX=9606 GN=PFDN1 PE=1 SV=2	74	98	K.EAIHSQLLEKQKIAEEKIKELEQKK.S	0	-	0	14	13	5.48553e-07	5.48554e-07	-	0
sw620/replicate_2/620_F1_02_ms2.msalign	-1	913	HCD	2999	2575.9	49	4	2991.49	2990.49	252	2644000	-371.437	sp|P08670|VIME_HUMAN	Vimentin OS=Homo sapiens OX=9606 GN=VIM PE=1 SV=4	441	466	R.TLLIKTVETRDGQVINETSQHHDDLE.	0	-	0	25	20	1.94021e-22	1.94021e-22	-	0
sw620/replicate_1/620_F6_01_ms2.msalign	-1	5001368	HCD	3960	3375.26	49	4	2993.43	2993.42	1608	3959000	-337.209	sp|Q9UBE0|SAE1_HUMAN	SUMO-activating enzyme subunit 1 OS=Homo sapiens OX=9606 GN=SAE1 PE=1 SV=1	1	26	.MVEKEEAGGGISEEEAAQYDRQIRLW.G	0	-	0	19	16	1.96375e-11	1.96375e-11	-	0
sw620/replicate_2/620_F6_02_ms2.msalign	-1	5001249	HCD	3741	3241.01	49	4	2993.45	2993.43	2344	3319000	-339.051	sp|Q9NVS9|PNPO_HUMAN	Pyridoxine-5'-phosphate oxidase OS=Homo sapiens OX=9606 GN=PNPO PE=1 SV=1	235	261	R.GLPTGDSPLGPMTHRGEEDWLYERLAP.	0	-	0	13	11	8.48635e-09	8.48635e-09	-	0
sw620/replicate_3/620_F5_03_ms2.msalign	-1	4001589	HCD	3550	2991.56	49	4	2993.44	2993.52	2777	2298000	-350.445	sp|Q96C01|F136A_HUMAN	Protein FAM136A OS=Homo sapiens OX=9606 GN=FAM136A PE=1 SV=1	2	26	M.(A)[Acetyl]ELQQLRVQE(A)[-3.0474]VESMVKSLERENIR.K	1	-	0	15	13	6.71775e-08	6.71775e-08	-	0
sw480/replicate_2/480_F4_02_ms2.msalign	-1	3005094	HCD	6147	4932.04	49	4	2994.4	2994.39	1150	60900000	58.426	sp|P68104|EF1A1_HUMAN	Elongation factor 1-alpha 1 OS=Homo sapiens OX=9606 GN=EEF1A1 PE=1 SV=1	396	423	K.SGDAAIVDMVPGKPM(C)[Carbamidomethylation]VESFSDYPPLGR.F	0	-	0	16	15	4.55784e-13	4.55784e-13	-	0
sw620/replicate_1/620_F3_01_ms2.msalign	-1	2001361	HCD	3152	2746.3	49	4	2994.48	2994.48	1816	55230000	-10.6483	sp|P22626|ROA2_HUMAN	Heterogeneous nuclear ribonucleoproteins A2/B1 OS=Homo sapiens OX=9606 GN=HNRNPA2B1 PE=1 SV=2	22	46	R.KLFIGGLSFETTEESLRNYYEQWGK.L	0	-	0	14	14	1.48363e-10	1.48363e-10	-	0
../study_2_1.3.4/sw480/replicate_3/CRC_SW480_SEC3_RPLC4_3_ms2.msalign	-1	40002212	HCD	3650	2997.32	49	4	2995.72	2995.8	1608	1023000	-498.415	sp|P61956|SUMO2_HUMAN	Small ubiquitin-related modifier 2 OS=Homo sapiens OX=9606 GN=SUMO2 PE=1 SV=3	2	32	M.(A)[Acetyl]DEKPKEGVKTENNDHINLKVAGQDG(SVVQF)[-411.8944].K	1	-	0	16	14	1.05285e-11	1.05285e-11	-	0
sw480/replicate_2/480_F3_02_ms2.msalign	-1	2001511	HCD	3169	2744	49	4	2996.47	2996.46	755	69580000	32.3976	sp|Q92945|FUBP2_HUMAN	Far upstream element-binding protein 2 OS=Homo sapiens OX=9606 GN=KHSRP PE=1 SV=4	163	190	R.GGEQINKIQQDSG(C)[Carbamidomethylation]KVQISPDSGGLPER.S	0	-	0	29	27	8.59665e-16	8.59665e-16	-	0
sw620/replicate_1/620_F3_01_ms2.msalign	-1	2001176	HCD	2930	2569.66	49	5	2996.5	2996.49	2322	99620000	51.6564	sp|Q9HAV7|GRPE1_HUMAN	GrpE protein homolog 1, mitochondrial OS=Homo sapiens OX=9606 GN=GRPEL1 PE=1 SV=2	170	196	K.FDPYEHEALFHTPVEGKEPGTVALVSK.V	0	-	0	15	12	9.15539e-09	9.15539e-09	-	0
sw620/replicate_2/620_F5_02_ms2.msalign	-1	4001595	HCD	3599	3033.31	49	4	2996.58	2996.57	1792	7568000	-338.748	sp|Q96C01|F136A_HUMAN	Protein FAM136A OS=Homo sapiens OX=9606 GN=FAM136A PE=1 SV=1	2	26	M.(A)[Acetyl]ELQQLRVQEAVESMVKSLERENIR.K	0	-	0	22	19	1.07366e-10	1.07366e-10	-	0
sw620/replicate_1/620_F3_01_ms2.msalign	-1	2000814	HCD	2496	2224.34	49	5	2997.47	2997.47	1188	68020000	35.4737	sp|P54819|KAD2_HUMAN	Adenylate kinase 2, mitochondrial OS=Homo sapiens OX=9606 GN=AK2 PE=1 SV=2	151	175	R.SYHEEFNPPKEPMKDDITGEPLIRR.S	0	-	0	22	19	1.70007e-13	1.70007e-13	-	0
sw620/20220206_UreaExtracted_SW620_C4_CZE_03_ms2.msalign	-1	2415	HCD	5406	4752.48	22	4	2997.6	2997.58	165	1802000	53.9087	sp|O76003|GLRX3_HUMAN	Glutaredoxin-3 OS=Homo sapiens OX=9606 GN=GLRX3 PE=1 SV=2	2	31	M.(A)[Acetyl]AGAAEAAVAAVEEVGSAGQFEELLRLKAK.S	0	-	0	12	12	7.22994e-12	7.22994e-12	-	0
sw620/replicate_1/620_F3_01_ms2.msalign	-1	2000541	HCD	2168	1963.29	49	5	2997.6	2997.59	2535	23400000	48.2938	sp|O60814|H2B1K_HUMAN	Histone H2B type 1-K OS=Homo sapiens OX=9606 GN=HIST1H2BK PE=1 SV=3	33	58	R.SRKESYSVYVYKVLKQVHPDTGISSK.A	0	-	0	16	14	4.74005e-08	4.74005e-08	-	0
sw480/replicate_2/480_F5_02_ms2.msalign	-1	4000785	HCD	2412	2051.19	49	4	2998.47	2998.46	1005	32630000	53.8932	sp|P26447|S10A4_HUMAN	Protein S100-A4 OS=Homo sapiens OX=9606 GN=S100A4 PE=1 SV=1	2	27	M.(A)[Acetyl](C)[Carbamidomethylation]PLEKALDVMVSTFHKYSGKEGDKF.K	0	-	0	32	23	5.70726e-14	5.70726e-14	-	0
./480_F4_01_ms2.msalign	-1	3002520	HCD	3936	3235.41	49	4	2998.57	2998.56	492	118100000	52.926	sp|Q15847|ADIRF_HUMAN	Adipogenesis regulatory factor OS=Homo sapiens OX=9606 GN=ADIRF PE=1 SV=1	49	76	K.TTQETIDKTANQASDTFSGIGKKFGLLK.	0	-	0	26	24	1.51656e-17	1.51656e-17	-	0
./480_F5_01_ms2.msalign	-1	4000955	HCD	2499	2130.52	49	5	2998.64	2998.62	1023	6969000	36.7127	sp|P32119|PRDX2_HUMAN	Peroxiredoxin-2 OS=Homo sapiens OX=9606 GN=PRDX2 PE=1 SV=5	2	30	M.(A)[Acetyl]SGNARIGKPAPDFKATAVVDGAFKEVKL.S	0	-	0	21	18	1.05396e-12	1.05396e-12	-	0
sw480/replicate_3/480_F3_03_ms2.msalign	-1	2000264	HCD	1710	1589.79	49	5	2998.82	2998.82	1035	18750000	35.8659	sp|P62424|RL7A_HUMAN	60S ribosomal protein L7a OS=Homo sapiens OX=9606 GN=RPL7A PE=1 SV=2	11	37	K.KVAPAPAVVKKQEAKKVVNPLFEKRPK.N	0	-	0	24	18	5.435e-13	5.435e-13	-	0
sw480/replicate_2/480_F3_02_ms2.msalign	-1	2000298	HCD	1713	1585.09	49	5	2998.82	2998.91	1583	16810000	24.0127	sp|P23527|H2B1O_HUMAN	Histone H2B type 1-O OS=Homo sapiens OX=9606 GN=HIST1H2BO PE=1 SV=3	99	126	A.(VRLLL)[16.2218]PGELAKHAVSEGTKAVTKYTSSK.	1	-	0	15	11	5.14813e-11	5.14813e-11	-	0
sw480/replicate_3/480_F6_03_ms2.msalign	-1	5001870	HCD	4536	3853.85	34	4	2999.41	2999.4	2263	878500	-353.049	sp|Q9BZL1|UBL5_HUMAN	Ubiquitin-like protein 5 OS=Homo sapiens OX=9606 GN=UBL5 PE=1 SV=1	49	73	Y.TIFKDHVSLGDYEIHDGMNLELYYQ.	0	-	0	11	9	1.18865e-07	1.18865e-07	-	0
sw620/20220206_UreaExtracted_SW620_C4_CZE_03_ms2.msalign	-1	530	HCD	3047	2831.36	32	5	2999.46	2999.43	301	759100	46.9873	sp|P18669|PGAM1_HUMAN	Phosphoglycerate mutase 1 OS=Homo sapiens OX=9606 GN=PGAM1 PE=1 SV=2	116	140	W.RRSYDVPPPPMEPDHPFYSNISKDR.R	0	-	0	19	15	2.18343e-08	2.18343e-08	-	0
../study_2_1.3.4/sw480/replicate_2/CRC_SW480_SEC4_RPLC6_2_ms2.msalign	-1	51000305	HCD	2009	1804.2	49	5	2999.51	2999.51	3669	1190000	39.0255	sp|P35080|PROF2_HUMAN	Profilin-2 OS=Homo sapiens OX=9606 GN=PFN2 PE=1 SV=3	113	140	F.VMGKEGVHGGGLNKKAYSMAKYLRDSGF.	0	-	0	11	9	1.46233e-06	1.46233e-06	-	0
./480_F3_01_ms2.msalign	-1	2000616	HCD	2170	1908.38	50	5	3000.32	3000.31	1883	7126000	10.022	sp|P50238|CRIP1_HUMAN	Cysteine-rich protein 1 OS=Homo sapiens OX=9606 GN=CRIP1 PE=1 SV=3	37	64	K.TLTSGGHAEHEGK(PY(C)[Carbamidomethylation]NHP(C)[Carbamidomethylation])[-116.0557]YAAMFGPK.G	1	-	0	17	13	1.20653e-08	1.20653e-08	-	0
sw480/replicate_3/480_F6_03_ms2.msalign	-1	5001911	HCD	4585	3893.14	49	4	3000.44	3000.43	622	3212000	-69.2674	sp|P30626|SORCN_HUMAN	Sorcin OS=Homo sapiens OX=9606 GN=SRI PE=1 SV=1	174	198	F.RRRDTAQQGVVNFPYDDFIQ(C)[Carbamidomethylation]VMSV.	0	-	0	21	17	1.90304e-16	1.90304e-16	-	0
./480_F3_01_ms2.msalign	-1	2001001	HCD	2633	2276.82	50	5	3000.57	3000.56	1007	49920000	40.1506	sp|Q9UKY7|CDV3_HUMAN	Protein CDV3 homolog OS=Homo sapiens OX=9606 GN=CDV3 PE=1 SV=1	226	251	R.GRDEVSKNQALKLQLDNQYAVLENQK.S	0	-	0	21	19	7.953e-13	7.953e-13	-	0
sw620/SW620_2_choose_ms2.msalign	-1	5000505	HCD	3747	3484.49	50	5	3000.61	3000.7	3496	4640000	-389.587	sp|P05787|K2C8_HUMAN	Keratin, type II cytoskeletal 8 OS=Homo sapiens OX=9606 GN=KRT8 PE=1 SV=7	453	483	F.SRTSSSRAVVVKKIETRDGKLVSESSD(VLPK)[-357.1535].	1	-	0	18	13	1.35554e-06	1.35555e-06	-	0
sw620/SW620_6_choose_ms2.msalign	-1	9002197	HCD	5038	4355.25	41	3	3001.5	3001.49	2871	18030000	-1000	sp|Q5TFE4|NT5D1_HUMAN	5'-nucleotidase domain-containing protein 1 OS=Homo sapiens OX=9606 GN=NT5DC1 PE=1 SV=1	428	455	R.FSSSNSKTAGYYPNPPLVLSSDETLISK.	0	-	0	11	11	1.20385e-08	1.20385e-08	-	0
sw620/replicate_3/620_F3_03_ms2.msalign	-1	2000647	HCD	2333	2111.58	50	4	3001.52	3001.52	2030	48660000	37.1528	sp|P62937|PPIA_HUMAN	Peptidyl-prolyl cis-trans isomerase A OS=Homo sapiens OX=9606 GN=PPIA PE=1 SV=2	119	144	K.TEWLDGKHVVFGKVKEGMNIVEAMER.F	0	-	0	23	21	2.51015e-10	2.51015e-10	-	0
sw620/replicate_1/620_F5_01_ms2.msalign	-1	4001603	HCD	3736	3155.24	50	4	3001.67	3001.67	2216	9916000	-235.244	sp|P04908|H2A1B_HUMAN	Histone H2A type 1-B/E OS=Homo sapiens OX=9606 GN=HIST1H2AB PE=1 SV=2	87	114	L.AIRNDEELNKLLGRVTIAQGGVLPNIQA.V	0	-	0	21	17	4.1116e-09	4.1116e-09	-	0
sw620/replicate_1/620_F3_01_ms2.msalign	-1	2001540	HCD	3367	2917.42	50	4	3003.44	3003.44	2595	44990000	-337.07	sp|Q92945|FUBP2_HUMAN	Far upstream element-binding protein 2 OS=Homo sapiens OX=9606 GN=KHSRP PE=1 SV=4	215	244	R.GRGGPPGQFHDNANGGQNGTVQEIMIPAGK.A	0	-	0	19	18	6.72644e-08	6.72644e-08	-	0
sw480/replicate_3/480_F1_03_ms2.msalign	-1	1466	HCD	3973	3382.56	50	4	3003.54	3003.54	1472	4736000	-297.168	sp|P38646|GRP75_HUMAN	Stress-70 protein, mitochondrial OS=Homo sapiens OX=9606 GN=HSPA9 PE=1 SV=2	47	76	Y.ASEAIKGAVVGIDLGTTNS(C)[Carbamidomethylation]VAVMEGKQAK.V	0	-	0	21	19	8.21982e-11	8.21982e-11	-	0
sw620/replicate_3/620_F3_03_ms2.msalign	-1	2000670	HCD	2360	2133.06	50	5	3004.44	3004.44	1818	14960000	-342.349	sp|P62316|SMD2_HUMAN	Small nuclear ribonucleoprotein Sm D2 OS=Homo sapiens OX=9606 GN=SNRPD2 PE=1 SV=1	58	82	K.AFDRH(C)[Carbamidomethylation]NMVLENVKEMWTEVPKSGK.G	0	-	0	20	16	3.89705e-11	3.89705e-11	-	0
sw480/replicate_3/480_F3_03_ms2.msalign	-1	2001023	HCD	2622	2315.77	50	5	3004.45	3004.44	1946	53550000	45.101	sp|P19338|NUCL_HUMAN	Nucleolin OS=Homo sapiens OX=9606 GN=NCL PE=1 SV=3	600	627	R.IVTDRETGSSKGFGFVDFNSEEDAKAAK.E	0	-	0	16	15	9.01726e-09	9.01726e-09	-	0
sw620/replicate_2/620_F6_02_ms2.msalign	-1	5001175	HCD	3651	3168.42	37	4	3004.56	3004.54	1730	558000	-338.54	sp|P26038|MOES_HUMAN	Moesin OS=Homo sapiens OX=9606 GN=MSN PE=1 SV=3	224	248	L.GLNIYEQNDRLTPKIGF(PW)[31.9922]SEIRNI.S	1	-	0	17	16	5.90852e-11	5.90852e-11	-	0
sw620/replicate_3/620_F3_03_ms2.msalign	-1	2002830	HCD	5006	4248.73	50	4	3005.45	3005.45	2392	194600000	56.7583	sp|P08708|RS17_HUMAN	40S ribosomal protein S17 OS=Homo sapiens OX=9606 GN=RPS17 PE=1 SV=2	82	104	R.DNYVPEVSALDQEIIEV(D)[388.2182]PDTKE.M	1	-	0	20	18	3.67937e-09	3.67937e-09	-	0
./480_F3_01_ms2.msalign	-1	2001493	HCD	3223	2746.55	50	4	3006.59	3006.59	1639	20060000	-343.212	sp|P36578|RL4_HUMAN	60S ribosomal protein L4 OS=Homo sapiens OX=9606 GN=RPL4 PE=1 SV=5	1	29	.(MA(C)[Carbamidomethylation]ARPL)[-132.0327]ISVYSEKGESSGKNVTLPAVFK.A	1	-	0	17	16	1.644e-09	1.644e-09	-	0
./480_F5_01_ms2.msalign	-1	4001281	HCD	2890	2443.47	50	4	3009.51	3009.5	712	3509000	-351.846	sp|P05783|K1C18_HUMAN	Keratin, type I cytoskeletal 18 OS=Homo sapiens OX=9606 GN=KRT18 PE=1 SV=2	14	45	Y.RSLGSVQAPSYGARPVSSAASVYAGAGGSGSR.I	0	-	0	22	21	2.84572e-15	2.84572e-15	-	0
sw620/replicate_2/620_F3_02_ms2.msalign	-1	2001171	HCD	2943	2592.03	50	4	3010.35	3010.35	1454	38540000	17.035	sp|P05204|HMGN2_HUMAN	Non-histone chromosomal protein HMG-17 OS=Homo sapiens OX=9606 GN=HMGN2 PE=1 SV=3	60	90	K.ADAGKEGNNPAE(NGD)[-17.0223]AKTDQAQKAEGAGDAK.	1	-	0	21	19	3.68965e-12	3.68965e-12	-	0
./480_F3_01_ms2.msalign	-1	2000554	HCD	2096	1849.52	50	5	3010.55	3010.55	2335	25840000	43.2785	sp|P16949|STMN1_HUMAN	Stathmin OS=Homo sapiens OX=9606 GN=STMN1 PE=1 SV=3	71	95	K.QLAEKREHEKEVLQKAIEENNNFSK.M	0	-	0	12	12	6.40942e-07	6.40942e-07	-	0
sw620/replicate_3/620_F1_03_ms2.msalign	-1	1454	HCD	3592	3041.95	50	4	3011.4	3011.39	2889	1454000	-1000	sp|Q5SRD0|WAC2D_HUMAN	WASH complex subunit 2D OS=Homo sapiens OX=9606 GN=WASHC2D PE=3 SV=2	86	114	K.SLGHSRGEADLFDSGDIFSTGTGSQSVER.T	0	-	0	16	15	1.39134e-07	1.39134e-07	-	0
sw620/replicate_2/620_F3_02_ms2.msalign	-1	2002859	HCD	5019	4253.2	50	4	3011.43	3011.43	2896	7297000	-1000	sp|P08708|RS17_HUMAN	40S ribosomal protein S17 OS=Homo sapiens OX=9606 GN=RPS17 PE=1 SV=2	82	107	R.DNYVPE(V)[21.9819]SALDQEIIEVDPDTKEMLK.L	1	-	0	20	17	4.5091e-07	4.5091e-07	-	0
sw620/replicate_2/620_F3_02_ms2.msalign	-1	2001098	HCD	2856	2522.82	50	4	3011.51	3011.51	859	415900000	54.4838	sp|Q9UHV9|PFD2_HUMAN	Prefoldin subunit 2 OS=Homo sapiens OX=9606 GN=PFDN2 PE=1 SV=1	44	69	K.AAELEMELNEHSLVIDTLKEVDETRK.C	0	-	0	27	23	1.58516e-15	1.58516e-15	-	0
./480_F4_01_ms2.msalign	-1	3002469	HCD	3875	3186.85	50	4	3011.8	3011.89	2333	2603000000	-27.7748	sp|Q15847|ADIRF_HUMAN	Adipogenesis regulatory factor OS=Homo sapiens OX=9606 GN=ADIRF PE=1 SV=1	48	76	A.(KTTQE)[-114.7624]TIDKTANQASDTFSGIGKKFGLLK.	1	-	0	10	10	6.36416e-07	6.36417e-07	-	0
sw480/replicate_3/480_F4_03_ms2.msalign	-1	3001494	HCD	3547	3066.14	50	5	3012.5	3012.5	1601	20440000	-356.579	sp|P06733|ENOA_HUMAN	Alpha-enolase OS=Homo sapiens OX=9606 GN=ENO1 PE=1 SV=2	33	60	R.AAVPSGASTGIYEALELRDNDKTRYMGK.G	0	-	0	23	17	3.27184e-10	3.27184e-10	-	0
sw620/replicate_3/620_F3_03_ms2.msalign	-1	2000750	HCD	2456	2209.45	50	5	3013.45	3013.44	585	188600000	54.4753	sp|Q99497|PARK7_HUMAN	Protein/nucleic acid deglycase DJ-1 OS=Homo sapiens OX=9606 GN=PARK7 PE=1 SV=2	131	156	K.DKMMNGGHYTYSENRVEKDGLILTSR.G	0	-	0	24	23	3.96338e-18	3.96338e-18	-	0
sw620/replicate_2/620_F6_02_ms2.msalign	-1	5001254	HCD	3747	3245.86	50	4	3013.48	3013.47	1239	2748000	-342.7	sp|P60900|PSA6_HUMAN	Proteasome subunit alpha type-6 OS=Homo sapiens OX=9606 GN=PSMA6 PE=1 SV=1	2	27	M.(S)[Acetyl]RGSSAGFDRHITIFSPEGRLYQVEY.A	0	-	0	22	17	2.70849e-13	2.70849e-13	-	0
sw480/replicate_3/480_F3_03_ms2.msalign	-1	2000719	HCD	2257	2025.27	50	5	3013.6	3013.69	2009	2324000	-343.335	sp|P17096|HMGA1_HUMAN	High mobility group protein HMG-I/HMG-Y OS=Homo sapiens OX=9606 GN=HMGA1 PE=1 SV=3	31	58	R.KQPPV(S)[47.0568]PGTALVGSQKEPSEVPTPKRPR.G	1	-	0	19	15	1.51405e-08	1.51405e-08	-	0
sw620/replicate_3/620_F1_03_ms2.msalign	-1	1024	HCD	3076	2627.91	50	4	3014.53	3014.52	1732	3776000	31.6425	sp|P19338|NUCL_HUMAN	Nucleolin OS=Homo sapiens OX=9606 GN=NCL PE=1 SV=3	573	599	K.TLFVKGLSEDTTEETLKESFDGSVRAR.I	0	-	0	23	19	1.95939e-11	1.95939e-11	-	0
sw620/replicate_3/620_F2_03_ms2.msalign	-1	1001494	HCD	3836	3267	50	4	3015.36	3015.35	1708	11400000	33.0074	sp|P38159|RBMX_HUMAN	RNA-binding motif protein, X chromosome OS=Homo sapiens OX=9606 GN=RBMX PE=1 SV=3	204	229	R.DVYLSPRDDGYSTKDSYSSRDYPSSR.D	0	-	0	24	21	1.55197e-11	1.55197e-11	-	0
sw480/replicate_2/480_F4_02_ms2.msalign	-1	3005026	HCD	6065	4866.4	50	4	3015.41	3015.41	1280	15380000	52.8715	sp|P33316|DUT_HUMAN	Deoxyuridine 5'-triphosphate nucleotidohydrolase, mitochondrial OS=Homo sapiens OX=9606 GN=DUT PE=1 SV=4	225	252	R.IFYPEIEEVQALDDTERGSGGFGSTGKN.	0	-	0	21	21	1.96054e-12	1.96054e-12	-	0
sw620/replicate_3/620_F2_03_ms2.msalign	-1	1000985	HCD	3188	2747.57	50	5	3015.45	3015.45	3011	8939000	25.0371	sp|P26038|MOES_HUMAN	Moesin OS=Homo sapiens OX=9606 GN=MSN PE=1 SV=3	524	550	K.ALTSELANARDESKKTANDMIHAENMR.L	0	-	0	17	13	3.53534e-07	3.53535e-07	-	0
sw620/replicate_2/620_F3_02_ms2.msalign	-1	2001022	HCD	2765	2450.43	50	4	3015.49	3015.49	2396	9358000	20.5389	sp|O60739|EIF1B_HUMAN	Eukaryotic translation initiation factor 1b OS=Homo sapiens OX=9606 GN=EIF1B PE=1 SV=2	66	91	K.KFA(C)[Carbamidomethylation]NGTVIEHPEYGEVIQLQGDQRK.N	0	-	0	21	18	1.30175e-08	1.30175e-08	-	0
sw620/replicate_2/620_F5_02_ms2.msalign	-1	4001142	HCD	3055	2598.36	50	5	3015.53	3015.52	1422	2918000	21.3104	sp|Q16629|SRSF7_HUMAN	Serine/arginine-rich splicing factor 7 OS=Homo sapiens OX=9606 GN=SRSF7 PE=1 SV=1	2	29	M.(S)[Acetyl]RYGRYGGETKVYVGNLGTGAGKGELER.A	0	-	0	18	17	2.48397e-12	2.48397e-12	-	0
sw620/replicate_2/620_F3_02_ms2.msalign	-1	2002520	HCD	4577	3896.76	41	4	3016.38	3016.37	2257	2636000	-1000	sp|P68104|EF1A1_HUMAN	Elongation factor 1-alpha 1 OS=Homo sapiens OX=9606 GN=EEF1A1 PE=1 SV=1	396	423	K.SGDAAIVDMVPGK(PM(C)[Carbamidomethylation]VE)[21.9816]SFSDYPPLGR.F	1	-	0	22	19	4.47822e-09	4.47822e-09	-	0
sw620/replicate_2/620_F3_02_ms2.msalign	-1	2002899	HCD	5067	4291.53	50	4	3016.48	3016.47	1868	24500000	41.9517	sp|P35579|MYH9_HUMAN	Myosin-9 OS=Homo sapiens OX=9606 GN=MYH9 PE=1 SV=4	1136	1162	R.DLGEELEALKTELEDTLDSTAAQQELR.S	0	-	0	17	15	2.03069e-10	2.03069e-10	-	0
sw480/replicate_3/480_F4_03_ms2.msalign	-1	3002273	HCD	4482	3810.9	50	4	3016.59	3016.59	1059	58650000	-339.066	sp|P14618|KPYM_HUMAN	Pyruvate kinase PKM OS=Homo sapiens OX=9606 GN=PKM PE=1 SV=4	93	120	R.TATESFASDPILYRPVAVALDTKGPEIR.T	0	-	0	21	15	6.59275e-13	6.59275e-13	-	0
sw620/replicate_2/620_F3_02_ms2.msalign	-1	2000399	HCD	2017	1855.18	50	5	3019.48	3019.48	1014	58440000	58.0375	sp|P51397|DAP1_HUMAN	Death-associated protein 1 OS=Homo sapiens OX=9606 GN=DAP PE=1 SV=3	66	93	R.GDKDFPPAAAQVAHQKPHASMDKHPSPR.T	0	-	0	31	25	1.5511e-14	1.5511e-14	-	0
sw620/replicate_2/620_F3_02_ms2.msalign	-1	2001557	HCD	3407	2961.3	50	4	3019.53	3019.52	1091	37940000	-339.336	sp|O75223|GGCT_HUMAN	Gamma-glutamylcyclotransferase OS=Homo sapiens OX=9606 GN=GGCT PE=1 SV=1	162	188	K.AIEPNDYTGKVSEEIEDIIKKGETQTL.	0	-	0	25	18	3.99341e-14	3.99341e-14	-	0
sw620/replicate_1/620_F3_01_ms2.msalign	-1	2001084	HCD	2820	2482.13	50	4	3019.57	3019.57	1062	18370000	26.0648	sp|Q13151|ROA0_HUMAN	Heterogeneous nuclear ribonucleoprotein A0 OS=Homo sapiens OX=9606 GN=HNRNPA0 PE=1 SV=1	99	126	K.KLFVGGLKGDVAEGDLIEHFSQFGTVEK.A	0	-	0	22	21	3.07029e-14	3.07029e-14	-	0
./480_F2_01_ms2.msalign	-1	1000990	HCD	3247	2779.64	50	5	3019.66	3019.65	1424	5271000	-339.888	sp|B1AK53|ESPN_HUMAN	Espin OS=Homo sapiens OX=9606 GN=ESPN PE=1 SV=1	829	854	R.TLGYDESKLAPWQRQVILKKGDIAKY.	0	-	0	14	13	1.84112e-10	1.84112e-10	-	0
sw620/replicate_3/620_F1_03_ms2.msalign	-1	720	HCD	2712	2337.54	50	5	3020.5	3020.5	3003	8058000	-23.8789	sp|Q8WWI1|LMO7_HUMAN	LIM domain only protein 7 OS=Homo sapiens OX=9606 GN=LMO7 PE=1 SV=3	1396	1422	R.RPVDSYDIPKTEEASSGFLPGDRNKSR.S	0	-	0	21	15	3.37188e-07	3.37188e-07	-	0
sw620/replicate_1/620_F5_01_ms2.msalign	-1	4001723	HCD	3880	3270.57	50	4	3021.45	3021.44	2460	11110000	-343.424	sp|Q9BT23|LIMD2_HUMAN	LIM domain-containing protein 2 OS=Homo sapiens OX=9606 GN=LIMD2 PE=1 SV=1	1	30	.(M)[Acetyl]FQAAGAAQATPSHDAKGGGSSTVQRSKSF.S	0	-	0	18	16	2.66035e-08	2.66035e-08	-	0
sw480/replicate_2/480_F3_02_ms2.msalign	-1	2001568	HCD	3238	2798.93	50	4	3021.47	3021.46	2350	9817000	-339.416	sp|Q9BRP8|PYM1_HUMAN	Partner of Y14 and mago OS=Homo sapiens OX=9606 GN=PYM1 PE=1 SV=1	1	28	.(M)[Acetyl]EAAGSPAATETGKYIASTQRPDGTWRK.Q	0	-	0	19	18	4.12768e-08	4.12768e-08	-	0
sw620/replicate_1/620_F6_01_ms2.msalign	-1	5002342	HCD	5133	4320.31	42	4	3022.62	3022.6	2950	11650000	54.9644	sp|P30044|PRDX5_HUMAN	Peroxiredoxin-5, mitochondrial OS=Homo sapiens OX=9606 GN=PRDX5 PE=1 SV=4	54	82	M.APIKVGDAIPAVEVFEGEPGNKVNLAELF.K	0	-	0	12	11	8.18496e-07	8.18497e-07	-	0
sw620/replicate_2/620_F3_02_ms2.msalign	-1	2002540	HCD	4601	3916.03	41	5	3023.3	3023.3	3079	1768000	-1000	sp|P68104|EF1A1_HUMAN	Elongation factor 1-alpha 1 OS=Homo sapiens OX=9606 GN=EEF1A1 PE=1 SV=1	396	423	K.SGDAAIVDM(VPGKPM(C)[Carbamidomethylation]V)[28.9087]ESFSDYPPLGR.F	1	-	0	14	13	1.64193e-06	1.64193e-06	-	0
./480_F5_01_ms2.msalign	-1	4001218	HCD	2815	2383.46	50	4	3023.45	3023.44	209	4811000	-339.929	sp|P0CG39|POTEJ_HUMAN	POTE ankyrin domain family member J OS=Homo sapiens OX=9606 GN=POTEJ PE=3 SV=1	1010	1035	L.ASLSTFQQMWISKQEYDESGPSIVHR.K	0	-	0	29	22	7.34286e-23	7.34286e-23	-	0
sw620/replicate_3/620_F1_03_ms2.msalign	-1	1469	HCD	3610	3056.35	50	4	3023.51	3023.5	3104	929300	-1000	sp|P46013|KI67_HUMAN	Proliferation marker protein Ki-67 OS=Homo sapiens OX=9606 GN=MKI67 PE=1 SV=2	263	290	R.KSGLQTDYATEKESADGLQGETQLLVSR.K	0	-	0	15	15	6.48907e-07	6.48907e-07	-	0
sw620/replicate_3/620_F3_03_ms2.msalign	-1	2000488	HCD	2142	1959.6	50	5	3023.62	3023.62	1963	18250000	47.8467	sp|P62081|RS7_HUMAN	40S ribosomal protein S7 OS=Homo sapiens OX=9606 GN=RPS7 PE=1 SV=1	153	178	R.LIKVHLDKAQQNNVEHKVETFSGVYK.K	0	-	0	16	16	1.50308e-10	1.50308e-10	-	0
./480_F3_01_ms2.msalign	-1	2000721	HCD	2297	2009.42	50	5	3023.66	3023.65	1654	238200000	49.3122	sp|P17096|HMGA1_HUMAN	High mobility group protein HMG-I/HMG-Y OS=Homo sapiens OX=9606 GN=HMGA1 PE=1 SV=3	27	55	R.GRPRKQPPVSPGTALVGSQKEPSEVPTPK.R	0	-	0	22	19	1.74923e-09	1.74923e-09	-	0
sw620/replicate_3/620_F4_03_ms2.msalign	-1	3003110	HCD	3811	3085.05	50	5	3023.67	3023.66	664	41930000	56.2272	sp|Q99497|PARK7_HUMAN	Protein/nucleic acid deglycase DJ-1 OS=Homo sapiens OX=9606 GN=PARK7 PE=1 SV=2	2	28	M.(A)[Acetyl]SKRALVILAKGAEEMETVIPVDVMRR.A	0	-	0	30	25	3.12933e-17	3.12933e-17	-	0
sw480/replicate_3/480_F6_03_ms2.msalign	-1	5001925	HCD	4602	3906.82	42	4	3025.47	3025.56	2587	579000	-345.706	sp|P84085|ARF5_HUMAN	ADP-ribosylation factor 5 OS=Homo sapiens OX=9606 GN=ARF5 PE=1 SV=2	154	180	W.YV(QAT(C)[Carbamidomethylation]A)[-42.9067]TQGTGLYDGLDWLSHELSKR.	1	-	0	12	11	1.55268e-06	1.55268e-06	-	0
sw620/replicate_2/620_F3_02_ms2.msalign	-1	2000729	HCD	2413	2170.33	50	5	3026.54	3026.53	2764	27730000	-834.735	sp|Q9Y2Z0|SGT1_HUMAN	Protein SGT1 homolog OS=Homo sapiens OX=9606 GN=SUGT1 PE=1 SV=3	286	311	R.NWDKLVGEIKEEEKNEKLEGDAALNR.L	0	-	0	20	18	1.98995e-07	1.98995e-07	-	0
./480_F3_01_ms2.msalign	-1	2001170	HCD	2836	2438.42	50	5	3028.37	3027.38	277	2408000000	37.1015	sp|P05204|HMGN2_HUMAN	Non-histone chromosomal protein HMG-17 OS=Homo sapiens OX=9606 GN=HMGN2 PE=1 SV=3	60	90	K.ADAGKEGNNPAENGDAKTDQAQKAEGAGDAK.	0	-	0	24	20	3.29139e-21	3.29139e-21	-	0
sw620/replicate_1/620_F3_01_ms2.msalign	-1	2002968	HCD	5118	4318.68	50	4	3027.4	3027.4	2059	33620000	54.2042	sp|P08708|RS17_HUMAN	40S ribosomal protein S17 OS=Homo sapiens OX=9606 GN=RPS17 PE=1 SV=2	82	107	R.DNYVPE(VSAL)[37.9490]DQEIIEVDPDTKEMLK.L	1	-	0	26	24	1.05967e-09	1.05967e-09	-	0
sw480/replicate_2/480_F5_02_ms2.msalign	-1	4001635	HCD	3435	2871.21	42	3	3027.43	3027.42	2843	1678000	-343.3	sp|P05787|K2C8_HUMAN	Keratin, type II cytoskeletal 8 OS=Homo sapiens OX=9606 GN=KRT8 PE=1 SV=7	428	459	Y.GGLTSPGLSYSLGSSFGSGAGSSSFSRTSSSR.A	0	-	0	16	13	2.21878e-06	2.21879e-06	-	0
sw480/replicate_3/480_F6_03_ms2.msalign	-1	5001269	HCD	3815	3274.16	50	5	3027.5	3027.49	802	18710000	53.7122	sp|P49458|SRP09_HUMAN	Signal recognition particle 9 kDa protein OS=Homo sapiens OX=9606 GN=SRP9 PE=1 SV=2	2	26	M.PQYQTWEEFSRAAEKLYLADPMKAR.V	0	-	0	23	19	9.93329e-15	9.93329e-15	-	0
sw620/replicate_2/620_F3_02_ms2.msalign	-1	2001116	HCD	2877	2539.51	50	5	3027.51	3027.51	2077	180700000	37.7808	sp|Q9UHV9|PFD2_HUMAN	Prefoldin subunit 2 OS=Homo sapiens OX=9606 GN=PFDN2 PE=1 SV=1	44	69	K.AAELE(M)[15.9943]ELNEHSLVIDTLKEVDETRK.C	1	-	0	25	18	1.11289e-09	1.11289e-09	-	0
sw620/replicate_3/620_F5_03_ms2.msalign	-1	4000986	HCD	2827	2413.78	50	4	3027.62	3027.61	1962	8320000	47.7797	sp|P07195|LDHB_HUMAN	L-lactate dehydrogenase B chain OS=Homo sapiens OX=9606 GN=LDHB PE=1 SV=2	309	334	K.LKDDEVAQLKKSADTLWDIQKDLKDL.	0	-	0	23	20	1.48064e-10	1.48064e-10	-	0
sw620/replicate_2/620_F3_02_ms2.msalign	-1	2002547	HCD	4610	3923.28	48	4	3028.58	3028.58	1678	585500000	58.7341	sp|P60174|TPIS_HUMAN	Triosephosphate isomerase OS=Homo sapiens OX=9606 GN=TPI1 PE=1 SV=3	257	285	K.ELASQPDVDGFLVGGASLKPEFVDIINAK.Q	0	-	0	16	15	3.72331e-11	3.72331e-11	-	0
sw620/replicate_3/620_F3_03_ms2.msalign	-1	2003980	HCD	6460	5423.49	50	4	3029.35	3029.35	2424	739000	-1000	sp|Q14011|CIRBP_HUMAN	Cold-inducible RNA-binding protein OS=Homo sapiens OX=9606 GN=CIRBP PE=1 SV=1	2	28	M.(A)[Acetyl]SDEGKLFVGGLS(FDTN)[55.9210]EQSLEQVFSK.Y	1	-	0	13	13	5.10959e-09	5.10959e-09	-	0
sw620/replicate_2/620_F3_02_ms2.msalign	-1	2000778	HCD	2472	2217.28	50	5	3029.44	3029.43	2334	105700000	53.0831	sp|Q99497|PARK7_HUMAN	Protein/nucleic acid deglycase DJ-1 OS=Homo sapiens OX=9606 GN=PARK7 PE=1 SV=2	131	156	K.DK(M)[15.9944]MNGGHYTYSENRVEKDGLILTSR.G	1	-	0	23	22	7.5957e-09	7.5957e-09	-	0
sw620/replicate_1/620_F4_01_ms2.msalign	-1	3002655	HCD	3595	2939.57	50	5	3029.47	3029.46	1773	24600000	45.1441	sp|P27635|RL10_HUMAN	60S ribosomal protein L10 OS=Homo sapiens OX=9606 GN=RPL10 PE=1 SV=4	172	198	W.GFTKFNADEFEDMVAEKRLIPD(G(C)[Carbamidomethylation]GVK)[-43.0037].Y	1	-	0	22	17	8.85643e-11	8.85643e-11	-	0
sw480/replicate_3/480_F6_03_ms2.msalign	-1	5001945	HCD	4626	3926.08	38	4	3029.56	3029.55	1387	469100	-344.203	sp|P14618|KPYM_HUMAN	Pyruvate kinase PKM OS=Homo sapiens OX=9606 GN=PKM PE=1 SV=4	467	492	Y.RGIFPVL((C)[Carbamidomethylation])[-43.0029]KDPVQEAWAEDVDLRVNF.A	1	-	0	19	18	3.3231e-11	3.3231e-11	-	0
sw620/replicate_3/620_F3_03_ms2.msalign	-1	2001571	HCD	3441	2993.21	50	4	3030.46	3030.46	3105	24420000	-347.206	sp|Q9ULW3|ABT1_HUMAN	Activator of basal transcription 1 OS=Homo sapiens OX=9606 GN=ABT1 PE=1 SV=1	195	221	R.FLAADGDPARPDGSWTFAQRPTEQELR.A	0	-	0	17	17	6.54571e-07	6.54571e-07	-	0
sw620/replicate_1/620_F3_01_ms2.msalign	-1	2001135	HCD	2881	2530.68	50	4	3030.6	3030.6	502	589500000	52.9217	sp|P18621|RL17_HUMAN	60S ribosomal protein L17 OS=Homo sapiens OX=9606 GN=RPL17 PE=1 SV=3	97	124	K.NAESNAELKGLDVDSLVIEHIQVNKAPK.M	0	-	0	27	24	7.73686e-19	7.73686e-19	-	0
sw620/replicate_1/620_F3_01_ms2.msalign	-1	2001715	HCD	3577	3084.55	50	4	3030.69	3030.69	1722	6626000	15.144	sp|P14678|RSMB_HUMAN	Small nuclear ribonucleoprotein-associated proteins B and B' OS=Homo sapiens OX=9606 GN=SNRPB PE=1 SV=2	66	94	R.VLGLVLLRGENLVSMTVEGPPPKDTGIAR.V	0	-	0	23	20	5.73165e-11	5.73165e-11	-	0
sw480/replicate_3/480_F3_03_ms2.msalign	-1	2000153	HCD	1577	1483.6	50	5	3030.85	3030.84	1425	36960000	55.8066	sp|P05204|HMGN2_HUMAN	Non-histone chromosomal protein HMG-17 OS=Homo sapiens OX=9606 GN=HMGN2 PE=1 SV=3	28	56	R.LSAKPAPPKPEPKPKKAPAKKGEKVPKGK.K	0	-	0	23	20	5.07933e-11	5.07933e-11	-	0
./480_F6_01_ms2.msalign	-1	5000627	HCD	3211	2802.3	49	5	3032.35	3032.35	2274	2118000	-269.435	sp|Q1KMD3|HNRL2_HUMAN	Heterogeneous nuclear ribonucleoprotein U-like protein 2 OS=Homo sapiens OX=9606 GN=HNRNPUL2 PE=1 SV=1	726	747	Y.YYHHPQDRDRYYRNYYGYQGYR.	0	-	0	10	9	3.64929e-07	3.64929e-07	-	0
sw480/replicate_2/480_F4_02_ms2.msalign	-1	3003687	HCD	4458	3579	50	4	3032.43	3032.43	633	14610000	-339.241	sp|P10606|COX5B_HUMAN	Cytochrome c oxidase subunit 5B, mitochondrial OS=Homo sapiens OX=9606 GN=COX5B PE=1 SV=2	88	112	R.IVG(C)[Carbamidomethylation]I(C)[Carbamidomethylation]EEDNTSVVWFWLHKGEAQR.C	0	-	0	33	25	7.57857e-17	7.57857e-17	-	0
sw480/replicate_3/480_F3_03_ms2.msalign	-1	2001353	HCD	3018	2630.89	50	4	3032.54	3032.53	1332	56520000	-446.87	sp|Q14847|LASP1_HUMAN	LIM and SH3 domain protein 1 OS=Homo sapiens OX=9606 GN=LASP1 PE=1 SV=2	60	85	K.QSFTMVADTPENLRLKQQSELQSQVR.Y	0	-	0	15	13	1.48001e-11	1.48001e-11	-	0
sw620/replicate_2/620_F4_02_ms2.msalign	-1	3003380	HCD	4187	3391.51	50	4	3032.56	3032.55	1784	31850000	-339.881	sp|P63104|1433Z_HUMAN	14-3-3 protein zeta/delta OS=Homo sapiens OX=9606 GN=YWHAZ PE=1 SV=1	28	55	K.SVTEQGAELSNEERNLLSVAYKNVVGAR.R	0	-	0	23	17	1.00913e-10	1.00913e-10	-	0
sw620/replicate_2/620_F3_02_ms2.msalign	-1	2000763	HCD	2454	2202.96	50	5	3034.65	3034.65	2070	69710000	55.3804	sp|P26373|RL13_HUMAN	60S ribosomal protein L13 OS=Homo sapiens OX=9606 GN=RPL13 PE=1 SV=4	130	158	R.KPSAPKKGDSSAEELKLATQLTGPVMPVR.N	0	-	0	24	19	1.09324e-09	1.09324e-09	-	0
sw620/replicate_1/620_F6_01_ms2.msalign	-1	5002260	HCD	5034	4240.74	38	4	3035.45	3035.43	2841	15950000	44.1366	sp|Q9UBE0|SAE1_HUMAN	SUMO-activating enzyme subunit 1 OS=Homo sapiens OX=9606 GN=SAE1 PE=1 SV=1	1	26	.(M)[Acetyl]VEKEEAGGGISEEEAAQYDRQIRLW.G	0	-	0	11	11	3.97478e-07	3.97478e-07	-	0
sw480/replicate_2/480_F6_02_ms2.msalign	-1	5001098	HCD	3697	3192.95	49	5	3035.44	3035.43	1070	1498000	-32.5994	sp|P52565|GDIR1_HUMAN	Rho GDP-dissociation inhibitor 1 OS=Homo sapiens OX=9606 GN=ARHGDIA PE=1 SV=3	181	204	R.FTDDDKTDHLSWEWNLTIKKDWKD.	0	-	0	17	17	1.7198e-13	1.7198e-13	-	0
sw620/replicate_3/620_F2_03_ms2.msalign	-1	1001249	HCD	3528	3020	50	5	3035.56	3035.55	1430	2627000	-1000	sp|P35637|FUS_HUMAN	RNA-binding protein FUS OS=Homo sapiens OX=9606 GN=FUS PE=1 SV=1	344	371	D.PPSAKAAIDWFDGKEFSGNPIKVSFATR.R	0	-	0	22	19	1.21196e-12	1.21196e-12	-	0
sw480/replicate_3/480_F3_03_ms2.msalign	-1	2001050	HCD	2654	2341.21	50	5	3035.58	3035.58	1662	59540000	37.6148	sp|O43768|ENSA_HUMAN	Alpha-endosulfine OS=Homo sapiens OX=9606 GN=ENSA PE=1 SV=1	79	106	K.NKQLPSAGPDKNLVTGDHIPTPQDLPQR.K	0	-	0	18	18	5.09537e-10	5.09537e-10	-	0
sw620/replicate_3/620_F6_03_ms2.msalign	-1	5002049	HCD	4599	3896.97	34	4	3037.42	3037.41	2146	8784000	52.7366	sp|P25786|PSA1_HUMAN	Proteasome subunit alpha type-1 OS=Homo sapiens OX=9606 GN=PSMA1 PE=1 SV=1	1	24	.(M)[Acetyl]FRNQYDNDVTVWSPQGRIHQIEY.A	0	-	0	17	15	5.7616e-10	5.7616e-10	-	0
sw620/replicate_1/620_F5_01_ms2.msalign	-1	4001161	HCD	3206	2731.52	50	4	3037.51	3037.5	2667	7991000	36.8359	sp|Q09028|RBBP4_HUMAN	Histone-binding protein RBBP4 OS=Homo sapiens OX=9606 GN=RBBP4 PE=1 SV=3	2	26	M.(A)[Acetyl]DKEAAFDDAVEERVINEEYKIWKK.N	0	-	0	12	12	1.15708e-07	1.15708e-07	-	0
sw620/replicate_1/620_F4_01_ms2.msalign	-1	3003202	HCD	4252	3463.23	50	4	3037.52	3037.51	2710	12630000	-1000	sp|P63220|RS21_HUMAN	40S ribosomal protein S21 OS=Homo sapiens OX=9606 GN=RPS21 PE=1 SV=1	1	25	.(M)[Acetyl]QNDAGEFVDLYV(PRK(C)[Carbamidomethylation]SASNRIIG)[156.1287].A	1	-	0	18	14	1.58827e-07	1.58827e-07	-	0
sw620/replicate_2/620_F3_02_ms2.msalign	-1	2001636	HCD	3501	3036.14	50	4	3037.46	3037.55	3088	2525000	-350.953	sp|P14678|RSMB_HUMAN	Small nuclear ribonucleoprotein-associated proteins B and B' OS=Homo sapiens OX=9606 GN=SNRPB PE=1 SV=2	66	94	R.VLG(L)[6.8609]VLLRGENLVSMTVEGPPPKDTGIAR.V	1	-	0	18	15	1.79323e-06	1.79323e-06	-	0
sw620/SW620_11_choose_ms2.msalign	-1	2002263	HCD	6277	5518.99	50	3	3037.69	3037.68	3289	19350000	51.6895	sp|P52758|RIDA_HUMAN	2-iminobutanoate/2-iminopropanoate deaminase OS=Homo sapiens OX=9606 GN=RIDA PE=1 SV=1	108	137	R.AAYQVAALPKGSRIEIEAVAIQGPLTTASL.	0	-	0	17	15	3.34043e-07	3.34043e-07	-	0
sw480/replicate_2/480_F5_02_ms2.msalign	-1	4001918	HCD	3791	3159	25	3	3039.35	3038.34	698	86590	-1000	sp|P55735|SEC13_HUMAN	Protein SEC13 homolog OS=Homo sapiens OX=9606 GN=SEC13 PE=1 SV=3	2	27	M.(V)[Acetyl]SVINTVDTSHEDMIHDAQMDYYGTR.L	0	-	0	13	13	2.7958e-16	2.7958e-16	-	0
sw620/SW620_3_choose_ms2.msalign	-1	6002955	HCD	7038	6057.67	35	3	3038.43	3038.42	1741	8485000	52.7118	sp|Q15056|IF4H_HUMAN	Eukaryotic translation initiation factor 4H OS=Homo sapiens OX=9606 GN=EIF4H PE=1 SV=5	84	109	G.(F(C)[Carbamidomethylation])[14.0174]YVEFDEVDSLKEALTYDGALLGDR.S	1	-	0	21	21	4.27488e-13	4.27488e-13	-	0
sw620/replicate_2/620_F1_02_ms2.msalign	-1	1282	HCD	3442	2931.22	50	4	3041.47	3041.46	1930	13020000	-339.061	sp|Q5SRD0|WAC2D_HUMAN	WASH complex subunit 2D OS=Homo sapiens OX=9606 GN=WASHC2D PE=3 SV=2	281	308	R.SAQAAPEPRFEHKVSNIFDDPLNAFGGQ.	0	-	0	16	15	3.12558e-10	3.12558e-10	-	0
sw620/replicate_2/620_F3_02_ms2.msalign	-1	2000133	HCD	1698	1599.96	50	5	3041.68	3041.67	1858	35780000	44.3472	sp|P16949|STMN1_HUMAN	Stathmin OS=Homo sapiens OX=9606 GN=STMN1 PE=1 SV=3	61	85	R.RKSHEAEVLKQLAEKREHEKEVLQK.A	0	-	0	31	24	1.92933e-10	1.92933e-10	-	0
sw620/replicate_3/620_F2_03_ms2.msalign	-1	1000920	HCD	3106	2682.14	50	5	3041.71	3041.7	1535	6887000	-345.981	sp|P10412|H14_HUMAN	Histone H1.4 OS=Homo sapiens OX=9606 GN=HIST1H1E PE=1 SV=2	2	32	M.(S)[Acetyl]ETAPAAPAAPAPAEKTPVKKKARKSAGAAK.R	0	-	0	17	14	3.15367e-12	3.15367e-12	-	0
sw620/replicate_3/620_F5_03_ms2.msalign	-1	4001154	HCD	3028	2574.3	50	5	3042.51	3042.5	2352	6987000	49.6008	sp|Q16576|RBBP7_HUMAN	Histone-binding protein RBBP7 OS=Homo sapiens OX=9606 GN=RBBP7 PE=1 SV=1	2	25	M.(A)[Acetyl]SKEMFEDTVEERVINEEYKIWKK.N	0	-	0	18	16	2.67451e-09	2.67451e-09	-	0
./480_F3_01_ms2.msalign	-1	2000422	HCD	1935	1721.33	50	5	3042.58	3042.57	1236	48190000	49.3577	sp|Q9H910|JUPI2_HUMAN	Jupiter microtubule associated homolog 2 OS=Homo sapiens OX=9606 GN=JPT2 PE=1 SV=1	105	131	R.LAHPNKPKDHVFL((C)[Carbamidomethylation])[-43.0022]EGEEPKSDLKAAR.S	1	-	0	26	22	2.00825e-11	2.00825e-11	-	0
sw480/replicate_3/480_F3_03_ms2.msalign	-1	2000162	HCD	1588	1492.37	50	5	3042.85	3042.84	2583	20150000	-341.67	sp|P05204|HMGN2_HUMAN	Non-histone chromosomal protein HMG-17 OS=Homo sapiens OX=9606 GN=HMGN2 PE=1 SV=3	28	56	R.LSAKPAPPKPEPKPK(KA)[11.9991]PAKKGEKVPKGK.K	1	-	0	24	18	1.53149e-06	1.53149e-06	-	0
sw480/replicate_2/480_F4_02_ms2.msalign	-1	3003865	HCD	4672	3750.08	50	4	3043.53	3043.52	1346	11000000	-343.946	sp|Q6EEV4|GL1AD_HUMAN	DNA-directed RNA polymerase II subunit GRINL1A, isoforms 4/5 OS=Homo sapiens OX=9606 GN=POLR2M PE=1 SV=1	46	76	R.LRAPSSRGLGAAEFGGAAGNVEAPGETFAQR.V	0	-	0	21	17	4.84e-12	4.84e-12	-	0
sw620/replicate_2/620_F1_02_ms2.msalign	-1	2310	HCD	4701	3944.75	27	3	3044.32	3044.32	2107	1963000	-1000	sp|Q8WXF1|PSPC1_HUMAN	Paraspeckle component 1 OS=Homo sapiens OX=9606 GN=PSPC1 PE=1 SV=1	400	429	R.GAINMGDAFSPAPAGNQGPPPMMGMNMNNR.A	0	-	0	18	15	1.47905e-09	1.47905e-09	-	0
sw620/replicate_3/620_F3_03_ms2.msalign	-1	2000721	HCD	2421	2181.6	50	5	3044.48	3044.47	1079	93260000	53.2494	sp|P11142|HSP7C_HUMAN	Heat shock cognate 71 kDa protein OS=Homo sapiens OX=9606 GN=HSPA8 PE=1 SV=1	77	102	R.RFDDAVVQSDMKHWPFMVVNDAGRPK.V	0	-	0	29	23	2.33359e-14	2.33359e-14	-	0
sw620/replicate_3/620_F3_03_ms2.msalign	-1	2000739	HCD	2443	2199.12	50	4	3044.76	3044.75	1687	272300000	49.7713	sp|P63173|RL38_HUMAN	60S ribosomal protein L38 OS=Homo sapiens OX=9606 GN=RPL38 PE=1 SV=2	41	67	R.YLYTLVITDKEKAEKLKQSLPPGLAVK.E	0	-	0	22	19	1.30901e-11	1.30901e-11	-	0
sw620/replicate_1/620_F3_01_ms2.msalign	-1	2002973	HCD	5124	4323.45	50	4	3045.37	3045.37	2933	5531000	-1000	sp|P08708|RS17_HUMAN	40S ribosomal protein S17 OS=Homo sapiens OX=9606 GN=RPS17 PE=1 SV=2	82	107	R.DNY(V)[55.9180]PEVSALDQEIIEVDPDTKEMLK.L	1	-	0	20	16	6.90427e-07	6.90427e-07	-	0
sw480/replicate_2/480_F4_02_ms2.msalign	-1	3004041	HCD	4883	3919.08	50	4	3045.49	3045.48	2122	10730000	-241.89	sp|P00441|SODC_HUMAN	Superoxide dismutase [Cu-Zn] OS=Homo sapiens OX=9606 GN=SOD1 PE=1 SV=2	124	154	K.ADDLGKGGNEESTKTGNAGSRLA(C)[Carbamidomethylation]GVIGIAQ.	0	-	0	18	16	6.61158e-09	6.61158e-09	-	0
sw480/replicate_3/480_F3_03_ms2.msalign	-1	2003888	HCD	6166	5167.86	33	4	3046.53	3046.52	2438	16740000	55.2547	sp|Q13541|4EBP1_HUMAN	Eukaryotic translation initiation factor 4E-binding protein 1 OS=Homo sapiens OX=9606 GN=EIF4EBP1 PE=1 SV=3	21	51	R.VVLGDGVQLPPGDYSTTPGGTLFSTTPGGTR.I	0	-	0	10	10	4.94517e-07	4.94517e-07	-	0
sw480/replicate_3/480_F2_03_ms2.msalign	-1	1000859	HCD	2891	2494.5	50	5	3046.72	3046.71	1500	3175000	-338.979	sp|P16401|H15_HUMAN	Histone H1.5 OS=Homo sapiens OX=9606 GN=HIST1H1B PE=1 SV=3	4	35	E.TAPAETATPAPVEKSPAKKKATKKAAGAGAAK.R	0	-	0	15	13	1.13994e-10	1.13994e-10	-	0
sw480/replicate_3/480_F3_03_ms2.msalign	-1	2001557	HCD	3263	2826.04	50	4	3047.33	3047.33	1107	23970000	36.2588	sp|Q9H1E3|NUCKS_HUMAN	Nuclear ubiquitous casein and cyclin-dependent kinase substrate 1 OS=Homo sapiens OX=9606 GN=NUCKS1 PE=1 SV=1	9	35	R.KVVDYSQFQESDDADEDYGRDSGPPTK.K	0	-	0	17	17	1.27545e-12	1.27545e-12	-	0
sw620/replicate_1/620_F2_01_ms2.msalign	-1	1001313	HCD	3994	3412.69	50	5	3047.56	3047.55	1591	2262000	-1000	sp|Q92945|FUBP2_HUMAN	Far upstream element-binding protein 2 OS=Homo sapiens OX=9606 GN=KHSRP PE=1 SV=4	81	110	R.ARQIAAKIGGDAATTVNNSTPDFGFGGQKR.Q	0	-	0	19	17	1.64052e-11	1.64052e-11	-	0
sw480/replicate_2/480_F3_02_ms2.msalign	-1	2002431	HCD	4280	3632.42	50	4	3048.34	3048.33	2582	11240000	-1000	sp|P68104|EF1A1_HUMAN	Elongation factor 1-alpha 1 OS=Homo sapiens OX=9606 GN=EEF1A1 PE=1 SV=1	396	423	K.SGDAAIVDMV(PGKPM(C)[Carbamidomethylation]VE)[53.9410]SFSDYPPLGR.F	1	-	0	18	17	2.74969e-07	2.74969e-07	-	0
sw480/replicate_2/480_F3_02_ms2.msalign	-1	2001403	HCD	3040	2641.33	50	4	3048.54	3048.53	2409	64100000	-338.411	sp|Q14847|LASP1_HUMAN	LIM and SH3 domain protein 1 OS=Homo sapiens OX=9606 GN=LASP1 PE=1 SV=2	60	85	K.QSFT(M)[15.9954]VADTPENLRLKQQSELQSQVR.Y	1	-	0	23	18	7.21245e-08	7.21245e-08	-	0
./480_F1_01_ms2.msalign	-1	1506	HCD	4024	3416.48	50	4	3048.61	3048.6	2246	1086000	-1000	sp|Q92917|GPKOW_HUMAN	G-patch domain and KOW motifs-containing protein OS=Homo sapiens OX=9606 GN=GPKOW PE=1 SV=2	2	30	M.(A)[Acetyl]DSKEGVLPLTAASTAPISFGFTRTSARR.R	0	-	0	17	14	2.95739e-07	2.95739e-07	-	0
sw620/replicate_1/620_F2_01_ms2.msalign	-1	1001845	HCD	4717	3996.62	50	4	3048.66	3048.65	2294	2010000	-1000	sp|Q96A73|P33MX_HUMAN	Putative monooxygenase p33MONOX OS=Homo sapiens OX=9606 GN=KIAA1191 PE=1 SV=1	2	29	M.(A)[Acetyl]SRQPEVPALEASAPLGKMSLPIGIYRR.A	0	-	0	26	18	7.31713e-09	7.31714e-09	-	0
sw620/replicate_2/620_F3_02_ms2.msalign	-1	2001555	HCD	3404	2958.89	50	4	3049.59	3049.59	2731	66720000	-339.163	sp|P60174|TPIS_HUMAN	Triosephosphate isomerase OS=Homo sapiens OX=9606 GN=TPI1 PE=1 SV=3	198	225	K.VVLAYEPVWAIGTGKTATPQQAQEVHEK.L	0	-	0	16	13	1.60146e-07	1.60146e-07	-	0
sw620/replicate_3/620_F5_03_ms2.msalign	-1	4002549	HCD	4705	3917.11	50	4	3050.43	3050.42	2470	7211000	41.0034	sp|Q9UMS4|PRP19_HUMAN	Pre-mRNA-processing factor 19 OS=Homo sapiens OX=9606 GN=PRPF19 PE=1 SV=1	2	27	M.(S)[Acetyl]LI(C)[Carbamidomethylation]SISNEVPEHP(C)[Carbamidomethylation]VSPVSNHVYER.R	0	-	0	15	12	7.13167e-09	7.13167e-09	-	0
sw480/replicate_3/480_F6_03_ms2.msalign	-1	5001586	HCD	4195	3579.85	45	5	3050.59	3050.57	1429	621800	29.0566	sp|P52434|RPAB3_HUMAN	DNA-directed RNA polymerases I, II, and III subunit RPABC3 OS=Homo sapiens OX=9606 GN=POLR2H PE=1 SV=4	2	27	M.(A)[Acetyl]GILFEDIFDVKDIDPEGKKFDRVSR.L	0	-	0	13	12	5.21374e-11	5.21374e-11	-	0
sw620/replicate_1/620_F3_01_ms2.msalign	-1	2001782	HCD	3657	3148.23	50	4	3052.46	3052.45	2105	175200000	50.9959	sp|P51858|HDGF_HUMAN	Hepatoma-derived growth factor OS=Homo sapiens OX=9606 GN=HDGF PE=1 SV=1	171	197	K.EAENPEGEEKEAATLEVERPLPMEVEK.N	0	-	0	15	14	1.58254e-09	1.58254e-09	-	0
sw480/replicate_3/480_F4_03_ms2.msalign	-1	3001604	HCD	3679	3171.42	50	5	3052.73	3052.72	965	18410000	-342.912	sp|O60925|PFD1_HUMAN	Prefoldin subunit 1 OS=Homo sapiens OX=9606 GN=PFDN1 PE=1 SV=2	2	28	M.(A)[Acetyl]APVDLELKKAFTELQAKVIDTQQKVK.L	0	-	0	26	18	1.59967e-13	1.59967e-13	-	0
sw480/replicate_3/480_F3_03_ms2.msalign	-1	2002292	HCD	4152	3537.88	50	5	3053.36	3053.36	2119	5332000	-1000	sp|P33316|DUT_HUMAN	Deoxyuridine 5'-triphosphate nucleotidohydrolase, mitochondrial OS=Homo sapiens OX=9606 GN=DUT PE=1 SV=4	225	252	R.IFYPEIEE(VQ)[37.9466]ALDDTERGSGGFGSTGKN.	1	-	0	13	14	3.41556e-08	3.41556e-08	-	0
sw480/replicate_3/480_F5_03_ms2.msalign	-1	4003056	HCD	5290	4388.28	44	4	3053.38	3053.37	2589	702300	-1000	sp|O96005|CLPT1_HUMAN	Cleft lip and palate transmembrane protein 1 OS=Homo sapiens OX=9606 GN=CLPTM1 PE=1 SV=1	2	34	M.(A)[Acetyl]AAQEADGARSAVVAA(GGGSSGQVTSNGSIGRD)[37.9496].P	1	-	0	18	15	1.55953e-06	1.55953e-06	-	0
sw620/20220206_UreaExtracted_SW620_C4_CZE_03_ms2.msalign	-1	393	HCD	2878	2693.17	50	5	3054.39	3054.38	203	852500	45.0758	sp|P02545|LMNA_HUMAN	Prelamin-A/C OS=Homo sapiens OX=9606 GN=LMNA PE=1 SV=1	546	572	R.SVTVVEDDEDEDGDDLLHHH(HGSH(C)[Carbamidomethylation]SS)[27.1590].S	1	-	0	21	16	1.33685e-10	1.33685e-10	-	0
sw620/replicate_2/620_F3_02_ms2.msalign	-1	2001619	HCD	3481	3020.2	50	4	3054.41	3054.41	2003	7457000	-347.373	sp|Q13416|ORC2_HUMAN	Origin recognition complex subunit 2 OS=Homo sapiens OX=9606 GN=ORC2 PE=1 SV=2	52	76	K.KPEYDLEEDDQEVLKDQNYVEIMGR.D	0	-	0	16	15	5.76283e-10	5.76283e-10	-	0
sw480/replicate_3/480_F4_03_ms2.msalign	-1	3001431	HCD	3471	3005.58	50	4	3054.56	3054.56	544	6920000	-1000	sp|P06744|G6PI_HUMAN	Glucose-6-phosphate isomerase OS=Homo sapiens OX=9606 GN=GPI PE=1 SV=4	531	558	D.GSAQVTSHDASTNGLINFIKQQREARVQ.	0	-	0	24	21	3.03011e-17	3.03011e-17	-	0
sw480/replicate_3/480_F5_03_ms2.msalign	-1	4000979	HCD	2465	2095.71	50	5	3055.56	3055.55	1817	11100000	48.0983	sp|P48643|TCPE_HUMAN	T-complex protein 1 subunit epsilon OS=Homo sapiens OX=9606 GN=CCT5 PE=1 SV=1	2	27	M.(A)[Acetyl]SMGTLAFDEYGRPFLIIKDQDRKSR.L	0	-	0	15	14	2.00546e-09	2.00546e-09	-	0
sw620/replicate_3/620_F1_03_ms2.msalign	-1	2263	HCD	4564	3821.28	42	4	3055.56	3055.56	1714	15770000	53.2063	sp|Q13573|SNW1_HUMAN	SNW domain-containing protein 1 OS=Homo sapiens OX=9606 GN=SNW1 PE=1 SV=1	2	28	M.(A)[Acetyl]LTSFLPAPTQLSQDQLEAEEKARSQR.S	0	-	0	18	16	1.6279e-11	1.6279e-11	-	0
sw620/replicate_1/620_F5_01_ms2.msalign	-1	4002474	HCD	4787	3998.66	50	4	3056.54	3056.53	2556	21670000	45.4345	sp|Q96QK1|VPS35_HUMAN	Vacuolar protein sorting-associated protein 35 OS=Homo sapiens OX=9606 GN=VPS35 PE=1 SV=2	2	28	M.PTTQQSPQDEQEKLLDEAIQAVKVQSF.Q	0	-	0	17	15	5.34975e-08	5.34975e-08	-	0
sw620/replicate_2/620_F2_02_ms2.msalign	-1	1000948	HCD	3323	2868.85	50	5	3056.68	3056.67	915	3794000	-1000	sp|Q8IVM0|CCD50_HUMAN	Coiled-coil domain-containing protein 50 OS=Homo sapiens OX=9606 GN=CCDC50 PE=1 SV=1	51	76	R.LVQHDLQVAKQLQEEDLKAQAQLQKR.Y	0	-	0	22	19	4.72581e-15	4.72581e-15	-	0
sw480/replicate_2/480_F3_02_ms2.msalign	-1	2002392	HCD	4233	3594.75	50	4	3058.28	3058.28	1595	3141000	-1000	sp|P68104|EF1A1_HUMAN	Elongation factor 1-alpha 1 OS=Homo sapiens OX=9606 GN=EEF1A1 PE=1 SV=1	396	423	K.SGDAAIVDMVPGK(PM(C)[Carbamidomethylation]VE)[63.8921]SFSDYPPLGR.F	1	-	0	20	19	5.45756e-11	5.45756e-11	-	0
sw620/replicate_3/620_F5_03_ms2.msalign	-1	4001858	HCD	3873	3249.83	50	4	3058.43	3058.42	1685	5402000	-336.616	sp|Q9UMX5|NENF_HUMAN	Neudesin OS=Homo sapiens OX=9606 GN=NENF PE=1 SV=1	147	172	R.ILNEDGSPNLDFKPEDQPHFDIKDEF.	0	-	0	22	19	1.28658e-11	1.28658e-11	-	0
sw620/replicate_3/620_F3_03_ms2.msalign	-1	2000407	HCD	2044	1881.51	50	5	3058.61	3058.61	2102	39500000	42.2204	sp|O14818|PSA7_HUMAN	Proteasome subunit alpha type-7 OS=Homo sapiens OX=9606 GN=PSMA7 PE=1 SV=1	219	243	K.ILNPEEIEKYVAEIEKEKEENEKKK.Q	0	-	0	17	17	4.07939e-10	4.07939e-10	-	0
../study_2_1.3.4/sw620/replicate_2/CRC_SW620_SEC4_RPLC7_2_ms2.msalign	-1	48000153	HCD	2521	2195.01	50	5	3058.8	3058.81	1728	6849000	45.5787	sp|O60814|H2B1K_HUMAN	Histone H2B type 1-K OS=Homo sapiens OX=9606 GN=HIST1H2BK PE=1 SV=3	2	30	M.PEPAKSAPAPKKGSKKAVTKAQKKDGKKR.K	0	-	0	10	8	8.21184e-07	8.21184e-07	-	0
./480_F6_01_ms2.msalign	-1	5002650	HCD	5664	4774.1	33	5	3059.39	3059.39	1677	3707000	50.8543	sp|Q9UBE0|SAE1_HUMAN	SUMO-activating enzyme subunit 1 OS=Homo sapiens OX=9606 GN=SAE1 PE=1 SV=1	1	26	.(M)[Acetyl]VEKEEAGGGI(SEE)[23.9603]EAAQYDRQIRLW.G	1	-	0	12	12	2.10577e-09	2.10577e-09	-	0
sw620/replicate_2/620_F6_02_ms2.msalign	-1	5000757	HCD	3147	2761.85	47	5	3059.5	3059.49	1839	2220000	59.2843	sp|P49458|SRP09_HUMAN	Signal recognition particle 9 kDa protein OS=Homo sapiens OX=9606 GN=SRP9 PE=1 SV=2	2	26	M.PQYQ(TWE)[31.9938]EFSRAAEKLYLADPMKAR.V	1	-	0	19	18	1.6698e-10	1.6698e-10	-	0
sw620/replicate_3/620_F3_03_ms2.msalign	-1	2000740	HCD	2444	2199.9	51	5	3060.47	3060.47	3258	66280000	38.4731	sp|P11142|HSP7C_HUMAN	Heat shock cognate 71 kDa protein OS=Homo sapiens OX=9606 GN=HSPA8 PE=1 SV=1	77	102	R.RFDDAVVQ(SDMKHW)[15.9983]PFMVVNDAGRPK.V	1	-	0	19	17	1.93438e-06	1.93438e-06	-	0
sw620/replicate_3/620_F3_03_ms2.msalign	-1	2002359	HCD	4404	3764.05	38	4	3061.59	3061.59	1241	4350000000	57.4898	sp|P23528|COF1_HUMAN	Cofilin-1 OS=Homo sapiens OX=9606 GN=CFL1 PE=1 SV=3	46	73	K.NIILEEGKEILVGDVGQTVDDPYATFVK.M	0	-	0	23	19	2.14062e-13	2.14062e-13	-	0
sw620/replicate_2/620_F3_02_ms2.msalign	-1	2001883	HCD	3798	3272.88	51	4	3062.33	3062.33	2044	41980000	52.462	sp|P05114|HMGN1_HUMAN	Non-histone chromosomal protein HMG-14 OS=Homo sapiens OX=9606 GN=HMGN1 PE=1 SV=3	72	100	K.EDLPAENGETKTEESPASDEAGEKEAKSD.	0	-	0	18	15	8.51611e-10	8.51611e-10	-	0
sw480/SW480_9_choose_ms2.msalign	-1	12002808	HCD	5341	4418.66	51	3	3064.47	3064.46	1416	17130000	-1000	sp|P13010|XRCC5_HUMAN	X-ray repair cross-complementing protein 5 OS=Homo sapiens OX=9606 GN=XRCC5 PE=1 SV=3	704	732	K.FLAPKDKPSGDTAAVFEEGGDVDDLLDMI.	0	-	0	18	17	4.22481e-14	4.22481e-14	-	0
sw620/replicate_3/620_F3_03_ms2.msalign	-1	2001535	HCD	3398	2959.01	51	4	3064.57	3064.57	1781	111300000	-345.292	sp|Q96K17|BT3L4_HUMAN	Transcription factor BTF3 homolog 4 OS=Homo sapiens OX=9606 GN=BTF3L4 PE=1 SV=1	46	73	K.LAVNNIAGIEEVNMIKDDGTVIHFNNPK.V	0	-	0	25	18	2.9561e-11	2.9561e-11	-	0
sw620/replicate_1/620_F5_01_ms2.msalign	-1	4001177	HCD	3225	2746.64	51	5	3065.57	3065.56	803	18240000	53.9005	sp|Q9NQP4|PFD4_HUMAN	Prefoldin subunit 4 OS=Homo sapiens OX=9606 GN=PFDN4 PE=1 SV=1	2	28	M.(A)[Acetyl]ATMKKAAAEDVNVTFEDQQKINKFAR.N	0	-	0	24	18	5.3196e-16	5.3196e-16	-	0
sw620/replicate_3/620_F1_03_ms2.msalign	-1	1487	HCD	3632	3074.01	51	4	3066.37	3066.36	1814	2555000	-339.893	sp|Q9C0C2|TB182_HUMAN	182 kDa tankyrase-1-binding protein OS=Homo sapiens OX=9606 GN=TNKS1BP1 PE=1 SV=4	918	943	R.YSSQDADEQDWEFQKRDVSLGTYGSR.A	0	-	0	20	17	3.83902e-11	3.83902e-11	-	0
sw480/replicate_2/480_F5_02_ms2.msalign	-1	4002530	HCD	4711	3912.69	49	4	3066.39	3066.38	1858	1036000	-1000	sp|P08727|K1C19_HUMAN	Keratin, type I cytoskeletal 19 OS=Homo sapiens OX=9606 GN=KRT19 PE=1 SV=4	2	31	M.(T)[Acetyl]SYSYRQSSATSSFGGLGGGSVRFGP(GVAF)[37.9521].R	1	-	0	18	18	6.63835e-10	6.63835e-10	-	0
sw620/replicate_1/620_F5_01_ms2.msalign	-1	4001628	HCD	3766	3179.23	51	4	3066.49	3066.48	2630	4637000	-346.421	sp|Q8TCJ2|STT3B_HUMAN	Dolichyl-diphosphooligosaccharide--protein glycosyltransferase subunit STT3B OS=Homo sapiens OX=9606 GN=STT3B PE=1 SV=1	2	30	M.(A)[Acetyl]EPSAPESKHKSSLNSSPWSGLMALGNSR.H	0	-	0	17	16	8.43184e-08	8.43184e-08	-	0
sw620/replicate_1/620_F3_01_ms2.msalign	-1	2002652	HCD	4716	3994.9	51	5	3066.53	3066.53	1728	23660000	45.5678	sp|P60174|TPIS_HUMAN	Triosephosphate isomerase OS=Homo sapiens OX=9606 GN=TPI1 PE=1 SV=3	257	285	K.ELASQPDVD(GF)[37.9509]LVGGASLKPEFVDIINAK.Q	1	-	0	19	18	6.1884e-11	6.1884e-11	-	0
sw620/replicate_2/620_F5_02_ms2.msalign	-1	4001107	HCD	3013	2564.81	51	4	3067.46	3067.46	1625	24600000	51.6899	sp|P05787|K2C8_HUMAN	Keratin, type II cytoskeletal 8 OS=Homo sapiens OX=9606 GN=KRT8 PE=1 SV=7	274	300	R.SRAEAESMYQIKYEELQSLAGKHGDDL.R	0	-	0	30	22	2.5105e-11	2.5105e-11	-	0
sw620/replicate_3/620_F3_03_ms2.msalign	-1	2001694	HCD	3590	3111.94	51	4	3068.46	3068.45	2741	55490000	-11.2208	sp|P51858|HDGF_HUMAN	Hepatoma-derived growth factor OS=Homo sapiens OX=9606 GN=HDGF PE=1 SV=1	171	199	K.EAENPEGEEKEAATLEVERPL(PMEVEKNS)[-185.0795].T	1	-	0	16	15	5.36522e-08	5.36522e-08	-	0
sw480/replicate_3/480_F6_03_ms2.msalign	-1	5001940	HCD	4620	3921.24	51	4	3068.49	3068.47	1717	3822000	28.9897	sp|P84085|ARF5_HUMAN	ADP-ribosylation factor 5 OS=Homo sapiens OX=9606 GN=ARF5 PE=1 SV=2	154	180	W.YVQAT(C)[Carbamidomethylation]ATQGTGLYDGLDWLSHELSKR.	0	-	0	16	13	7.77456e-10	7.77456e-10	-	0
sw620/replicate_3/620_F3_03_ms2.msalign	-1	2000301	HCD	1917	1780.24	51	5	3068.47	3068.47	2890	9010000	-111.733	sp|P83916|CBX1_HUMAN	Chromobox protein homolog 1 OS=Homo sapiens OX=9606 GN=CBX1 PE=1 SV=1	86	111	R.KAD(S)[79.9668]DSEDKGEESKPKKKKEESEKPR.G	1	-	0	15	14	1.40507e-07	1.40507e-07	-	0
sw480/replicate_2/480_F6_02_ms2.msalign	-1	5001978	HCD	4754	4041.98	51	4	3068.51	3068.5	2665	3368000	-315.006	sp|Q08945|SSRP1_HUMAN	FACT complex subunit SSRP1 OS=Homo sapiens OX=9606 GN=SSRP1 PE=1 SV=1	2	27	M.(A)[Acetyl]ETLEFNDVYQEVKGSMNDGRLRLSR.Q	0	-	0	14	14	5.1825e-07	5.1825e-07	-	0
sw480/replicate_2/480_F4_02_ms2.msalign	-1	3003173	HCD	3842	3087.04	51	4	3068.6	3068.6	626	94620000	52.9799	sp|Q9Y5J7|TIM9_HUMAN	Mitochondrial import inner membrane translocase subunit Tim9 OS=Homo sapiens OX=9606 GN=TIMM9 PE=1 SV=1	63	89	R.ISMRFQEYHIQQNEALAAKAGLLGQPR.	0	-	0	30	25	6.409e-17	6.409e-17	-	0
sw620/replicate_3/620_F3_03_ms2.msalign	-1	2001038	HCD	2802	2484.81	51	5	3069.46	3069.45	863	115000000	55.2974	sp|P22626|ROA2_HUMAN	Heterogeneous nuclear ribonucleoproteins A2/B1 OS=Homo sapiens OX=9606 GN=HNRNPA2B1 PE=1 SV=2	61	89	R.SRGFGFVTFSSMAEVDAAMAARPHSIDGR.V	0	-	0	23	17	1.20462e-15	1.20462e-15	-	0
sw620/replicate_3/620_F1_03_ms2.msalign	-1	561	HCD	2521	2185.39	51	5	3069.59	3069.58	2680	3787000	-339.552	sp|Q9ULW0|TPX2_HUMAN	Targeting protein for Xklp2 OS=Homo sapiens OX=9606 GN=TPX2 PE=1 SV=2	380	405	R.AVT(C)[Carbamidomethylation]KSTAELEAEELEKLQQYKFKAR.E	0	-	0	16	14	3.46076e-08	3.46077e-08	-	0
sw620/replicate_1/620_F5_01_ms2.msalign	-1	4000838	HCD	2818	2421.41	51	4	3069.59	3069.58	602	102900000	53.4104	sp|P62328|TYB4_HUMAN	Thymosin beta-4 OS=Homo sapiens OX=9606 GN=TMSB4X PE=1 SV=2	18	44	K.LKKTETQEKNPLPSKETIEQEKQAGES.	0	-	0	32	28	1.11881e-17	1.11881e-17	-	0
sw480/replicate_2/480_F5_02_ms2.msalign	-1	4000538	HCD	2115	1814.36	51	4	3069.67	3069.66	392	16600000	48.4202	sp|Q8N6N7|ACBD7_HUMAN	Acyl-CoA-binding domain-containing protein 7 OS=Homo sapiens OX=9606 GN=ACBD7 PE=1 SV=1	61	88	W.NLKKGLSTEDATSAYISKAKELIEKYGI.	0	-	0	26	25	4.78428e-20	4.78428e-20	-	0
sw620/replicate_2/620_F5_02_ms2.msalign	-1	4002025	HCD	4115	3446.91	51	4	3071.52	3071.51	2547	4739000	30.7434	sp|P60709|ACTB_HUMAN	Actin, cytoplasmic 1 OS=Homo sapiens OX=9606 GN=ACTB PE=1 SV=1	286	313	C.DVDIRKDLYANTVLSGGTTMYPGIADRM.Q	0	-	0	16	14	4.57644e-08	4.57645e-08	-	0
sw620/replicate_3/620_F5_03_ms2.msalign	-1	4001326	HCD	3235	2739.85	51	4	3071.57	3071.56	3001	9760000	38.0134	sp|P62899|RL31_HUMAN	60S ribosomal protein L31 OS=Homo sapiens OX=9606 GN=RPL31 PE=1 SV=1	89	114	L.SRKRNEDEDSPNKLYTLVTYVPVTTF.K	0	-	0	16	14	3.35406e-07	3.35406e-07	-	0
sw480/replicate_2/480_F4_02_ms2.msalign	-1	3003240	HCD	3922	3150.78	51	5	3072.48	3072.47	1362	9826000	11.7205	sp|P27635|RL10_HUMAN	60S ribosomal protein L10 OS=Homo sapiens OX=9606 GN=RPL10 PE=1 SV=4	172	198	W.GFTKFNADEFEDMVAEKRLIPDG(C)[Carbamidomethylation]GVK.Y	0	-	0	22	19	6.06661e-12	6.06661e-12	-	0
sw620/replicate_3/620_F3_03_ms2.msalign	-1	2000630	HCD	2312	2094.85	51	5	3073.37	3073.37	1847	110600000	51.367	sp|P50238|CRIP1_HUMAN	Cysteine-rich protein 1 OS=Homo sapiens OX=9606 GN=CRIP1 PE=1 SV=3	37	64	K.TLTSGGHAEHEGKPY((C)[Carbamidomethylation]NH)[-43.0039]P(C)[Carbamidomethylation]YAAMFGPK.G	1	-	0	21	16	5.36595e-11	5.36595e-11	-	0
sw620/replicate_1/620_F6_01_ms2.msalign	-1	5002257	HCD	5030	4237.47	28	5	3073.39	3073.38	2150	1812000	40.4433	sp|Q9UBE0|SAE1_HUMAN	SUMO-activating enzyme subunit 1 OS=Homo sapiens OX=9606 GN=SAE1 PE=1 SV=1	1	26	.(M)[Acetyl]VEKEEA(GGGISE)[37.9516]EEAAQYDRQIRLW.G	1	-	0	16	15	2.38774e-09	2.38774e-09	-	0
sw620/replicate_3/620_F1_03_ms2.msalign	-1	955	HCD	2994	2562.44	51	4	3073.52	3073.51	2385	5371000	34.7084	sp|Q96IZ0|PAWR_HUMAN	PRKC apoptosis WT1 regulator protein OS=Homo sapiens OX=9606 GN=PAWR PE=1 SV=1	2	29	M.(A)[Acetyl]TGGYRTSSGLGGSTTDFLEEWKAKREK.M	0	-	0	13	13	3.51243e-09	3.51243e-09	-	0
sw480/replicate_2/480_F3_02_ms2.msalign	-1	2002682	HCD	4599	3889.94	51	3	3073.59	3073.59	1203	19700000	44.7619	sp|P23528|COF1_HUMAN	Cofilin-1 OS=Homo sapiens OX=9606 GN=CFL1 PE=1 SV=3	45	73	K.(KNII)[-116.0927]LEEGKEILVGDVGQTVDDPYATFVK.M	1	-	0	26	22	8.29227e-13	8.29227e-13	-	0
sw620/replicate_1/620_F3_01_ms2.msalign	-1	2000160	HCD	1711	1597.71	51	5	3073.66	3073.65	1193	1287000	-1000	sp|Q9UII2|ATIF1_HUMAN	ATPase inhibitor, mitochondrial OS=Homo sapiens OX=9606 GN=ATP5IF1 PE=1 SV=1	63	87	Q.SREQLAALKKHHEEEIVHHKKEIER.L	0	-	0	29	23	1.95294e-13	1.95294e-13	-	0
sw620/replicate_3/620_F3_03_ms2.msalign	-1	2001415	HCD	3254	2844.42	51	4	3074.43	3074.43	233	65350000	-338.95	sp|P04406|G3P_HUMAN	Glyceraldehyde-3-phosphate dehydrogenase OS=Homo sapiens OX=9606 GN=GAPDH PE=1 SV=3	310	335	K.LISWYDNEFGYSNRVVDLMAHMASKE.	0	-	0	25	21	8.6763e-24	8.6763e-24	-	0
sw620/replicate_2/620_F1_02_ms2.msalign	-1	1370	HCD	3547	3015.43	51	4	3074.71	3074.7	847	1623000	-1000	sp|Q99459|CDC5L_HUMAN	Cell division cycle 5-like protein OS=Homo sapiens OX=9606 GN=CDC5L PE=1 SV=2	293	321	R.SKLVLPAPQISDAELQEVVKVGQASEIAR.Q	0	-	0	24	22	1.17101e-15	1.17101e-15	-	0
sw480/replicate_3/480_F4_03_ms2.msalign	-1	3001362	HCD	3389	2940.36	51	5	3075.29	3075.28	902	50760000	40.0278	sp|P98179|RBM3_HUMAN	RNA-binding protein 3 OS=Homo sapiens OX=9606 GN=RBM3 PE=1 SV=1	132	157	R.SRDYNGRNQGGYDRYSGGNYRDNYDN.	0	-	0	17	15	5.63976e-14	5.63976e-14	-	0
./480_F5_01_ms2.msalign	-1	4000836	HCD	2356	2016.35	51	5	3075.29	3075.38	1505	13070000	40.2299	sp|Q9Y5J7|TIM9_HUMAN	Mitochondrial import inner membrane translocase subunit Tim9 OS=Homo sapiens OX=9606 GN=TIMM9 PE=1 SV=1	63	89	R.ISMRFQEYHIQQ(N)[6.7823]EALAAKAGLLGQPR.	1	-	0	15	15	4.62624e-10	4.62624e-10	-	0
sw620/replicate_3/620_F5_03_ms2.msalign	-1	4001130	HCD	2999	2550.99	51	5	3075.29	3075.38	2060	75330000	43.3341	sp|A5A3E0|POTEF_HUMAN	POTE ankyrin domain family member F OS=Homo sapiens OX=9606 GN=POTEF PE=1 SV=2	1051	1073	S.(T)[282.0272]FQQMWISKQEYDESGPSIVHRK.C	1	-	0	18	16	3.11131e-10	3.11131e-10	-	0
sw620/replicate_2/620_F5_02_ms2.msalign	-1	4001111	HCD	3018	2568.86	51	4	3075.29	3075.38	3095	64980000	45.9426	sp|P05787|K2C8_HUMAN	Keratin, type II cytoskeletal 8 OS=Homo sapiens OX=9606 GN=KRT8 PE=1 SV=7	274	300	R.SRAEAESMYQIKYEEL(Q)[7.9263]SLAGKHGDDL.R	1	-	0	19	13	1.87306e-06	1.87306e-06	-	0
sw620/replicate_1/620_F3_01_ms2.msalign	-1	2001635	HCD	3481	3008.14	51	4	3077.45	3077.45	1491	264600000	46.1056	sp|A8MUU1|FB5L3_HUMAN	Putative fatty acid-binding protein 5-like protein 3 OS=Homo sapiens OX=9606 GN=FABP5P3 PE=5 SV=1	49	75	R.TQTV((C)[Carbamidomethylation])[-43.0025]NFTDGALVQHQEWDGKESTITR.K	1	-	0	29	21	5.91919e-12	5.91919e-12	-	0
sw620/replicate_2/620_F5_02_ms2.msalign	-1	4000670	HCD	2464	2124.12	51	5	3077.59	3077.58	1009	2609000	-353.606	sp|P18669|PGAM1_HUMAN	Phosphoglycerate mutase 1 OS=Homo sapiens OX=9606 GN=PGAM1 PE=1 SV=2	88	115	L.NERHYGGLTGLNKAETAAKHGEAQVKIW.R	0	-	0	27	25	1.47439e-14	1.47439e-14	-	0
sw480/replicate_2/480_F4_02_ms2.msalign	-1	3003867	HCD	4674	3751.66	51	4	3078.47	3078.47	1638	12210000	-352.66	sp|P13647|K2C5_HUMAN	Keratin, type II cytoskeletal 5 OS=Homo sapiens OX=9606 GN=KRT5 PE=1 SV=3	30	63	R.TSFTSVSRSGGGGGGGFGRVSLAGA((C)[Carbamidomethylation])[-43.0039]GVGGYGSR.S	1	-	0	21	20	8.2399e-11	8.2399e-11	-	0
../study_2_1.3.4/sw480/replicate_1/CRC_SW480_SEC1_RPLC13_ms2.msalign	-1	3000315	HCD	2891	2484.91	50	3	3078.66	3078.75	3288	6678000	-1000	sp|Q9NZT1|CALL5_HUMAN	Calmodulin-like protein 5 OS=Homo sapiens OX=9606 GN=CALML5 PE=1 SV=2	51	79	R.(KLISEV)[-2.8083]DSDGDGEISFQEFLTAAKKARAG.L	1	-	0	13	13	9.59819e-08	9.59819e-08	-	0
sw620/replicate_3/620_F3_03_ms2.msalign	-1	2001710	HCD	3609	3127.06	51	4	3079.64	3079.63	880	18390000	-338.328	sp|O60664|PLIN3_HUMAN	Perilipin-3 OS=Homo sapiens OX=9606 GN=PLIN3 PE=1 SV=3	69	98	R.TLTAAAVSGAQPILSKLEPQIASASEYAHR.G	0	-	0	26	21	1.40027e-15	1.40027e-15	-	0
sw480/replicate_2/480_F3_02_ms2.msalign	-1	2001777	HCD	3488	2998.48	51	4	3079.65	3079.64	1804	13760000	-341.695	sp|P43243|MATR3_HUMAN	Matrin-3 OS=Homo sapiens OX=9606 GN=MATR3 PE=1 SV=2	121	146	R.DLDELSRYPEDKITPENLPQILLQLK.R	0	-	0	19	17	4.0286e-10	4.0286e-10	-	0
sw620/replicate_2/620_F3_02_ms2.msalign	-1	2001575	HCD	3428	2977.98	51	4	3079.66	3079.66	1959	77100000	42.0484	sp|P30044|PRDX5_HUMAN	Peroxiredoxin-5, mitochondrial OS=Homo sapiens OX=9606 GN=PRDX5 PE=1 SV=4	55	83	A.PIKVGDAIPAVEVFEGEPGNKVNLAELFK.G	0	-	0	21	17	3.91047e-10	3.91047e-10	-	0
sw480/replicate_3/480_F6_03_ms2.msalign	-1	5001484	HCD	4073	3481.64	48	4	3080.49	3080.48	2205	1441000	-339.028	sp|Q9BXP5|SRRT_HUMAN	Serrate RNA effector molecule homolog OS=Homo sapiens OX=9606 GN=SRRT PE=1 SV=1	851	876	R.NRMVRGDPRAIVEYRDLDAPDDVDFF.	0	-	0	14	11	7.14947e-08	7.14947e-08	-	0
sw620/replicate_1/620_F5_01_ms2.msalign	-1	4001064	HCD	3089	2638.09	51	5	3080.51	3080.5	1230	21850000	51.1352	sp|A5A3E0|POTEF_HUMAN	POTE ankyrin domain family member F OS=Homo sapiens OX=9606 GN=POTEF PE=1 SV=2	1048	1073	A.SLSTFQQMWISKQEYDESGPSIVHRK.C	0	-	0	24	20	3.33978e-13	3.33978e-13	-	0
sw620/20220206_UreaExtracted_SW620_C4_CZE_03_ms2.msalign	-1	799	HCD	3373	3095.7	51	4	3080.53	3080.5	133	1519000	44.2796	sp|Q9BYX7|ACTBM_HUMAN	Putative beta-actin-like protein 3 OS=Homo sapiens OX=9606 GN=POTEKP PE=5 SV=1	348	373	A.SLSTFQQMWISKQEYDESGPSIVHRK.C	0	-	0	25	17	5.62071e-13	5.62071e-13	-	0
sw480/replicate_2/480_F4_02_ms2.msalign	-1	3003944	HCD	4767	3825.94	51	4	3080.52	3080.52	2133	13110000	-337.974	sp|P63220|RS21_HUMAN	40S ribosomal protein S21 OS=Homo sapiens OX=9606 GN=RPS21 PE=1 SV=1	1	27	.(M)[Acetyl]QNDAGEFVDLYVPRK(C)[Carbamidomethylation]SASNRIIGAK.D	0	-	0	20	15	7.1305e-09	7.1305e-09	-	0
sw620/replicate_2/620_F3_02_ms2.msalign	-1	2001591	HCD	3447	2993.1	51	4	3080.56	3080.56	2178	26790000	8.73216	sp|Q96K17|BT3L4_HUMAN	Transcription factor BTF3 homolog 4 OS=Homo sapiens OX=9606 GN=BTF3L4 PE=1 SV=1	46	73	K.LAVNNIAGIEEV(NM)[15.9959]IKDDGTVIHFNNPK.V	1	-	0	24	20	2.36572e-09	2.36572e-09	-	0
./480_F3_01_ms2.msalign	-1	2001665	HCD	3431	2912.52	51	5	3081.61	3081.6	1591	229900000	59.8578	sp|Q9BRP8|PYM1_HUMAN	Partner of Y14 and mago OS=Homo sapiens OX=9606 GN=PYM1 PE=1 SV=1	55	85	K.SKPELPPGLSPEATAPVTPSRPEGGEPGLSK.T	0	-	0	22	18	1.06605e-09	1.06605e-09	-	0
sw620/SW620_8_choose_ms2.msalign	-1	11002811	HCD	6947	5988.38	51	3	3082.43	3082.43	2331	113400000	-1000	sp|Q9UKK9|NUDT5_HUMAN	ADP-sugar pyrophosphatase OS=Homo sapiens OX=9606 GN=NUDT5 PE=1 SV=1	1	27	.(M)[Acetyl]ESQEPTESSQNGKQYIISEELISEGK.W	0	-	0	19	19	1.27976e-10	1.27976e-10	-	0
sw620/replicate_3/620_F3_03_ms2.msalign	-1	2002720	HCD	4855	4127.02	48	4	3082.54	3082.54	3178	24840000	44.0603	sp|Q04323|UBXN1_HUMAN	UBX domain-containing protein 1 OS=Homo sapiens OX=9606 GN=UBXN1 PE=1 SV=2	179	209	K.YGGSVGSQPPPVAPEPGPVPSSPSQEPPTKR.E	0	-	0	19	14	1.16577e-06	1.16577e-06	-	0
sw480/replicate_2/480_F6_02_ms2.msalign	-1	5001984	HCD	4761	4047.61	41	4	3082.58	3082.56	2525	899200	-338.125	sp|P31949|S10AB_HUMAN	Protein S100-A11 OS=Homo sapiens OX=9606 GN=S100A11 PE=1 SV=2	2	28	M.(A)[Acetyl]KISSPTETER(C)[Carbamidomethylation]IESLIAVFQKYAGKD.G	0	-	0	17	15	1.80807e-07	1.80807e-07	-	0
sw620/replicate_3/620_F4_03_ms2.msalign	-1	3003017	HCD	3699	2995.83	51	5	3082.59	3082.58	873	10920000	-1000	sp|P31946|1433B_HUMAN	14-3-3 protein beta/alpha OS=Homo sapiens OX=9606 GN=YWHAB PE=1 SV=3	30	57	K.AVTEQGHELSNEERNLLSVAYKNVVGAR.R	0	-	0	20	18	1.36305e-15	1.36305e-15	-	0
sw620/replicate_3/620_F3_03_ms2.msalign	-1	2002394	HCD	4447	3798.52	48	4	3083.57	3083.57	2678	83480000	53.8044	sp|P23528|COF1_HUMAN	Cofilin-1 OS=Homo sapiens OX=9606 GN=CFL1 PE=1 SV=3	46	73	K.NIILEEGKEILVGDV(GQT)[21.9848]VDDPYATFVK.M	1	-	0	22	19	3.43635e-08	3.43635e-08	-	0
sw480/replicate_3/480_F4_03_ms2.msalign	-1	3001103	HCD	3078	2692.82	51	5	3083.6	3083.6	2203	129300000	20.9375	sp|P62328|TYB4_HUMAN	Thymosin beta-4 OS=Homo sapiens OX=9606 GN=TMSB4X PE=1 SV=2	17	44	S.KLKKTETQE(K)[-114.0779]NPLPSKETIEQEKQAGES.	1	-	0	15	14	7.06901e-08	7.06901e-08	-	0
../study_2_1.3.4/sw480/replicate_2/CRC_SW480_SEC4_RPLC5_2_ms2.msalign	-1	50000239	HCD	3069	2673.71	51	5	3084.58	3084.57	2180	10580000	28.5796	sp|P52701|MSH6_HUMAN	DNA mismatch repair protein Msh6 OS=Homo sapiens OX=9606 GN=MSH6 PE=1 SV=2	2	29	M.(S)[Acetyl]RQSTLYSFFPKSPALSDANKASARASR.E	0	-	0	20	18	4.09309e-10	4.09309e-10	-	0
sw480/replicate_3/480_F1_03_ms2.msalign	-1	930	HCD	3330	2866.29	44	5	3084.59	3084.58	2598	6677000	39.5015	sp|P02545|LMNA_HUMAN	Prelamin-A/C OS=Homo sapiens OX=9606 GN=LMNA PE=1 SV=1	1	28	.(M)[Acetyl]ETPSQRRATRSGAQASSTPLSPTRITR.L	0	-	0	9	9	1.6119e-06	1.6119e-06	-	0
../study_2_1.3.4/sw620/replicate_1/CRC_SW620_SEC2_RPLC14_ms2.msalign	-1	18000632	HCD	3202	2760.74	46	4	3084.59	3084.59	1358	43820000	54.9434	sp|Q9Y5J7|TIM9_HUMAN	Mitochondrial import inner membrane translocase subunit Tim9 OS=Homo sapiens OX=9606 GN=TIMM9 PE=1 SV=1	63	89	R.(ISMRFQE)[15.9947]YHIQQNEALAAKAGLLGQPR.	1	-	0	15	15	4.41275e-08	4.41275e-08	-	0
sw620/replicate_3/620_F3_03_ms2.msalign	-1	2001073	HCD	2844	2518.23	46	5	3085.45	3085.45	1279	75550000	39.8241	sp|P22626|ROA2_HUMAN	Heterogeneous nuclear ribonucleoproteins A2/B1 OS=Homo sapiens OX=9606 GN=HNRNPA2B1 PE=1 SV=2	61	89	R.SRGFGFVTFSSMAEVD(A)[15.9944]AMAARPHSIDGR.V	1	-	0	20	18	2.8369e-13	2.8369e-13	-	0
sw620/replicate_2/620_F3_02_ms2.msalign	-1	2001631	HCD	3495	3031.36	51	4	3085.48	3085.48	3073	8054000	-339.569	sp|P22307|NLTP_HUMAN	Non-specific lipid-transfer protein OS=Homo sapiens OX=9606 GN=SCP2 PE=1 SV=2	483	511	K.GSVLPNSDKKAD(C)[Carbamidomethylation]TITMADSDFLALMTGK.M	0	-	0	14	14	1.59801e-06	1.59802e-06	-	0
sw480/replicate_2/480_F3_02_ms2.msalign	-1	2002194	HCD	3995	3404.14	47	4	3085.53	3085.53	1783	42710000	54.7682	sp|P20290|BTF3_HUMAN	Transcription factor BTF3 OS=Homo sapiens OX=9606 GN=BTF3 PE=1 SV=1	95	122	K.LGVNNISGIEEVNMFTNQGTVIHFNNPK.V	0	-	0	17	17	3.4483e-10	3.4483e-10	-	0
sw620/replicate_2/620_F5_02_ms2.msalign	-1	4001689	HCD	3712	3123.63	36	4	3085.56	3085.55	3093	21530000	-350.653	sp|P43243|MATR3_HUMAN	Matrin-3 OS=Homo sapiens OX=9606 GN=MATR3 PE=1 SV=2	2	31	M.(S)[Acetyl]KSFQQSSLSRDSQGHGRDLSAAGIGLLAA.A	0	-	0	15	9	1.8562e-06	1.8562e-06	-	0
sw480/replicate_2/480_F3_02_ms2.msalign	-1	2000432	HCD	1874	1713.3	51	5	3085.58	3085.58	1332	26790000	-300.455	sp|Q9H910|JUPI2_HUMAN	Jupiter microtubule associated homolog 2 OS=Homo sapiens OX=9606 GN=JPT2 PE=1 SV=1	105	131	R.LAHPNKPKDHVFL(C)[Carbamidomethylation]EGEEPKSDLKAAR.S	0	-	0	26	21	3.90993e-12	3.90993e-12	-	0
sw480/SW480_9_choose_ms2.msalign	-1	12003931	HCD	7339	6053.59	33	4	3086.63	3086.62	909	87010000	-1000	sp|P14866|HNRPL_HUMAN	Heterogeneous nuclear ribonucleoprotein L OS=Homo sapiens OX=9606 GN=HNRNPL PE=1 SV=2	108	136	R.GLIDGVVEADLVEALQEFGPISYVVVMPK.K	0	-	0	21	19	2.99637e-17	2.99637e-17	-	0
sw480/replicate_3/480_F3_03_ms2.msalign	-1	2000823	HCD	2382	2124.74	51	5	3087.23	3087.22	598	203500000	57.0014	sp|P62633|CNBP_HUMAN	Cellular nucleic acid-binding protein OS=Homo sapiens OX=9606 GN=CNBP PE=1 SV=1	110	134	R.D(C)[Carbamidomethylation]DHADEQK(C)[Carbamidomethylation]YS(C)[Carbamidomethylation]GEFGHIQKD(C)[Carbamidomethylation]TK.V	0	-	0	18	17	1.07505e-16	1.07505e-16	-	0
sw620/replicate_3/620_F4_03_ms2.msalign	-1	3003719	HCD	4542	3669.6	51	4	3088.5	3088.5	3117	6381000	-1000	sp|P06454|PTMA_HUMAN	Prothymosin alpha OS=Homo sapiens OX=9606 GN=PTMA PE=1 SV=2	2	29	M.(S)[Acetyl]DAAVDTSSEITTKDLKEKKEVVE(EAEN)[-18.0089].G	1	-	0	21	19	6.95481e-07	6.95481e-07	-	0
./480_F3_01_ms2.msalign	-1	2000756	HCD	2339	2042.87	51	5	3088.5	3088.5	1512	18540000	39.4704	sp|O60925|PFD1_HUMAN	Prefoldin subunit 1 OS=Homo sapiens OX=9606 GN=PFDN1 PE=1 SV=2	40	66	R.TKKHAHLTDTEIMTLVDETNMYEGVGR.M	0	-	0	19	18	4.9873e-10	4.9873e-10	-	0
sw620/replicate_2/620_F3_02_ms2.msalign	-1	2001058	HCD	2808	2484.64	51	4	3088.55	3088.55	1612	71070000	44.92	sp|P04406|G3P_HUMAN	Glyceraldehyde-3-phosphate dehydrogenase OS=Homo sapiens OX=9606 GN=GAPDH PE=1 SV=3	118	145	K.RVIISAPSADAPMFVMGVNHEKYDNSLK.I	0	-	0	25	20	2.19613e-11	2.19613e-11	-	0
sw480/replicate_3/480_F5_03_ms2.msalign	-1	4000509	HCD	1896	1641.13	51	5	3089.59	3089.58	2076	9436000	43.6831	sp|O60361|NDK8_HUMAN	Putative nucleoside diphosphate kinase OS=Homo sapiens OX=9606 GN=NME2P1 PE=5 SV=1	29	53	A.SEEHLKQHYIDLKDRPFFPGLVKYM.N	0	-	0	16	14	2.36988e-08	2.36988e-08	-	0
sw620/SW620_11_choose_ms2.msalign	-1	2001289	HCD	4692	4226.04	51	4	3089.7	3089.69	1193	84440000	55.3317	sp|P48643|TCPE_HUMAN	T-complex protein 1 subunit epsilon OS=Homo sapiens OX=9606 GN=CCT5 PE=1 SV=1	143	170	R.VAIEHLDKISDSVLVDIKDTEPLIQTAK.T	0	-	0	34	29	9.22896e-16	9.22896e-16	-	0
sw620/replicate_1/620_F3_01_ms2.msalign	-1	2001676	HCD	3530	3047.11	51	4	3090.56	3090.55	1221	46490000	-863.845	sp|P06733|ENOA_HUMAN	Alpha-enolase OS=Homo sapiens OX=9606 GN=ENO1 PE=1 SV=2	200	228	K.YGKDATNVGDEGGFAPNILENKEGLELLK.T	0	-	0	24	20	2.90624e-13	2.90624e-13	-	0
sw620/replicate_2/620_F5_02_ms2.msalign	-1	4000688	HCD	2486	2141.82	51	5	3090.56	3090.56	3106	2786000	-19.6589	sp|P62328|TYB4_HUMAN	Thymosin beta-4 OS=Homo sapiens OX=9606 GN=TMSB4X PE=1 SV=2	2	26	M.(S)[Acetyl]DKPDMAEIEKFDKSKLKK(TETQEK)[96.0368].N	1	-	0	15	14	1.9931e-06	1.99311e-06	-	0
sw480/replicate_2/480_F4_02_ms2.msalign	-1	3003275	HCD	3964	3184.33	51	5	3090.7	3090.7	953	182900000	58.361	sp|P61604|CH10_HUMAN	10 kDa heat shock protein, mitochondrial OS=Homo sapiens OX=9606 GN=HSPE1 PE=1 SV=2	2	28	M.(A)[Acetyl]GQAFRKFLPLFDRVLVERSAAETVTK.G	0	-	0	32	28	2.41309e-14	2.41309e-14	-	0
sw480/replicate_3/480_F3_03_ms2.msalign	-1	2001501	HCD	3195	2771.78	51	4	3091.57	3091.57	2564	6094000	-339.028	sp|Q9UK33|ZN580_HUMAN	Zinc finger protein 580 OS=Homo sapiens OX=9606 GN=ZNF580 PE=1 SV=1	53	79	R.HLLIDANGVPYTYTVQLEEEPRGPPQR.E	0	-	0	14	12	1.33113e-06	1.33113e-06	-	0
sw620/replicate_3/620_F2_03_ms2.msalign	-1	1001838	HCD	4280	3624.34	51	4	3091.59	3091.58	2931	14970000	-338.989	sp|Q9UKY7|CDV3_HUMAN	Protein CDV3 homolog OS=Homo sapiens OX=9606 GN=CDV3 PE=1 SV=1	176	203	R.LTTTRKTPQGPPEIYSDTQFPSLQSTAK.H	0	-	0	21	16	2.03432e-07	2.03432e-07	-	0
./480_F3_01_ms2.msalign	-1	2000529	HCD	2066	1825.65	51	5	3091.73	3091.72	2255	5121000	-351.761	sp|P62857|RS28_HUMAN	40S ribosomal protein S28 OS=Homo sapiens OX=9606 GN=RPS28 PE=1 SV=1	41	67	R.SIIRNVKGPVREGDVLTLLESEREARR.L	0	-	0	21	16	3.12929e-07	3.12929e-07	-	0
sw620/replicate_2/620_F5_02_ms2.msalign	-1	4001667	HCD	3685	3102.12	51	4	3094.54	3094.54	2168	5964000	-352.737	sp|O75648|MTU1_HUMAN	Mitochondrial tRNA-specific 2-thiouridylase 1 OS=Homo sapiens OX=9606 GN=TRMU PE=1 SV=2	392	421	Y.TLQKGQRRAGMATESPSDSPEDGPGLSPLL.	0	-	0	15	14	2.24303e-09	2.24303e-09	-	0
sw620/replicate_2/620_F3_02_ms2.msalign	-1	2001809	HCD	3709	3201.98	51	4	3094.58	3094.67	2935	12540000	-343.58	sp|Q9Y5S9|RBM8A_HUMAN	RNA-binding protein 8A OS=Homo sapiens OX=9606 GN=RBM8A PE=1 SV=1	2	29	M.(A)[39.2935]DVLDLHEAGGEDFAMDEDGDESIHKLK.E	1	-	0	15	13	6.15349e-07	6.15349e-07	-	0
sw620/replicate_3/620_F3_03_ms2.msalign	-1	2002822	HCD	4996	4240.69	51	4	3096.35	3096.35	2354	833600	-1000	sp|P08708|RS17_HUMAN	40S ribosomal protein S17 OS=Homo sapiens OX=9606 GN=RPS17 PE=1 SV=2	82	107	R.DNYVPE(V)[106.9001]SALDQEIIEVDPDTKEMLK.L	1	-	0	19	17	2.75811e-09	2.75811e-09	-	0
sw620/replicate_2/620_F3_02_ms2.msalign	-1	2001814	HCD	3715	3206.76	51	4	3097.39	3097.38	791	90380000	51.2367	sp|Q9Y5S9|RBM8A_HUMAN	RNA-binding protein 8A OS=Homo sapiens OX=9606 GN=RBM8A PE=1 SV=1	2	29	M.(A)[Acetyl]DVLDLHEAGGEDFAMDEDGDESIHKLK.E	0	-	0	32	28	5.30067e-16	5.30067e-16	-	0
sw620/replicate_3/620_F5_03_ms2.msalign	-1	4001783	HCD	3783	3177.67	51	4	3097.44	3097.43	2181	673600	-359.406	sp|A6NMY6|AXA2L_HUMAN	Putative annexin A2-like protein OS=Homo sapiens OX=9606 GN=ANXA2P2 PE=5 SV=2	12	40	L.SLEGDHSTPPSAYGSVKAYTNFDAERDAL.N	0	-	0	16	15	7.6818e-10	7.6818e-10	-	0
sw620/replicate_3/620_F3_03_ms2.msalign	-1	2001543	HCD	3408	2966.98	51	4	3097.48	3097.48	2290	87870000	-227.927	sp|Q00688|FKBP3_HUMAN	Peptidyl-prolyl cis-trans isomerase FKBP3 OS=Homo sapiens OX=9606 GN=FKBP3 PE=1 SV=1	127	154	K.(KGDVVH(C)[Carbamidomethylation]W)[-43.0032]YTGTLQDGTVFDTNIQTSAK.K	1	-	0	22	20	1.86399e-09	1.86399e-09	-	0
sw480/replicate_2/480_F4_02_ms2.msalign	-1	3003987	HCD	4818	3866.75	51	4	3097.61	3097.6	1961	12550000	-341.712	sp|Q9Y333|LSM2_HUMAN	U6 snRNA-associated Sm-like protein LSm2 OS=Homo sapiens OX=9606 GN=LSM2 PE=1 SV=1	69	95	R.YVQLPADEVDTQLLQDAARKEALQQKQ.	0	-	0	22	17	1.75498e-09	1.75498e-09	-	0
sw620/replicate_2/620_F6_02_ms2.msalign	-1	5001261	HCD	3755	3252.29	49	4	3098.52	3098.5	867	777200	-338.004	sp|Q5JS54|PSMG4_HUMAN	Proteasome assembly chaperone 4 OS=Homo sapiens OX=9606 GN=PSMG4 PE=1 SV=2	98	123	L.QNTDSNFALLVENRIKEEMEAFPEKF.	0	-	0	16	16	1.79302e-15	1.79302e-15	-	0
./480_F5_01_ms2.msalign	-1	4001129	HCD	2708	2297.69	51	4	3099.35	3099.34	487	7065000	-340.287	sp|P22626|ROA2_HUMAN	Heterogeneous nuclear ribonucleoproteins A2/B1 OS=Homo sapiens OX=9606 GN=HNRNPA2B1 PE=1 SV=2	321	353	N.FGGSRNMGGPYGGGNYGPGGSGGSGGYGGRSRY.	0	-	0	31	24	1.36855e-17	1.36855e-17	-	0
./480_F3_01_ms2.msalign	-1	2001666	HCD	3433	2914.14	51	4	3099.48	3099.47	1238	115700000	58.6729	sp|O43399|TPD54_HUMAN	Tumor protein D54 OS=Homo sapiens OX=9606 GN=TPD52L2 PE=1 SV=2	176	206	K.SKVVGDRENGSDNLPSSAGSGDKPLSDPAPF.	0	-	0	18	17	2.04939e-11	2.04939e-11	-	0
sw620/replicate_3/620_F3_03_ms2.msalign	-1	2002364	HCD	4410	3768.89	51	4	3099.54	3099.54	3264	116500000	30.0135	sp|P23528|COF1_HUMAN	Cofilin-1 OS=Homo sapiens OX=9606 GN=CFL1 PE=1 SV=3	46	73	K.NIILEEGKEILVGDV(GQT)[37.9507]VDDPYATFVK.M	1	-	0	22	20	2.0677e-06	2.06771e-06	-	0
sw620/replicate_2/620_F3_02_ms2.msalign	-1	2000468	HCD	2100	1921.27	51	5	3101.27	3101.27	2386	11900000	26.5773	sp|Q16629|SRSF7_HUMAN	Serine/arginine-rich splicing factor 7 OS=Homo sapiens OX=9606 GN=SRSF7 PE=1 SV=1	98	121	R.RPFDPNDR(C)[Carbamidomethylation]YE(C)[Carbamidomethylation]GEKGHYAYD(C)[Carbamidomethylation]HR.Y	0	-	0	26	18	1.23747e-08	1.23747e-08	-	0
sw480/replicate_2/480_F3_02_ms2.msalign	-1	2002214	HCD	4019	3423.44	51	4	3101.53	3101.52	1594	40230000	57.2913	sp|P20290|BTF3_HUMAN	Transcription factor BTF3 OS=Homo sapiens OX=9606 GN=BTF3 PE=1 SV=1	95	122	K.LGVNNISGIEEVN(M)[15.9952]FTNQGTVIHFNNPK.V	1	-	0	20	19	5.42781e-11	5.42781e-11	-	0
./480_F3_01_ms2.msalign	-1	2002327	HCD	4231	3552.28	51	3	3102.46	3102.46	768	9817000	-340.634	sp|P23229|ITA6_HUMAN	Integrin alpha-6 OS=Homo sapiens OX=9606 GN=ITGA6 PE=1 SV=5	540	567	K.S(C)[Carbamidomethylation]FEYTANPAGYNPSISIVGTLEAEKER.R	0	-	0	25	22	1.09669e-14	1.09669e-14	-	0
sw480/replicate_3/480_F3_03_ms2.msalign	-1	2002510	HCD	4425	3759.07	40	3	3105.49	3104.48	2143	211100	-1000	sp|Q92734|TFG_HUMAN	Protein TFG OS=Homo sapiens OX=9606 GN=TFG PE=1 SV=2	119	147	R.LLDSLEPPGEPGPSTNIPENDTVDGREEK.S	0	-	0	13	11	4.16913e-08	4.16913e-08	-	0
./480_F3_01_ms2.msalign	-1	2000768	HCD	2353	2054	51	4	3104.5	3104.49	1786	36620000	47.2387	sp|O60925|PFD1_HUMAN	Prefoldin subunit 1 OS=Homo sapiens OX=9606 GN=PFDN1 PE=1 SV=2	40	66	R.TKKHAHLTDTEI(M)[15.9946]TLVDETNMYEGVGR.M	1	-	0	22	22	5.52771e-09	5.52771e-09	-	0
sw620/replicate_1/620_F3_01_ms2.msalign	-1	2001693	HCD	3550	3063.01	51	4	3106.58	3106.58	1262	255200000	58.4481	sp|P62318|SMD3_HUMAN	Small nuclear ribonucleoprotein Sm D3 OS=Homo sapiens OX=9606 GN=SNRPD3 PE=1 SV=1	2	29	M.(S)[Acetyl]IGVPIKVLHEAEGHIVT((C)[Carbamidomethylation])[-43.0042]ETNTGEVYR.G	1	-	0	29	24	4.91605e-13	4.91605e-13	-	0
sw620/replicate_3/620_F6_03_ms2.msalign	-1	5001329	HCD	3731	3197.01	50	4	3107.34	3107.33	1487	375800	-341.799	sp|P42330|AK1C3_HUMAN	Aldo-keto reductase family 1 member C3 OS=Homo sapiens OX=9606 GN=AKR1C3 PE=1 SV=4	298	323	D.GLDRNLHYFNSDSFASHPNYPYSDEY.	0	-	0	14	12	2.25517e-12	2.25517e-12	-	0
sw620/replicate_2/620_F2_02_ms2.msalign	-1	1001303	HCD	3808	3258.44	51	5	3107.35	3107.35	2471	7921000	46.5261	sp|Q15056|IF4H_HUMAN	Eukaryotic translation initiation factor 4H OS=Homo sapiens OX=9606 GN=EIF4H PE=1 SV=5	2	31	M.(A)[Acetyl]DFDTYDDRAYSSFGGGRGSRGSAGGHGSR.S	0	-	0	15	13	2.41901e-08	2.41901e-08	-	0
sw620/replicate_3/620_F1_03_ms2.msalign	-1	1830	HCD	4044	3403.94	51	4	3107.57	3107.58	1092	9334000	-339.347	sp|P43243|MATR3_HUMAN	Matrin-3 OS=Homo sapiens OX=9606 GN=MATR3 PE=1 SV=2	13	44	R.DSQGHGRDLSAAGIGLLAAATQSLSMPASLGR.M	0	-	0	26	21	2.75402e-14	2.75402e-14	-	0
sw620/replicate_2/620_F2_02_ms2.msalign	-1	1000946	HCD	3321	2867.28	51	5	3108.75	3108.74	1176	59030000	56.5729	sp|P16403|H12_HUMAN	Histone H1.2 OS=Homo sapiens OX=9606 GN=HIST1H1C PE=1 SV=2	2	33	M.(S)[Acetyl]ETAPAAPAAAPPAEKAPVKKKAAKKAGGTPR.K	0	-	0	22	17	1.26994e-13	1.26994e-13	-	0
sw480/replicate_3/480_F1_03_ms2.msalign	-1	934	HCD	3334	2869.44	51	4	3109.44	3109.42	2210	4537000	49.4038	sp|Q9C0C2|TB182_HUMAN	182 kDa tankyrase-1-binding protein OS=Homo sapiens OX=9606 GN=TNKS1BP1 PE=1 SV=4	765	793	R.GDPGLGERDWTSKYGQGAGEGSTREWASR.C	0	-	0	15	13	7.58403e-08	7.58403e-08	-	0
sw620/replicate_2/620_F5_02_ms2.msalign	-1	4001191	HCD	3114	2645.52	51	4	3109.65	3109.64	484	3952000	38.7273	sp|P53999|TCP4_HUMAN	Activated RNA polymerase II transcriptional coactivator p15 OS=Homo sapiens OX=9606 GN=SUB1 PE=1 SV=3	101	127	R.KGISLNPEQWSQLKEQISDIDDAVRKL.	0	-	0	29	25	6.33702e-19	6.33702e-19	-	0
sw620/replicate_3/620_F2_03_ms2.msalign	-1	1001956	HCD	4434	3748.86	51	4	3110.62	3110.61	2115	2325000	-1000	sp|P11940|PABP1_HUMAN	Polyadenylate-binding protein 1 OS=Homo sapiens OX=9606 GN=PABPC1 PE=1 SV=2	476	506	R.VMSTQRVANTSTQTMG(PR)[28.0314]PAAAAAAATPAVR.T	1	-	0	25	23	4.50145e-10	4.50145e-10	-	0
sw620/replicate_3/620_F3_03_ms2.msalign	-1	2000070	HCD	1633	1551.3	51	5	3110.67	3110.65	2755	2430000	-1000	sp|Q9UII2|ATIF1_HUMAN	ATPase inhibitor, mitochondrial OS=Homo sapiens OX=9606 GN=ATP5IF1 PE=1 SV=1	73	96	K.HHEEEIVHHKKEIERLQKEIERHK.Q	0	-	0	19	16	5.72127e-08	5.72127e-08	-	0
sw620/replicate_3/620_F4_03_ms2.msalign	-1	3003068	HCD	3761	3045.25	51	4	3111.51	3111.5	1346	16330000	49.3665	sp|P31946|1433B_HUMAN	14-3-3 protein beta/alpha OS=Homo sapiens OX=9606 GN=YWHAB PE=1 SV=3	1	29	.(MTM)[-190.0769]DKSELVQKAKLAEQAERYDDMAAAMK.A	1	-	0	23	21	5.7153e-13	5.7153e-13	-	0
sw480/replicate_3/480_F2_03_ms2.msalign	-1	1001109	HCD	3241	2777.42	41	5	3111.47	3112.46	985	222500	-1000	sp|O95218|ZRAB2_HUMAN	Zinc finger Ran-binding domain-containing protein 2 OS=Homo sapiens OX=9606 GN=ZRANB2 PE=1 SV=2	2	27	M.(S)[Acetyl]TKNFRVSDGDWI(C)[Carbamidomethylation]PDKK(C)[Carbamidomethylation]GNVNFAR.R	0	-	0	15	13	2.03664e-13	2.03664e-13	-	0
sw480/replicate_3/480_F4_03_ms2.msalign	-1	3001424	HCD	3463	2999.23	51	5	3112.53	3112.52	1081	11500000	33.6677	sp|P36578|RL4_HUMAN	60S ribosomal protein L4 OS=Homo sapiens OX=9606 GN=RPL4 PE=1 SV=5	47	75	K.NNRQPYAVSELAGHQTSAESWGTGRAVAR.I	0	-	0	26	20	8.9036e-13	8.9036e-13	-	0
sw620/replicate_3/620_F3_03_ms2.msalign	-1	2001554	HCD	3421	2977.31	51	4	3112.64	3112.64	1514	35010000	-338.9	sp|P04075|ALDOA_HUMAN	Fructose-bisphosphate aldolase A OS=Homo sapiens OX=9606 GN=ALDOA PE=1 SV=2	61	87	R.QLLLTADDRVNP(C)[Carbamidomethylation]IGGVILFHETLYQK.A	0	-	0	23	18	2.70561e-12	2.70561e-12	-	0
sw620/replicate_3/620_F4_03_ms2.msalign	-1	3003124	HCD	3828	3098.66	51	5	3113.66	3113.65	1319	19320000	50.905	sp|P06733|ENOA_HUMAN	Alpha-enolase OS=Homo sapiens OX=9606 GN=ENO1 PE=1 SV=2	2	28	M.(S)[Acetyl]ILKIHAREIFDSRGNPTVEVDLFTSK.G	0	-	0	27	21	4.36964e-13	4.36964e-13	-	0
sw480/replicate_2/480_F4_02_ms2.msalign	-1	3003967	HCD	4794	3847.52	48	4	3113.47	3114.46	2617	3792000	-1000	sp|O00161|SNP23_HUMAN	Synaptosomal-associated protein 23 OS=Homo sapiens OX=9606 GN=SNAP23 PE=1 SV=1	1	26	.(M)[Acetyl]DNLSSEEIQQRAHQITDESLESTRR.I	0	-	0	12	12	3.56408e-07	3.56408e-07	-	0
sw480/replicate_2/480_F5_02_ms2.msalign	-1	4000427	HCD	1974	1701.49	51	5	3114.73	3114.72	683	79770000	54.0436	sp|P05787|K2C8_HUMAN	Keratin, type II cytoskeletal 8 OS=Homo sapiens OX=9606 GN=KRT8 PE=1 SV=7	455	483	R.TSSSRAVVVKKIETRDGKLVSESSDVLPK.	0	-	0	32	28	2.0726e-16	2.0726e-16	-	0
sw620/replicate_3/620_F3_03_ms2.msalign	-1	2001640	HCD	3525	3060.15	51	4	3115.42	3115.42	2998	52700000	-338.25	sp|P04350|TBB4A_HUMAN	Tubulin beta-4A chain OS=Homo sapiens OX=9606 GN=TUBB4A PE=1 SV=2	20	46	K.FWEVISDEHGIDPTGTYHGDSDLQLER.I	0	-	0	18	17	3.29401e-07	3.29401e-07	-	0
sw620/replicate_1/620_F5_01_ms2.msalign	-1	4001059	HCD	3083	2633.31	51	5	3115.43	3115.42	2642	5514000	38.5057	sp|P09651|ROA1_HUMAN	Heterogeneous nuclear ribonucleoprotein A1 OS=Homo sapiens OX=9606 GN=HNRNPA1 PE=1 SV=5	342	372	Y.GGGGQYFAKPRNQGGYGGSSSSSSYGSGRRF.	0	-	0	15	15	9.23832e-08	9.23832e-08	-	0
./480_F3_01_ms2.msalign	-1	2000767	HCD	2352	2053.21	51	5	3115.52	3115.52	2291	7339000	-353.098	sp|P26599|PTBP1_HUMAN	Polypyrimidine tract-binding protein 1 OS=Homo sapiens OX=9606 GN=PTBP1 PE=1 SV=1	411	437	K.HQNVQLPREGQEDQGLTKDYGNSPLHR.F	0	-	0	10	11	4.26473e-07	4.26474e-07	-	0
sw620/replicate_1/620_F3_01_ms2.msalign	-1	2000711	HCD	2372	2125.61	51	5	3116.37	3116.37	1789	102700000	43.3756	sp|P50238|CRIP1_HUMAN	Cysteine-rich protein 1 OS=Homo sapiens OX=9606 GN=CRIP1 PE=1 SV=3	37	64	K.TLTSGGHAEHEGKPY(C)[Carbamidomethylation]NHP(C)[Carbamidomethylation]YAAMFGPK.G	0	-	0	22	17	1.08167e-10	1.08167e-10	-	0
[truncated: 22,268 more rows]

## Sheet: Proteoform ID_2
Data file name	Prsm ID	Spectrum ID	Fragmentation	Scan(s)	Retention time	#peaks	Charge	Precursor mass	Adjusted precursor mass	Proteoform ID	Feature intensity	Feature score	Protein accession	Protein description	First residue	Last residue	Proteoform	#unexpected modifications	MIScore	#variable PTMs	#matched peaks	#matched fragment ions	P-value	E-value	Q-value (spectral FDR)	Proteoform FDR
[truncated: 23,319 more rows]

[truncated: 18 more sheets: SW480_proteoform ID, SW620_proteoform ID, SW480_WNT_β-catenin, SW620_WNT_β-catenin, SW480_mTOR Signaling, SW620_mTOR Signaling, SW480_ERK_MAPK Signaling, SW620_ERK_MAPK Signaling, SW480_PI3K_AKT Signaling, SW620_PI3K_AKT Signaling, Proteoform Quan, Proteoform_Quan_mTOR_pathway, SAAVs_SW480_1, SAAVs_SW480_2, SAAVs_SW480_3, SAAVs_SW620_1, SAAVs_SW620_2, SAAVs_SW620_3]
